# Supplementary material for: Clinical interventions for adults with comorbid alcohol use and depressive disorders: A systematic review and network meta-analysis
Source: PLoS Med. 2021 Oct 8;18(10):e1003822. doi: 10.1371/journal.pmed.1003822 (PMC8535380; doi:10.1371/journal.pmed.1003822)
Supplement: S1 Appendix — (RMD) [file pmed.1003822.s001.Rmd]

---
title: "<center>Clinical interventions for adults with comorbid alcohol use and depressive disorders:
   <br>A systematic review and network meta-analysis</center>"
author: "<center>Sean Grant</center>"
date: "<center>1 January 2021</center>"
output:
  html_document:
    number_sections: true
    theme: cerulean
    toc: true
    toc_float: true
  pdf_document:
    toc: true
  word_document:
    toc: true
---
---

```{r, echo=TRUE, warning=FALSE, message=FALSE}
### Load "Read Excel Files" package
library(readxl)

### Load Package "Network Meta-Analysis using Frequentist Methods"
library(netmeta)

### Load "Meta-Analysis Package for R"
library(metafor)

### Load "General Package for Meta-Analysis"
library(meta)

### Upload data from Excel file
outcomedata <- read_excel("S3-Appendix.xlsx")
```

# Network Geometry
## Overall Network Connectedness
```{r, echo=TRUE, warning=FALSE, message=FALSE}
network <- subset(outcomedata, domain == "full_network" & time == "none")
nc1 <- netconnection(treat1, treat2, studlab, data=network)
nc1
```

## Category Geometry
```{r, echo=TRUE, warning=FALSE, message=FALSE}
networkCATEGORY <- subset(outcomedata, domain == "category" & time == "none")
nma <- netmeta(TE, seTE, treat1, treat2, studlab, tol.multiarm = 1, data=networkCATEGORY)
netgraph(nma, points = TRUE, cex.points=3, thickness = "number.of.studies")
```

## Pharmacological Geometry
```{r, echo=TRUE, warning=FALSE, message=FALSE}
networkPHARM <- subset(outcomedata, domain == "pharmacological" & time == "none")
nma <- netmeta(TE, seTE, treat1, treat2, studlab, tol.multiarm = 1, data=networkPHARM)
netgraph(nma, points = TRUE, cex.points=3, thickness = "number.of.studies")
```

## Psychological Geometry
```{r, echo=TRUE, warning=FALSE, message=FALSE}
networkPSYCH <- subset(outcomedata, domain == "psychological" & time == "none")
nma <- netmeta(TE, seTE, treat1, treat2, studlab, data=networkPSYCH)
netgraph(nma, points = TRUE, cex.points=3, thickness = "number.of.studies")
```
\newpage

# Pharmacological Interventions (Post-Intervention)
## Remission from depression (post-intervention)
```{r, echo=TRUE, warning=FALSE, message=FALSE}
pharmRFDpost <- subset(outcomedata, domain == "remission_depression" & time == "pharm_post" & ref == "yes")
```

### Network connectedness
```{r, echo=TRUE, warning=FALSE, message=FALSE}
nc1 <- netconnection(treat1, treat2, studlab, data=pharmRFDpost)
nc1
```

### Network geometry
```{r, echo=TRUE, warning=FALSE, message=FALSE}
nma <- netmeta(TE, seTE, treat1, treat2, studlab, data=pharmRFDpost, sm="OR")
netgraph(nma, points = TRUE, cex.points=3, thickness = "number.of.studies")
```

### Network measures
```{r, echo=TRUE, warning=FALSE, message=FALSE}
netmeasures(nma, random=TRUE)
```

### Distance matrix
```{r, echo=TRUE, warning=FALSE, message=FALSE}
netdistance(nma)
```

### Design-based decomposition of Cochran’s Q
```{r, echo=TRUE, warning=FALSE, message=FALSE}
decomp.design(nma)
```

### Net heat plot
```{r, echo=TRUE, warning=FALSE, message=FALSE}
netheat(nma, random=TRUE)
```

### Split direct and indirect evidence
```{r, echo=TRUE, warning=FALSE, message=FALSE}
ns <- netsplit(nma)
print(ns, comb.fixed=FALSE)
```

### Effect estimates - all treatment comparisons
```{r, echo=TRUE, warning=FALSE, message=FALSE}
nma <- netmeta(TE, seTE, treat1, treat2, studlab, data=pharmRFDpost, comb.fixed=FALSE, sm="OR")
nma
```

### Effect estimates - versus placebo
```{r, echo=TRUE, warning=FALSE, message=FALSE}
nma <- netmeta(TE, seTE, treat1, treat2, studlab, data=pharmRFDpost, reference.group = "Pharmacological Placebos", comb.fixed=FALSE, sm="OR")
nma
```

### Forest plot
```{r, echo=TRUE, warning=FALSE, message=FALSE}
forest(nma, sortvar=-Pscore, drop.reference.group = TRUE)
```

### League table
```{r, echo=TRUE, warning=FALSE, message=FALSE}
netleague(nma, nma, comb.fixed=FALSE)
```

### Treatment ranking
```{r, echo=TRUE, warning=FALSE, message=FALSE}
netrank(nma)
```
\newpage

## Remission from alcohol (post-intervention)
```{r, echo=TRUE, warning=FALSE, message=FALSE}
pharmRFApost <- subset(outcomedata, domain == "remission_alcohol" & time == "pharm_post" & ref == "yes")
```

### Network connectedness
```{r, echo=TRUE, warning=FALSE, message=FALSE}
nc1 <- netconnection(treat1, treat2, studlab, data=pharmRFApost)
nc1
```

### Network geometry
```{r, echo=TRUE, warning=FALSE, message=FALSE}
nma <- netmeta(TE, seTE, treat1, treat2, studlab, data=pharmRFApost, sm="OR")
netgraph(nma, points = TRUE, cex.points=3, thickness = "number.of.studies")
```

### Network measures
```{r, echo=TRUE, warning=FALSE, message=FALSE}
netmeasures(nma, random=TRUE)
```

### Distance matrix
```{r, echo=TRUE, warning=FALSE, message=FALSE}
netdistance(nma)
```

### Design-based decomposition of Cochran’s Q
```{r, echo=TRUE, warning=FALSE, message=FALSE}
decomp.design(nma)
```

### Net heat plot
```{r, echo=TRUE, warning=FALSE, message=FALSE}
netheat(nma, random=TRUE)
```

### Split direct and indirect evidence
```{r, echo=TRUE, warning=FALSE, message=FALSE}
ns <- netsplit(nma)
print(ns, comb.fixed=FALSE)
```

### Effect estimates - all treatment comparisons
```{r, echo=TRUE, warning=FALSE, message=FALSE}
nma <- netmeta(TE, seTE, treat1, treat2, studlab, data=pharmRFApost, comb.fixed=FALSE, sm="OR")
nma
```

### Effect estimates - versus placebo
```{r, echo=TRUE, warning=FALSE, message=FALSE}
nma <- netmeta(TE, seTE, treat1, treat2, studlab, data=pharmRFApost, reference.group = "Pharmacological Placebos", comb.fixed=FALSE, sm="OR")
nma
```

### Forest plot
```{r, echo=TRUE, warning=FALSE, message=FALSE}
forest(nma, sortvar=-Pscore, drop.reference.group = TRUE)
```

### League table
```{r, echo=TRUE, warning=FALSE, message=FALSE}
netleague(nma, nma, comb.fixed=FALSE)
```

### Treatment ranking
```{r, echo=TRUE, warning=FALSE, message=FALSE}
netrank(nma)
```
\newpage

## Depressive symptoms (post-intervention)
```{r, echo=TRUE, warning=FALSE, message=FALSE}
pharmDSpost <- subset(outcomedata, domain == "depressive_symptoms" & time == "pharm_post" & ref == "yes")
```

### Network connectedness
```{r, echo=TRUE, warning=FALSE, message=FALSE}
nc1 <- netconnection(treat1, treat2, studlab, data=pharmDSpost)
nc1
```

### Network geometry
```{r, echo=TRUE, warning=FALSE, message=FALSE}
nma <- netmeta(TE, seTE, treat1, treat2, studlab, data=pharmDSpost, sm="SMD", tol.multiarm = 1)
netgraph(nma, points = TRUE, cex.points=3, thickness = "number.of.studies")
```

### Network measures
```{r, echo=TRUE, warning=FALSE, message=FALSE}
netmeasures(nma, random=TRUE)
```

### Distance matrix
```{r, echo=TRUE, warning=FALSE, message=FALSE}
netdistance(nma)
```

### Design-based decomposition of Cochran’s Q
```{r, echo=TRUE, warning=FALSE, message=FALSE}
decomp.design(nma)
```

### Net heat plot
```{r, echo=TRUE, warning=FALSE, message=FALSE}
netheat(nma, random=TRUE)
```

### Split direct and indirect evidence
```{r, echo=TRUE, warning=FALSE, message=FALSE}
ns <- netsplit(nma)
print(ns, comb.fixed=FALSE)
```

### Effect estimates - all treatment comparisons
```{r, echo=TRUE, warning=FALSE, message=FALSE}
nma <- netmeta(TE, seTE, treat1, treat2, studlab, data=pharmDSpost, comb.fixed=FALSE, sm="SMD", tol.multiarm = 1)
nma
```

### Effect estimates - versus placebo
```{r, echo=TRUE, warning=FALSE, message=FALSE}
nma <- netmeta(TE, seTE, treat1, treat2, studlab, data=pharmDSpost, reference.group = "Pharmacological Placebos", comb.fixed=FALSE, sm="SMD", tol.multiarm = 1)
nma
```

### Forest plot
```{r, echo=TRUE, warning=FALSE, message=FALSE}
forest(nma, sortvar=-Pscore, drop.reference.group = TRUE)
```

### League table
```{r, echo=TRUE, warning=FALSE, message=FALSE}
netleague(nma, nma, comb.fixed=FALSE)
```

### Treatment ranking
```{r, echo=TRUE, warning=FALSE, message=FALSE}
netrank(nma)
```
\newpage

## Total drinking (post-intervention)
```{r, echo=TRUE, warning=FALSE, message=FALSE}
pharmTDpost <- subset(outcomedata, domain == "total_drinking" & time == "pharm_post" & ref == "yes")
```

### Network connectedness
```{r, echo=TRUE, warning=FALSE, message=FALSE}
nc1 <- netconnection(treat1, treat2, studlab, data=pharmTDpost)
nc1
```

### Network geometry
```{r, echo=TRUE, warning=FALSE, message=FALSE}
nma <- netmeta(TE, seTE, treat1, treat2, studlab, data=pharmTDpost, sm="SMD", tol.multiarm = 1)
netgraph(nma, points = TRUE, cex.points=3, thickness = "number.of.studies")
```

### Network measures
```{r, echo=TRUE, warning=FALSE, message=FALSE}
netmeasures(nma, random=TRUE)
```

### Distance matrix
```{r, echo=TRUE, warning=FALSE, message=FALSE}
netdistance(nma)
```

### Design-based decomposition of Cochran’s Q
```{r, echo=TRUE, warning=FALSE, message=FALSE}
decomp.design(nma)
```

### Net heat plot
```{r, echo=TRUE, warning=FALSE, message=FALSE}
netheat(nma, random=TRUE)
```

### Split direct and indirect evidence
```{r, echo=TRUE, warning=FALSE, message=FALSE}
ns <- netsplit(nma)
print(ns, comb.fixed=FALSE)
```

### Effect estimates - all treatment comparisons
```{r, echo=TRUE, warning=FALSE, message=FALSE}
nma <- netmeta(TE, seTE, treat1, treat2, studlab, data=pharmTDpost, comb.fixed=FALSE, sm="SMD", tol.multiarm = 1)
nma
```

### Effect estimates - versus placebo
```{r, echo=TRUE, warning=FALSE, message=FALSE}
nma <- netmeta(TE, seTE, treat1, treat2, studlab, data=pharmTDpost, reference.group = "Pharmacological Placebos", comb.fixed=FALSE, sm="SMD", tol.multiarm = 1)
nma
```

### Forest plot
```{r, echo=TRUE, warning=FALSE, message=FALSE}
forest(nma, sortvar=-Pscore, drop.reference.group = TRUE)
```

### League table
```{r, echo=TRUE, warning=FALSE, message=FALSE}
netleague(nma, nma, comb.fixed=FALSE)
```

### Treatment ranking
```{r, echo=TRUE, warning=FALSE, message=FALSE}
netrank(nma)
```
\newpage

## Heavy drinking (post-intervention)
```{r, echo=TRUE, warning=FALSE, message=FALSE}
pharmHDpost <- subset(outcomedata, domain == "heavy_drinking" & time == "pharm_post" & ref == "yes")
```

### Network connectedness
```{r, echo=TRUE, warning=FALSE, message=FALSE}
nc1 <- netconnection(treat1, treat2, studlab, data=pharmHDpost)
nc1
```

### Network geometry
```{r, echo=TRUE, warning=FALSE, message=FALSE}
nma <- netmeta(TE, seTE, treat1, treat2, studlab, data=pharmHDpost, sm="SMD", tol.multiarm = 1)
netgraph(nma, points = TRUE, cex.points=3, thickness = "number.of.studies")
```

### Network measures
```{r, echo=TRUE, warning=FALSE, message=FALSE}
netmeasures(nma, random=TRUE)
```

### Distance matrix
```{r, echo=TRUE, warning=FALSE, message=FALSE}
netdistance(nma)
```

### Design-based decomposition of Cochran’s Q
```{r, echo=TRUE, warning=FALSE, message=FALSE}
decomp.design(nma)
```

### Net heat plot
```{r, echo=TRUE, warning=FALSE, message=FALSE}
netheat(nma, random=TRUE)
```

### Split direct and indirect evidence
```{r, echo=TRUE, warning=FALSE, message=FALSE}
ns <- netsplit(nma)
print(ns, comb.fixed=FALSE)
```

### Effect estimates - all treatment comparisons
```{r, echo=TRUE, warning=FALSE, message=FALSE}
nma <- netmeta(TE, seTE, treat1, treat2, studlab, data=pharmHDpost, comb.fixed=FALSE, sm="SMD", tol.multiarm = 1)
nma
```

### Effect estimates - versus placebo
```{r, echo=TRUE, warning=FALSE, message=FALSE}
nma <- netmeta(TE, seTE, treat1, treat2, studlab, data=pharmHDpost, reference.group = "Pharmacological Placebos", comb.fixed=FALSE, sm="SMD", tol.multiarm = 1)
nma
```

### Forest plot
```{r, echo=TRUE, warning=FALSE, message=FALSE}
forest(nma, sortvar=-Pscore, drop.reference.group = TRUE)
```

### League table
```{r, echo=TRUE, warning=FALSE, message=FALSE}
netleague(nma, nma, comb.fixed=FALSE)
```

### Treatment ranking
```{r, echo=TRUE, warning=FALSE, message=FALSE}
netrank(nma)
```
\newpage

## Withdrawal/craving symptoms (post-intervention)
```{r, echo=TRUE, warning=FALSE, message=FALSE}
pharmWCpost <- subset(outcomedata, domain == "withdrawal" & time == "pharm_post" & ref == "yes")
```

### Network connectedness
```{r, echo=TRUE, warning=FALSE, message=FALSE}
nc1 <- netconnection(treat1, treat2, studlab, data=pharmWCpost)
nc1
```

### Network geometry
```{r, echo=TRUE, warning=FALSE, message=FALSE}
nma <- netmeta(TE, seTE, treat1, treat2, studlab, data=pharmWCpost, sm="SMD", tol.multiarm = 1)
netgraph(nma, points = TRUE, cex.points=3, thickness = "number.of.studies")
```

### Network measures
```{r, echo=TRUE, warning=FALSE, message=FALSE}
netmeasures(nma, random=TRUE)
```

### Distance matrix
```{r, echo=TRUE, warning=FALSE, message=FALSE}
netdistance(nma)
```

### Design-based decomposition of Cochran’s Q
```{r, echo=TRUE, warning=FALSE, message=FALSE}
decomp.design(nma)
```

### Net heat plot
```{r, echo=TRUE, warning=FALSE, message=FALSE}
netheat(nma, random=TRUE)
```

### Split direct and indirect evidence
```{r, echo=TRUE, warning=FALSE, message=FALSE}
ns <- netsplit(nma)
print(ns, comb.fixed=FALSE)
```

### Effect estimates - all treatment comparisons
```{r, echo=TRUE, warning=FALSE, message=FALSE}
nma <- netmeta(TE, seTE, treat1, treat2, studlab, data=pharmWCpost, comb.fixed=FALSE, sm="SMD", tol.multiarm = 1)
nma
```

### Effect estimates - versus placebo
```{r, echo=TRUE, warning=FALSE, message=FALSE}
nma <- netmeta(TE, seTE, treat1, treat2, studlab, data=pharmWCpost, reference.group = "Pharmacological Placebos", comb.fixed=FALSE, sm="SMD", tol.multiarm = 1)
nma
```

### Forest plot
```{r, echo=TRUE, warning=FALSE, message=FALSE}
forest(nma, sortvar=-Pscore, drop.reference.group = TRUE)
```

### League table
```{r, echo=TRUE, warning=FALSE, message=FALSE}
netleague(nma, nma, comb.fixed=FALSE)
```

### Treatment ranking
```{r, echo=TRUE, warning=FALSE, message=FALSE}
netrank(nma)
```
\newpage

## Health-related Quality of Life (post-intervention)
### SSRIs vs NMDA Antagonists
```{r, echo=TRUE, warning=FALSE, message=FALSE}
SSRIsvNMDA <- subset(outcomedata, domain == "QoL" & time == "pharm_post" & ref == "yes" & studlab == "Muhonen 2008")
pharmQoL_SSRIsvNMDA <- rma(yi=TE, sei=seTE, knha=TRUE, measure="SMD", data=SSRIsvNMDA)
pharmQoL_SSRIsvNMDA
forest(pharmQoL_SSRIsvNMDA, showweights=TRUE, refline=0, xlab = "SMD", mlab = "Summary Estimate", alim = c(2,2), xlim = c(-5,5))
```
\newpage

### Glutamatergic Antagonists vs Placebo (post-intervention)
```{r, echo=TRUE, warning=FALSE, message=FALSE}
GAvPlacebo <- subset(outcomedata, domain == "QoL" & time == "pharm_post" & ref == "yes" & studlab == "Witte 2012")
pharmQoL_GAvPlacebo <- rma(yi=TE, sei=seTE, knha=TRUE, measure="SMD", data=GAvPlacebo)
pharmQoL_GAvPlacebo
forest(pharmQoL_GAvPlacebo, showweights=TRUE, refline=0, xlab = "SMD", mlab = "Summary Estimate", alim = c(2,2), xlim = c(-5,5))
```
\newpage

## Functional status (post-intervention)
```{r, echo=TRUE, warning=FALSE, message=FALSE}
pharmFSpost <- subset(outcomedata, domain == "functional" & time == "pharm_post" & ref == "yes")
```

### Network connectedness
```{r, echo=TRUE, warning=FALSE, message=FALSE}
nc1 <- netconnection(treat1, treat2, studlab, data=pharmFSpost)
nc1
```

### Network geometry
```{r, echo=TRUE, warning=FALSE, message=FALSE}
nma <- netmeta(TE, seTE, treat1, treat2, studlab, data=pharmFSpost, sm="SMD", tol.multiarm = 1)
netgraph(nma, points = TRUE, cex.points=3, thickness = "number.of.studies")
```

### Network measures
```{r, echo=TRUE, warning=FALSE, message=FALSE}
netmeasures(nma, random=TRUE)
```

### Distance matrix
```{r, echo=TRUE, warning=FALSE, message=FALSE}
netdistance(nma)
```

### Design-based decomposition of Cochran’s Q
```{r, echo=TRUE, warning=FALSE, message=FALSE}
decomp.design(nma)
```

### Net heat plot
```{r, echo=TRUE, warning=FALSE, message=FALSE}
netheat(nma, random=TRUE)
```

### Split direct and indirect evidence
```{r, echo=TRUE, warning=FALSE, message=FALSE}
ns <- netsplit(nma)
print(ns, comb.fixed=FALSE)
```

### Effect estimates - all treatment comparisons
```{r, echo=TRUE, warning=FALSE, message=FALSE}
nma <- netmeta(TE, seTE, treat1, treat2, studlab, data=pharmFSpost, comb.fixed=FALSE, sm="SMD", tol.multiarm = 1)
nma
```

### Effect estimates - versus placebo
```{r, echo=TRUE, warning=FALSE, message=FALSE}
nma <- netmeta(TE, seTE, treat1, treat2, studlab, data=pharmFSpost, reference.group = "Pharmacological Placebos", comb.fixed=FALSE, sm="SMD", tol.multiarm = 1)
nma
```

### Forest plot
```{r, echo=TRUE, warning=FALSE, message=FALSE}
forest(nma, sortvar=-Pscore, drop.reference.group = TRUE)
```

### League table
```{r, echo=TRUE, warning=FALSE, message=FALSE}
netleague(nma, nma, comb.fixed=FALSE)
```

### Treatment ranking
```{r, echo=TRUE, warning=FALSE, message=FALSE}
netrank(nma)
```
\newpage

## Adverse events (post-intervention)
```{r, echo=TRUE, warning=FALSE, message=FALSE}
pharmAEpost <- subset(outcomedata, domain == "adverse" & time == "pharm_post" & ref == "yes")
```

### Network connectedness
```{r, echo=TRUE, warning=FALSE, message=FALSE}
nc1 <- netconnection(treat1, treat2, studlab, data=pharmAEpost)
nc1
```

### Network geometry
```{r, echo=TRUE, warning=FALSE, message=FALSE}
nma <- netmeta(TE, seTE, treat1, treat2, studlab, data=pharmAEpost, sm="OR")
netgraph(nma, points = TRUE, cex.points=3, thickness = "number.of.studies")
```

### Network measures
```{r, echo=TRUE, warning=FALSE, message=FALSE}
netmeasures(nma, random=TRUE)
```

### Distance matrix
```{r, echo=TRUE, warning=FALSE, message=FALSE}
netdistance(nma)
```

### Design-based decomposition of Cochran’s Q
```{r, echo=TRUE, warning=FALSE, message=FALSE}
decomp.design(nma)
```

### Net heat plot
```{r, echo=TRUE, warning=FALSE, message=FALSE}
netheat(nma, random=TRUE)
```

### Split direct and indirect evidence
```{r, echo=TRUE, warning=FALSE, message=FALSE}
ns <- netsplit(nma)
print(ns, comb.fixed=FALSE)
```

### Effect estimates - all treatment comparisons
```{r, echo=TRUE, warning=FALSE, message=FALSE}
nma <- netmeta(TE, seTE, treat1, treat2, studlab, data=pharmAEpost, comb.fixed=FALSE, sm="OR")
nma
```

### Effect estimates - versus placebo
```{r, echo=TRUE, warning=FALSE, message=FALSE}
nma <- netmeta(TE, seTE, treat1, treat2, studlab, data=pharmAEpost, reference.group = "Pharmacological Placebos", comb.fixed=FALSE, sm="OR")
nma
```

### Forest plot
```{r, echo=TRUE, warning=FALSE, message=FALSE}
forest(nma, sortvar=-Pscore, drop.reference.group = TRUE)
```

### League table
```{r, echo=TRUE, warning=FALSE, message=FALSE}
netleague(nma, nma, comb.fixed=FALSE)
```

### Treatment ranking
```{r, echo=TRUE, warning=FALSE, message=FALSE}
netrank(nma)
```
\newpage

## Serious adverse events (post-intervention)
```{r, echo=TRUE, warning=FALSE, message=FALSE}
pharmSAEpost <- subset(outcomedata, domain == "serious_adverse" & time == "pharm_post" & ref == "yes")
```

### Network connectedness
```{r, echo=TRUE, warning=FALSE, message=FALSE}
nc1 <- netconnection(treat1, treat2, studlab, data=pharmSAEpost)
nc1
```

### Network geometry
```{r, echo=TRUE, warning=FALSE, message=FALSE}
nma <- netmeta(TE, seTE, treat1, treat2, studlab, data=pharmSAEpost, sm="OR")
netgraph(nma, points = TRUE, cex.points=3, thickness = "number.of.studies")
```

### Network measures
```{r, echo=TRUE, warning=FALSE, message=FALSE}
netmeasures(nma, random=TRUE)
```

### Distance matrix
```{r, echo=TRUE, warning=FALSE, message=FALSE}
netdistance(nma)
```

### Design-based decomposition of Cochran’s Q
```{r, echo=TRUE, warning=FALSE, message=FALSE}
decomp.design(nma)
```

### Net heat plot
```{r, echo=TRUE, warning=FALSE, message=FALSE}
netheat(nma, random=TRUE)
```

### Split direct and indirect evidence
```{r, echo=TRUE, warning=FALSE, message=FALSE}
ns <- netsplit(nma)
print(ns, comb.fixed=FALSE)
```

### Effect estimates - all treatment comparisons
```{r, echo=TRUE, warning=FALSE, message=FALSE}
nma <- netmeta(TE, seTE, treat1, treat2, studlab, data=pharmSAEpost, comb.fixed=FALSE, sm="OR")
nma
```

### Effect estimates - versus placebo
```{r, echo=TRUE, warning=FALSE, message=FALSE}
nma <- netmeta(TE, seTE, treat1, treat2, studlab, data=pharmSAEpost, reference.group = "Pharmacological Placebos", comb.fixed=FALSE, sm="OR")
nma
```

### Forest plot
```{r, echo=TRUE, warning=FALSE, message=FALSE}
forest(nma, sortvar=-Pscore, drop.reference.group = TRUE)
```

### League table
```{r, echo=TRUE, warning=FALSE, message=FALSE}
netleague(nma, nma, comb.fixed=FALSE)
```

### Treatment ranking
```{r, echo=TRUE, warning=FALSE, message=FALSE}
netrank(nma)
```
\newpage

# Pharmacological Interventions (Follow-up)
## Remission from alcohol (long-term follow-up)
### SSRIs vs Placebo
```{r, echo=TRUE, warning=FALSE, message=FALSE}
SSRIsvPlacebo <- subset(outcomedata, domain == "remission_alcohol" & time == "pharm_long" & ref == "yes")
pharmRFAlong_SSRIsvPlacebo <- rma(yi=TE, sei=seTE, knha=TRUE, measure="OR", data=SSRIsvPlacebo)
pharmRFAlong_SSRIsvPlacebo
predict(pharmRFAlong_SSRIsvPlacebo, transf=exp)
forest(pharmRFAlong_SSRIsvPlacebo, showweights=TRUE, refline=1, xlab = "Odds Ratio", mlab = "Summary Estimate", transf = exp, alim = c(0,2), xlim = c(-5,5))
```
\newpage

## Depressive symptoms (long-term follow-up)
### SSRIs vs Placebo
```{r, echo=TRUE, warning=FALSE, message=FALSE}
SSRIsvPlacebo <- subset(outcomedata, domain == "depressive_symptoms" & time == "pharm_long" & ref == "yes")
pharmDSlong_SSRIsvPlacebo <- rma(yi=TE, sei=seTE, knha=TRUE, measure="SMD", data=SSRIsvPlacebo)
pharmDSlong_SSRIsvPlacebo
forest(pharmDSlong_SSRIsvPlacebo, showweights=TRUE, refline=0, xlab = "SMD", mlab = "Summary Estimate", alim = c(2,2), xlim = c(-5,5))
```
\newpage

## Total drinking (long-term follow-up)
### SSRIs vs Placebo
```{r, echo=TRUE, warning=FALSE, message=FALSE}
SSRIsvPlacebo <- subset(outcomedata, domain == "total_drinking" & time == "pharm_long" & ref == "yes")
pharmTDlong_SSRIsvPlacebo <- rma(yi=TE, sei=seTE, knha=TRUE, measure="SMD", data=SSRIsvPlacebo)
pharmTDlong_SSRIsvPlacebo
forest(pharmTDlong_SSRIsvPlacebo, showweights=TRUE, refline=0, xlab = "SMD", mlab = "Summary Estimate", alim = c(2,2), xlim = c(-5,5))
```
\newpage

## Functional status (long-term follow-up)
### SSRIs vs Placebo
```{r, echo=TRUE, warning=FALSE, message=FALSE}
SSRIsvPlacebo <- subset(outcomedata, domain == "functional" & time == "pharm_long" & ref == "yes")
pharmFSlong_SSRIsvPlacebo <- rma(yi=TE, sei=seTE, knha=TRUE, measure="SMD", data=SSRIsvPlacebo)
pharmFSlong_SSRIsvPlacebo
forest(pharmFSlong_SSRIsvPlacebo, showweights=TRUE, refline=0, xlab = "SMD", mlab = "Summary Estimate", alim = c(2,2), xlim = c(-5,5))
```
\newpage

## Adverse events (long-term follow-up)
### SSRIs vs Placebo
```{r, echo=TRUE, warning=FALSE, message=FALSE}
SSRIsvPlacebo <- subset(outcomedata, domain == "adverse" & time == "pharm_long" & ref == "yes")
pharmAElong_SSRIsvPlacebo <- rma(yi=TE, sei=seTE, knha=TRUE, measure="OR", data=SSRIsvPlacebo)
pharmAElong_SSRIsvPlacebo
predict(pharmAElong_SSRIsvPlacebo, transf=exp)
forest(pharmAElong_SSRIsvPlacebo, showweights=TRUE, refline=1, xlab = "Odds Ratio", mlab = "Summary Estimate", transf = exp, alim = c(0,2), xlim = c(-5,5))
```
\newpage

# Psychological Interventions (Post-Intervention)
## Remission from depression (post-intervention)
### IPT vs SP
```{r, echo=TRUE, warning=FALSE, message=FALSE}
IPTvSP <- subset(outcomedata, domain == "remission_depression" & time == "psyc_post" & ref == "yes" & studlab == "Markowitz 2008")
psycRFDpost_IPTvSP <- rma(yi=TE, sei=seTE, knha=TRUE, measure="OR", data=IPTvSP)
psycRFDpost_IPTvSP
predict(psycRFDpost_IPTvSP, transf=exp)
forest(psycRFDpost_IPTvSP, showweights=TRUE, refline=1, xlab = "Odds Ratio", mlab = "Summary Estimate", transf = exp, alim = c(0,2), xlim = c(-5,5))
```
\newpage

### CBT vs Placebo
```{r, echo=TRUE, warning=FALSE, message=FALSE}
CBTvPlacebo <- subset(outcomedata, domain == "remission_depression" & time == "psyc_post" & ref == "yes" & studlab == "Petersen 2009")
psycRFDpost_CBTvPlacebo <- rma(yi=TE, sei=seTE, knha=TRUE, measure="OR", data=CBTvPlacebo)
psycRFDpost_CBTvPlacebo
predict(psycRFDpost_CBTvPlacebo, transf=exp)
forest(psycRFDpost_CBTvPlacebo, showweights=TRUE, refline=1, xlab = "Odds Ratio", mlab = "Summary Estimate", transf = exp, alim = c(0,2), xlim = c(-5,5))
```
\newpage

## Remission from alcohol (post-intervention)
### NMA
```{r, echo=TRUE, warning=FALSE, message=FALSE}
psycRFApost <- subset(outcomedata, domain == "remission_alcohol" & time == "psyc_post" & intervention == "intervention1")
```

#### Network connectedness
```{r, echo=TRUE, warning=FALSE, message=FALSE}
nc1 <- netconnection(treat1, treat2, studlab, data=psycRFApost)
nc1
```

#### Network geometry
```{r, echo=TRUE, warning=FALSE, message=FALSE}
nma <- netmeta(TE, seTE, treat1, treat2, studlab, data=psycRFApost, sm="OR", tol.multiarm = 1)
netgraph(nma, points = TRUE, cex.points=3, thickness = "number.of.studies")
```

#### Network measures
```{r, echo=TRUE, warning=FALSE, message=FALSE}
netmeasures(nma, random=TRUE)
```

#### Distance matrix
```{r, echo=TRUE, warning=FALSE, message=FALSE}
netdistance(nma)
```

#### Design-based decomposition of Cochran’s Q
```{r, echo=TRUE, warning=FALSE, message=FALSE}
decomp.design(nma)
```

#### Net heat plot
```{r, echo=TRUE, warning=FALSE, message=FALSE}
netheat(nma, random=TRUE)
```

#### Split direct and indirect evidence
```{r, echo=TRUE, warning=FALSE, message=FALSE}
ns <- netsplit(nma)
print(ns, comb.fixed=FALSE)
```

#### Effect estimates - all treatment comparisons
```{r, echo=TRUE, warning=FALSE, message=FALSE}
nma <- netmeta(TE, seTE, treat1, treat2, studlab, data=psycRFApost, comb.fixed=FALSE, sm="OR", tol.multiarm = 1)
nma
```

#### Effect estimates - versus placebo
```{r, echo=TRUE, warning=FALSE, message=FALSE}
nma <- netmeta(TE, seTE, treat1, treat2, studlab, data=psycRFApost, reference.group = "No additional treatment", comb.fixed=FALSE, sm="OR", tol.multiarm = 1)
nma
```

#### Forest plot
```{r, echo=TRUE, warning=FALSE, message=FALSE}
forest(nma, sortvar=-Pscore, drop.reference.group = TRUE)
```

#### League table
```{r, echo=TRUE, warning=FALSE, message=FALSE}
netleague(nma, nma, comb.fixed=FALSE)
```

#### Treatment ranking
```{r, echo=TRUE, warning=FALSE, message=FALSE}
netrank(nma)
```
\newpage

### IPT vs SP
```{r, echo=TRUE, warning=FALSE, message=FALSE}
IPTvSP <- subset(outcomedata, domain == "remission_alcohol" & time == "psyc_post" & ref == "yes" & studlab == "Markowitz 2008")
psycRFApost_IPTvSP <- rma(yi=TE, sei=seTE, knha=TRUE, measure="OR", data=IPTvSP)
psycRFApost_IPTvSP
predict(psycRFApost_IPTvSP, transf=exp)
forest(psycRFApost_IPTvSP, showweights=TRUE, refline=1, xlab = "Odds Ratio", mlab = "Summary Estimate", transf = exp, alim = c(0,2), xlim = c(-5,5))
```
\newpage

## Depressive symptoms (post-intervention)
### IPT vs SP
```{r, echo=TRUE, warning=FALSE, message=FALSE}
IPTvSP <- subset(outcomedata, domain == "depressive_symptoms" & time == "psyc_post" & ref == "yes" & studlab == "Markowitz 2008")
psycDSpost_IPTvSP <- rma(yi=TE, sei=seTE, knha=TRUE, measure="SMD", data=IPTvSP)
psycDSpost_IPTvSP
forest(psycDSpost_IPTvSP, showweights=TRUE, refline=0, xlab = "SMD", mlab = "Summary Estimate", alim = c(2,2), xlim = c(-5,5))
```
\newpage

### NMA
```{r, echo=TRUE, warning=FALSE, message=FALSE}
psycDSpost <- subset(outcomedata, domain == "depressive_symptoms" & time == "psyc_post" & decision_space == "yes")
```

#### Network connectedness
```{r, echo=TRUE, warning=FALSE, message=FALSE}
nc1 <- netconnection(treat1, treat2, studlab, data=psycDSpost)
nc1
```

#### Network geometry
```{r, echo=TRUE, warning=FALSE, message=FALSE}
nma <- netmeta(TE, seTE, treat1, treat2, studlab, data=psycDSpost, sm="SMD", tol.multiarm = 1)
netgraph(nma, points = TRUE, cex.points=3, thickness = "number.of.studies")
```

#### Network measures
```{r, echo=TRUE, warning=FALSE, message=FALSE}
netmeasures(nma, random=TRUE)
```

#### Distance matrix
```{r, echo=TRUE, warning=FALSE, message=FALSE}
netdistance(nma)
```

#### Design-based decomposition of Cochran’s Q
```{r, echo=TRUE, warning=FALSE, message=FALSE}
decomp.design(nma)
```

#### Net heat plot
```{r, echo=TRUE, warning=FALSE, message=FALSE}
netheat(nma, random=TRUE)
```

#### Split direct and indirect evidence
```{r, echo=TRUE, warning=FALSE, message=FALSE}
ns <- netsplit(nma)
print(ns, comb.fixed=FALSE)
```

#### Effect estimates - all treatment comparisons
```{r, echo=TRUE, warning=FALSE, message=FALSE}
nma <- netmeta(TE, seTE, treat1, treat2, studlab, data=psycDSpost, comb.fixed=FALSE, sm="SMD", tol.multiarm = 1)
nma
```

#### Effect estimates - versus placebo
```{r, echo=TRUE, warning=FALSE, message=FALSE}
nma <- netmeta(TE, seTE, treat1, treat2, studlab, data=psycDSpost, reference.group = "No additional treatment", comb.fixed=FALSE, sm="SMD", tol.multiarm = 1)
nma
```

#### Forest plot
```{r, echo=TRUE, warning=FALSE, message=FALSE}
forest(nma, sortvar=-Pscore, drop.reference.group = TRUE)
```

#### League table
```{r, echo=TRUE, warning=FALSE, message=FALSE}
netleague(nma, nma, comb.fixed=FALSE)
```

#### Treatment ranking
```{r, echo=TRUE, warning=FALSE, message=FALSE}
netrank(nma)
```
\newpage

## Total drinking (post-intervention)
### NMA
```{r, echo=TRUE, warning=FALSE, message=FALSE}
psycTDpost <- subset(outcomedata, domain == "total_drinking" & time == "psyc_post" & decision_space == "yes")
```

#### Network connectedness
```{r, echo=TRUE, warning=FALSE, message=FALSE}
nc1 <- netconnection(treat1, treat2, studlab, data=psycTDpost)
nc1
```

#### Network geometry
```{r, echo=TRUE, warning=FALSE, message=FALSE}
nma <- netmeta(TE, seTE, treat1, treat2, studlab, data=psycTDpost, sm="SMD", tol.multiarm = 1)
netgraph(nma, points = TRUE, cex.points=3, thickness = "number.of.studies")
```

#### Network measures
```{r, echo=TRUE, warning=FALSE, message=FALSE}
netmeasures(nma, random=TRUE)
```

#### Distance matrix
```{r, echo=TRUE, warning=FALSE, message=FALSE}
netdistance(nma)
```

#### Design-based decomposition of Cochran’s Q
```{r, echo=TRUE, warning=FALSE, message=FALSE}
decomp.design(nma)
```

#### Net heat plot
```{r, echo=TRUE, warning=FALSE, message=FALSE}
netheat(nma, random=TRUE)
```

#### Split direct and indirect evidence
```{r, echo=TRUE, warning=FALSE, message=FALSE}
ns <- netsplit(nma)
print(ns, comb.fixed=FALSE)
```

#### Effect estimates - all treatment comparisons
```{r, echo=TRUE, warning=FALSE, message=FALSE}
nma <- netmeta(TE, seTE, treat1, treat2, studlab, data=psycTDpost, comb.fixed=FALSE, sm="SMD", tol.multiarm = 1)
nma
```

#### Effect estimates - versus placebo
```{r, echo=TRUE, warning=FALSE, message=FALSE}
nma <- netmeta(TE, seTE, treat1, treat2, studlab, data=psycTDpost, reference.group = "No additional treatment", comb.fixed=FALSE, sm="SMD", tol.multiarm = 1)
nma
```

#### Forest plot
```{r, echo=TRUE, warning=FALSE, message=FALSE}
forest(nma, sortvar=-Pscore, drop.reference.group = TRUE)
```

#### League table
```{r, echo=TRUE, warning=FALSE, message=FALSE}
netleague(nma, nma, comb.fixed=FALSE)
```

#### Treatment ranking
```{r, echo=TRUE, warning=FALSE, message=FALSE}
netrank(nma)
```
\newpage

## Withdrawal/craving symptoms (post-intervention)
### NMA
```{r, echo=TRUE, warning=FALSE, message=FALSE}
psycWCpost <- subset(outcomedata, domain == "withdrawal" & time == "psyc_post" & decision_space == "yes")
```

#### Network connectedness
```{r, echo=TRUE, warning=FALSE, message=FALSE}
nc1 <- netconnection(treat1, treat2, studlab, data=psycWCpost)
nc1
```

#### Network geometry
```{r, echo=TRUE, warning=FALSE, message=FALSE}
nma <- netmeta(TE, seTE, treat1, treat2, studlab, data=psycWCpost, sm="SMD", tol.multiarm = 1)
netgraph(nma, points = TRUE, cex.points=3, thickness = "number.of.studies")
```

#### Network measures
```{r, echo=TRUE, warning=FALSE, message=FALSE}
netmeasures(nma, random=TRUE)
```

#### Distance matrix
```{r, echo=TRUE, warning=FALSE, message=FALSE}
netdistance(nma)
```

#### Design-based decomposition of Cochran’s Q
```{r, echo=TRUE, warning=FALSE, message=FALSE}
decomp.design(nma)
```

#### Net heat plot
```{r, echo=TRUE, warning=FALSE, message=FALSE}
netheat(nma, random=TRUE)
```

#### Split direct and indirect evidence
```{r, echo=TRUE, warning=FALSE, message=FALSE}
ns <- netsplit(nma)
print(ns, comb.fixed=FALSE)
```

#### Effect estimates - all treatment comparisons
```{r, echo=TRUE, warning=FALSE, message=FALSE}
nma <- netmeta(TE, seTE, treat1, treat2, studlab, data=psycWCpost, comb.fixed=FALSE, sm="SMD", tol.multiarm = 1)
nma
```

#### Effect estimates - versus placebo
```{r, echo=TRUE, warning=FALSE, message=FALSE}
nma <- netmeta(TE, seTE, treat1, treat2, studlab, data=psycWCpost, reference.group = "No additional treatment", comb.fixed=FALSE, sm="SMD", tol.multiarm = 1)
nma
```

#### Forest plot
```{r, echo=TRUE, warning=FALSE, message=FALSE}
forest(nma, sortvar=-Pscore, drop.reference.group = TRUE)
```

#### League table
```{r, echo=TRUE, warning=FALSE, message=FALSE}
netleague(nma, nma, comb.fixed=FALSE)
```

#### Treatment ranking
```{r, echo=TRUE, warning=FALSE, message=FALSE}
netrank(nma)
```
\newpage

## Functional status (post-intervention)
### SMS vs Placebo
```{r, echo=TRUE, warning=FALSE, message=FALSE}
SMSvPlacebo <- subset(outcomedata, domain == "functional" & time == "psyc_post" & ref == "yes" & studlab == "Agyapong 2012")
psycFSpost_SMSvPlacebo <- rma(yi=TE, sei=seTE, knha=TRUE, measure="SMD", data=SMSvPlacebo)
psycFSpost_SMSvPlacebo
forest(psycFSpost_SMSvPlacebo, showweights=TRUE, refline=0, xlab = "SMD", mlab = "Summary Estimate", alim = c(2,2), xlim = c(-5,5))
```
\newpage

# Psychological interventions (follow-up)
## Remission from alcohol (short-term follow-up)
### SMS vs Placebo
```{r, echo=TRUE, warning=FALSE, message=FALSE}
SMSvPlacebo <- subset(outcomedata, domain == "remission_alcohol" & time == "psyc_short" & ref == "yes")
psycRFAshort_SMSvPlacebo <- rma(yi=TE, sei=seTE, knha=TRUE, measure="OR", data=SMSvPlacebo)
psycRFAshort_SMSvPlacebo
predict(psycRFAshort_SMSvPlacebo, transf=exp)
forest(psycRFAshort_SMSvPlacebo, showweights=TRUE, refline=1, xlab = "Odds Ratio", mlab = "Summary Estimate", transf = exp, alim = c(0,2), xlim = c(-5,5))
```
\newpage

## Remission from alcohol (long-term follow-up)
### NMA
```{r, echo=TRUE, warning=FALSE, message=FALSE}
psycRFAlong <- subset(outcomedata, domain == "remission_alcohol" & time == "psyc_long" & decision_space == "yes")
```

#### Network connectedness
```{r, echo=TRUE, warning=FALSE, message=FALSE}
nc1 <- netconnection(treat1, treat2, studlab, data=psycRFAlong)
nc1
```

#### Network geometry
```{r, echo=TRUE, warning=FALSE, message=FALSE}
nma <- netmeta(TE, seTE, treat1, treat2, studlab, data=psycRFAlong, sm="OR", tol.multiarm = 1)
netgraph(nma, points = TRUE, cex.points=3, thickness = "number.of.studies")
```

#### Network measures
```{r, echo=TRUE, warning=FALSE, message=FALSE}
netmeasures(nma, random=TRUE)
```

#### Distance matrix
```{r, echo=TRUE, warning=FALSE, message=FALSE}
netdistance(nma)
```

#### Design-based decomposition of Cochran’s Q
```{r, echo=TRUE, warning=FALSE, message=FALSE}
decomp.design(nma)
```

#### Net heat plot
```{r, echo=TRUE, warning=FALSE, message=FALSE}
netheat(nma, random=TRUE)
```

#### Split direct and indirect evidence
```{r, echo=TRUE, warning=FALSE, message=FALSE}
ns <- netsplit(nma)
print(ns, comb.fixed=FALSE)
```

#### Effect estimates - all treatment comparisons
```{r, echo=TRUE, warning=FALSE, message=FALSE}
nma <- netmeta(TE, seTE, treat1, treat2, studlab, data=psycRFAlong, comb.fixed=FALSE, sm="OR", tol.multiarm = 1)
nma
```

#### Effect estimates - versus placebo
```{r, echo=TRUE, warning=FALSE, message=FALSE}
nma <- netmeta(TE, seTE, treat1, treat2, studlab, data=psycRFAlong, reference.group = "No additional treatment", comb.fixed=FALSE, sm="OR", tol.multiarm = 1)
nma
```

#### Forest plot
```{r, echo=TRUE, warning=FALSE, message=FALSE}
forest(nma, sortvar=-Pscore, drop.reference.group = TRUE)
```

#### League table
```{r, echo=TRUE, warning=FALSE, message=FALSE}
netleague(nma, nma, comb.fixed=FALSE)
```

#### Treatment ranking
```{r, echo=TRUE, warning=FALSE, message=FALSE}
netrank(nma)
```
\newpage

## Remission from alcohol (very long-term follow-up)
### SMS vs Placebo
```{r, echo=TRUE, warning=FALSE, message=FALSE}
SMSvPlacebo <- subset(outcomedata, domain == "remission_alcohol" & time == "psyc_verylong" & ref == "yes")
psycRFAverylong_SMSvPlacebo <- rma(yi=TE, sei=seTE, knha=TRUE, measure="OR", data=SMSvPlacebo)
psycRFAverylong_SMSvPlacebo
predict(psycRFAverylong_SMSvPlacebo, transf=exp)
forest(psycRFAverylong_SMSvPlacebo, showweights=TRUE, refline=1, xlab = "Odds Ratio", mlab = "Summary Estimate", transf = exp, alim = c(0,2), xlim = c(-5,5))
```
\newpage

## Depressive symptoms (short-term follow-up)
### SMS vs Placebo
```{r, echo=TRUE, warning=FALSE, message=FALSE}
SMSvPlacebo <- subset(outcomedata, domain == "depressive_symptoms" & time == "psyc_short" & ref == "yes" & studlab == "Agyapong 2012")
psycDSshort_SMSvPlacebo <- rma(yi=TE, sei=seTE, knha=TRUE, measure="SMD", data=SMSvPlacebo)
psycDSshort_SMSvPlacebo
forest(psycDSshort_SMSvPlacebo, showweights=TRUE, refline=0, xlab = "SMD", mlab = "Summary Estimate", alim = c(2,2), xlim = c(-5,5))
```
\newpage

### CBT v No additional treatment
```{r, echo=TRUE, warning=FALSE, message=FALSE}
CBTvNAT <- subset(outcomedata, domain == "depressive_symptoms" & time == "psyc_short" & decision_space == "yes")
psycDSshort_CBTvNAT <- rma(yi=TE, sei=seTE, knha=TRUE, measure="SMD", data=CBTvNAT)
psycDSshort_CBTvNAT
forest(psycDSshort_CBTvNAT, showweights=TRUE, refline=0, xlab = "SMD", mlab = "Summary Estimate", alim = c(2,2), xlim = c(-5,5))
```
\newpage

## Depressive symptoms (long-term follow-up)
### NMA
```{r, echo=TRUE, warning=FALSE, message=FALSE}
psycDSlong <- subset(outcomedata, domain == "depressive_symptoms" & time == "psyc_long" & decision_space == "yes")
```

#### Network connectedness
```{r, echo=TRUE, warning=FALSE, message=FALSE}
nc1 <- netconnection(treat1, treat2, studlab, data=psycDSlong)
nc1
```

#### Network geometry
```{r, echo=TRUE, warning=FALSE, message=FALSE}
nma <- netmeta(TE, seTE, treat1, treat2, studlab, data=psycDSlong, sm="SMD", tol.multiarm = 1)
netgraph(nma, points = TRUE, cex.points=3, thickness = "number.of.studies")
```

#### Network measures
```{r, echo=TRUE, warning=FALSE, message=FALSE}
netmeasures(nma, random=TRUE)
```

#### Distance matrix
```{r, echo=TRUE, warning=FALSE, message=FALSE}
netdistance(nma)
```

#### Design-based decomposition of Cochran’s Q
```{r, echo=TRUE, warning=FALSE, message=FALSE}
decomp.design(nma)
```

#### Net heat plot
```{r, echo=TRUE, warning=FALSE, message=FALSE}
netheat(nma, random=TRUE)
```

#### Split direct and indirect evidence
```{r, echo=TRUE, warning=FALSE, message=FALSE}
ns <- netsplit(nma)
print(ns, comb.fixed=FALSE)
```

#### Effect estimates - all treatment comparisons
```{r, echo=TRUE, warning=FALSE, message=FALSE}
nma <- netmeta(TE, seTE, treat1, treat2, studlab, data=psycDSlong, comb.fixed=FALSE, sm="SMD", tol.multiarm = 1)
nma
```

#### Effect estimates - versus placebo
```{r, echo=TRUE, warning=FALSE, message=FALSE}
nma <- netmeta(TE, seTE, treat1, treat2, studlab, data=psycDSlong, reference.group = "No additional treatment", comb.fixed=FALSE, sm="SMD", tol.multiarm = 1)
nma
```

#### Forest plot
```{r, echo=TRUE, warning=FALSE, message=FALSE}
forest(nma, sortvar=-Pscore, drop.reference.group = TRUE)
```

#### League table
```{r, echo=TRUE, warning=FALSE, message=FALSE}
netleague(nma, nma, comb.fixed=FALSE)
```

#### Treatment ranking
```{r, echo=TRUE, warning=FALSE, message=FALSE}
netrank(nma)
```
\newpage

## Total drinking (short-term follow-up)
### SMS vs Placebo
```{r, echo=TRUE, warning=FALSE, message=FALSE}
SMSvPlacebo <- subset(outcomedata, domain == "total_drinking" & time == "psyc_short" & ref == "yes" & studlab == "Agyapong 2012")
psycTDshort_SMSvPlacebo <- rma(yi=TE, sei=seTE, knha=TRUE, measure="SMD", data=SMSvPlacebo)
psycTDshort_SMSvPlacebo
forest(psycTDshort_SMSvPlacebo, showweights=TRUE, refline=0, xlab = "SMD", mlab = "Summary Estimate", alim = c(2,2), xlim = c(-5,5))
```
\newpage

### CBT v No additional treatment
```{r, echo=TRUE, warning=FALSE, message=FALSE}
CBTvNAT <- subset(outcomedata, domain == "total_drinking" & time == "psyc_short" & ref == "yes" & studlab == "Thapinta 2017")
psycTDshort_CBTvNAT <- rma(yi=TE, sei=seTE, knha=TRUE, measure="SMD", data=CBTvNAT)
psycTDshort_CBTvNAT
forest(psycTDshort_CBTvNAT, showweights=TRUE, refline=0, xlab = "SMD", mlab = "Summary Estimate", alim = c(2,2), xlim = c(-5,5))
```
\newpage

## Total drinking (long-term follow-up)
### NMA
```{r, echo=TRUE, warning=FALSE, message=FALSE}
psycTDlong <- subset(outcomedata, domain == "total_drinking" & time == "psyc_long" & ref == "yes")
```

#### Network connectedness
```{r, echo=TRUE, warning=FALSE, message=FALSE}
nc1 <- netconnection(treat1, treat2, studlab, data=psycTDlong)
nc1
```

#### Network geometry
```{r, echo=TRUE, warning=FALSE, message=FALSE}
nma <- netmeta(TE, seTE, treat1, treat2, studlab, data=psycTDlong, sm="SMD", tol.multiarm = 1)
netgraph(nma, points = TRUE, cex.points=3, thickness = "number.of.studies")
```

#### Network measures
```{r, echo=TRUE, warning=FALSE, message=FALSE}
netmeasures(nma, random=TRUE)
```

#### Distance matrix
```{r, echo=TRUE, warning=FALSE, message=FALSE}
netdistance(nma)
```

#### Design-based decomposition of Cochran’s Q
```{r, echo=TRUE, warning=FALSE, message=FALSE}
decomp.design(nma)
```

#### Net heat plot
```{r, echo=TRUE, warning=FALSE, message=FALSE}
netheat(nma, random=TRUE)
```

#### Split direct and indirect evidence
```{r, echo=TRUE, warning=FALSE, message=FALSE}
ns <- netsplit(nma)
print(ns, comb.fixed=FALSE)
```

#### Effect estimates - all treatment comparisons
```{r, echo=TRUE, warning=FALSE, message=FALSE}
nma <- netmeta(TE, seTE, treat1, treat2, studlab, data=psycTDlong, comb.fixed=FALSE, sm="SMD", tol.multiarm = 1)
nma
```

#### Effect estimates - versus placebo
```{r, echo=TRUE, warning=FALSE, message=FALSE}
nma <- netmeta(TE, seTE, treat1, treat2, studlab, data=psycTDlong, reference.group = "No additional treatment", comb.fixed=FALSE, sm="SMD", tol.multiarm = 1)
nma
```

#### Forest plot
```{r, echo=TRUE, warning=FALSE, message=FALSE}
forest(nma, sortvar=-Pscore, drop.reference.group = TRUE)
```

#### League table
```{r, echo=TRUE, warning=FALSE, message=FALSE}
netleague(nma, nma, comb.fixed=FALSE)
```

#### Treatment ranking
```{r, echo=TRUE, warning=FALSE, message=FALSE}
netrank(nma)
```
\newpage

## Withdrawal/craving symptoms (short-term follow-up)
### SMS vs Placebo
```{r, echo=TRUE, warning=FALSE, message=FALSE}
SMSvPlacebo <- subset(outcomedata, domain == "withdrawal" & time == "psyc_short" & ref == "yes")
psycWCshort_SMSvPlacebo <- rma(yi=TE, sei=seTE, knha=TRUE, measure="SMD", data=SMSvPlacebo)
psycWCshort_SMSvPlacebo
forest(psycWCshort_SMSvPlacebo, showweights=TRUE, refline=0, xlab = "SMD", mlab = "Summary Estimate", alim = c(2,2), xlim = c(-5,5))
```
\newpage

## Withdrawal/craving symptoms (long-term follow-up)
### SMS vs No Additional Treatment
```{r, echo=TRUE, warning=FALSE, message=FALSE}
SMSvNAT <- subset(outcomedata, domain == "withdrawal" & time == "psyc_long" & ref == "yes")
psycWClong_SMSvNAT <- rma(yi=TE, sei=seTE, knha=TRUE, measure="SMD", data=SMSvNAT)
psycWClong_SMSvNAT
forest(psycWClong_SMSvNAT, showweights=TRUE, refline=0, xlab = "SMD", mlab = "Summary Estimate", alim = c(2,2), xlim = c(-5,5))
```
\newpage

## Functional status (short-term follow-up)
### SMS vs Placebo
```{r, echo=TRUE, warning=FALSE, message=FALSE}
SMSvPlacebo <- subset(outcomedata, domain == "functional" & time == "psyc_short" & ref == "yes")
psycFSshort_SMSvPlacebo <- rma(yi=TE, sei=seTE, knha=TRUE, measure="SMD", data=SMSvPlacebo)
psycFSshort_SMSvPlacebo
forest(psycFSshort_SMSvPlacebo, showweights=TRUE, refline=0, xlab = "SMD", mlab = "Summary Estimate", alim = c(2,2), xlim = c(-5,5))
```
\newpage

# Sensitivity - Decision Space
## Remission from depression (post-intervention)
```{r, echo=TRUE, warning=FALSE, message=FALSE}
pharmRFDpost <- subset(outcomedata, domain == "remission_depression" & time == "pharm_post" & decision_space == "yes")
```

### Network connectedness
```{r, echo=TRUE, warning=FALSE, message=FALSE}
nc1 <- netconnection(treat1, treat2, studlab, data=pharmRFDpost)
nc1
```

### Network geometry
```{r, echo=TRUE, warning=FALSE, message=FALSE}
nma <- netmeta(TE, seTE, treat1, treat2, studlab, data=pharmRFDpost, sm="OR")
netgraph(nma, points = TRUE, cex.points=3, thickness = "number.of.studies")
```

### Network measures
```{r, echo=TRUE, warning=FALSE, message=FALSE}
netmeasures(nma, random=TRUE)
```

### Distance matrix
```{r, echo=TRUE, warning=FALSE, message=FALSE}
netdistance(nma)
```

### Design-based decomposition of Cochran’s Q
```{r, echo=TRUE, warning=FALSE, message=FALSE}
decomp.design(nma)
```

### Net heat plot
```{r, echo=TRUE, warning=FALSE, message=FALSE}
netheat(nma, random=TRUE)
```

### Split direct and indirect evidence
```{r, echo=TRUE, warning=FALSE, message=FALSE}
ns <- netsplit(nma)
print(ns, comb.fixed=FALSE)
```

### Effect estimates - all treatment comparisons
```{r, echo=TRUE, warning=FALSE, message=FALSE}
nma <- netmeta(TE, seTE, treat1, treat2, studlab, data=pharmRFDpost, comb.fixed=FALSE, sm="OR")
nma
```

### Effect estimates - versus placebo
```{r, echo=TRUE, warning=FALSE, message=FALSE}
nma <- netmeta(TE, seTE, treat1, treat2, studlab, data=pharmRFDpost, reference.group = "Pharmacological Placebos", comb.fixed=FALSE, sm="OR")
nma
```

### Forest plot
```{r, echo=TRUE, warning=FALSE, message=FALSE}
forest(nma, sortvar=-Pscore, drop.reference.group = TRUE)
```

### League table
```{r, echo=TRUE, warning=FALSE, message=FALSE}
netleague(nma, nma, comb.fixed=FALSE)
```

### Treatment ranking
```{r, echo=TRUE, warning=FALSE, message=FALSE}
netrank(nma)
```
\newpage

## Remission from alcohol (post-intervention)
```{r, echo=TRUE, warning=FALSE, message=FALSE}
pharmRFApost <- subset(outcomedata, domain == "remission_alcohol" & time == "pharm_post" & decision_space == "yes")
```

### Network connectedness
```{r, echo=TRUE, warning=FALSE, message=FALSE}
nc1 <- netconnection(treat1, treat2, studlab, data=pharmRFApost)
nc1
```

### Network geometry
```{r, echo=TRUE, warning=FALSE, message=FALSE}
nma <- netmeta(TE, seTE, treat1, treat2, studlab, data=pharmRFApost, sm="OR")
netgraph(nma, points = TRUE, cex.points=3, thickness = "number.of.studies")
```

### Network measures
```{r, echo=TRUE, warning=FALSE, message=FALSE}
netmeasures(nma, random=TRUE)
```

### Distance matrix
```{r, echo=TRUE, warning=FALSE, message=FALSE}
netdistance(nma)
```

### Design-based decomposition of Cochran’s Q
```{r, echo=TRUE, warning=FALSE, message=FALSE}
decomp.design(nma)
```

### Net heat plot
```{r, echo=TRUE, warning=FALSE, message=FALSE}
netheat(nma, random=TRUE)
```

### Split direct and indirect evidence
```{r, echo=TRUE, warning=FALSE, message=FALSE}
ns <- netsplit(nma)
print(ns, comb.fixed=FALSE)
```

### Effect estimates - all treatment comparisons
```{r, echo=TRUE, warning=FALSE, message=FALSE}
nma <- netmeta(TE, seTE, treat1, treat2, studlab, data=pharmRFApost, comb.fixed=FALSE, sm="OR")
nma
```

### Effect estimates - versus placebo
```{r, echo=TRUE, warning=FALSE, message=FALSE}
nma <- netmeta(TE, seTE, treat1, treat2, studlab, data=pharmRFApost, reference.group = "Pharmacological Placebos", comb.fixed=FALSE, sm="OR")
nma
```

### Forest plot
```{r, echo=TRUE, warning=FALSE, message=FALSE}
forest(nma, sortvar=-Pscore, drop.reference.group = TRUE)
```

### League table
```{r, echo=TRUE, warning=FALSE, message=FALSE}
netleague(nma, nma, comb.fixed=FALSE)
```

### Treatment ranking
```{r, echo=TRUE, warning=FALSE, message=FALSE}
netrank(nma)
```
\newpage

## Depressive symptoms (post-intervention)
```{r, echo=TRUE, warning=FALSE, message=FALSE}
pharmDSpost <- subset(outcomedata, domain == "depressive_symptoms" & time == "pharm_post" & decision_space == "yes")
```

### Network connectedness
```{r, echo=TRUE, warning=FALSE, message=FALSE}
nc1 <- netconnection(treat1, treat2, studlab, data=pharmDSpost)
nc1
```

### Network geometry
```{r, echo=TRUE, warning=FALSE, message=FALSE}
nma <- netmeta(TE, seTE, treat1, treat2, studlab, data=pharmDSpost, sm="SMD", tol.multiarm = 1)
netgraph(nma, points = TRUE, cex.points=3, thickness = "number.of.studies")
```

### Network measures
```{r, echo=TRUE, warning=FALSE, message=FALSE}
netmeasures(nma, random=TRUE)
```

### Distance matrix
```{r, echo=TRUE, warning=FALSE, message=FALSE}
netdistance(nma)
```

### Design-based decomposition of Cochran’s Q
```{r, echo=TRUE, warning=FALSE, message=FALSE}
decomp.design(nma)
```

### Net heat plot
```{r, echo=TRUE, warning=FALSE, message=FALSE}
netheat(nma, random=TRUE)
```

### Split direct and indirect evidence
```{r, echo=TRUE, warning=FALSE, message=FALSE}
ns <- netsplit(nma)
print(ns, comb.fixed=FALSE)
```

### Effect estimates - all treatment comparisons
```{r, echo=TRUE, warning=FALSE, message=FALSE}
nma <- netmeta(TE, seTE, treat1, treat2, studlab, data=pharmDSpost, comb.fixed=FALSE, sm="SMD", tol.multiarm = 1)
nma
```

### Effect estimates - versus placebo
```{r, echo=TRUE, warning=FALSE, message=FALSE}
nma <- netmeta(TE, seTE, treat1, treat2, studlab, data=pharmDSpost, reference.group = "Pharmacological Placebos", comb.fixed=FALSE, sm="SMD", tol.multiarm = 1)
nma
```

### Forest plot
```{r, echo=TRUE, warning=FALSE, message=FALSE}
forest(nma, sortvar=-Pscore, drop.reference.group = TRUE)
```

### League table
```{r, echo=TRUE, warning=FALSE, message=FALSE}
netleague(nma, nma, comb.fixed=FALSE)
```

### Treatment ranking
```{r, echo=TRUE, warning=FALSE, message=FALSE}
netrank(nma)
```
\newpage

## Total drinking (post-intervention)
```{r, echo=TRUE, warning=FALSE, message=FALSE}
pharmTDpost <- subset(outcomedata, domain == "total_drinking" & time == "pharm_post" & decision_space == "yes")
```

### Network connectedness
```{r, echo=TRUE, warning=FALSE, message=FALSE}
nc1 <- netconnection(treat1, treat2, studlab, data=pharmTDpost)
nc1
```

### Network geometry
```{r, echo=TRUE, warning=FALSE, message=FALSE}
nma <- netmeta(TE, seTE, treat1, treat2, studlab, data=pharmTDpost, sm="SMD", tol.multiarm = 1)
netgraph(nma, points = TRUE, cex.points=3, thickness = "number.of.studies")
```

### Network measures
```{r, echo=TRUE, warning=FALSE, message=FALSE}
netmeasures(nma, random=TRUE)
```

### Distance matrix
```{r, echo=TRUE, warning=FALSE, message=FALSE}
netdistance(nma)
```

### Design-based decomposition of Cochran’s Q
```{r, echo=TRUE, warning=FALSE, message=FALSE}
decomp.design(nma)
```

### Net heat plot
```{r, echo=TRUE, warning=FALSE, message=FALSE}
netheat(nma, random=TRUE)
```

### Split direct and indirect evidence
```{r, echo=TRUE, warning=FALSE, message=FALSE}
ns <- netsplit(nma)
print(ns, comb.fixed=FALSE)
```

### Effect estimates - all treatment comparisons
```{r, echo=TRUE, warning=FALSE, message=FALSE}
nma <- netmeta(TE, seTE, treat1, treat2, studlab, data=pharmTDpost, comb.fixed=FALSE, sm="SMD", tol.multiarm = 1)
nma
```

### Effect estimates - versus placebo
```{r, echo=TRUE, warning=FALSE, message=FALSE}
nma <- netmeta(TE, seTE, treat1, treat2, studlab, data=pharmTDpost, reference.group = "Pharmacological Placebos", comb.fixed=FALSE, sm="SMD", tol.multiarm = 1)
nma
```

### Forest plot
```{r, echo=TRUE, warning=FALSE, message=FALSE}
forest(nma, sortvar=-Pscore, drop.reference.group = TRUE)
```

### League table
```{r, echo=TRUE, warning=FALSE, message=FALSE}
netleague(nma, nma, comb.fixed=FALSE)
```

### Treatment ranking
```{r, echo=TRUE, warning=FALSE, message=FALSE}
netrank(nma)
```
\newpage

## Heavy drinking (post-intervention)
```{r, echo=TRUE, warning=FALSE, message=FALSE}
pharmHDpost <- subset(outcomedata, domain == "heavy_drinking" & time == "pharm_post" & decision_space == "yes")
```

### Network connectedness
```{r, echo=TRUE, warning=FALSE, message=FALSE}
nc1 <- netconnection(treat1, treat2, studlab, data=pharmHDpost)
nc1
```

### Network geometry
```{r, echo=TRUE, warning=FALSE, message=FALSE}
nma <- netmeta(TE, seTE, treat1, treat2, studlab, data=pharmHDpost, sm="SMD", tol.multiarm = 1)
netgraph(nma, points = TRUE, cex.points=3, thickness = "number.of.studies")
```

### Network measures
```{r, echo=TRUE, warning=FALSE, message=FALSE}
netmeasures(nma, random=TRUE)
```

### Distance matrix
```{r, echo=TRUE, warning=FALSE, message=FALSE}
netdistance(nma)
```

### Design-based decomposition of Cochran’s Q
```{r, echo=TRUE, warning=FALSE, message=FALSE}
decomp.design(nma)
```

### Net heat plot
```{r, echo=TRUE, warning=FALSE, message=FALSE}
netheat(nma, random=TRUE)
```

### Split direct and indirect evidence
```{r, echo=TRUE, warning=FALSE, message=FALSE}
ns <- netsplit(nma)
print(ns, comb.fixed=FALSE)
```

### Effect estimates - all treatment comparisons
```{r, echo=TRUE, warning=FALSE, message=FALSE}
nma <- netmeta(TE, seTE, treat1, treat2, studlab, data=pharmHDpost, comb.fixed=FALSE, sm="SMD", tol.multiarm = 1)
nma
```

### Effect estimates - versus placebo
```{r, echo=TRUE, warning=FALSE, message=FALSE}
nma <- netmeta(TE, seTE, treat1, treat2, studlab, data=pharmHDpost, reference.group = "Pharmacological Placebos", comb.fixed=FALSE, sm="SMD", tol.multiarm = 1)
nma
```

### Forest plot
```{r, echo=TRUE, warning=FALSE, message=FALSE}
forest(nma, sortvar=-Pscore, drop.reference.group = TRUE)
```

### League table
```{r, echo=TRUE, warning=FALSE, message=FALSE}
netleague(nma, nma, comb.fixed=FALSE)
```

### Treatment ranking
```{r, echo=TRUE, warning=FALSE, message=FALSE}
netrank(nma)
```
\newpage

## Withdrawal/craving symptoms (post-intervention)
```{r, echo=TRUE, warning=FALSE, message=FALSE}
pharmWCpost <- subset(outcomedata, domain == "withdrawal" & time == "pharm_post" & decision_space == "yes")
```

### Network connectedness
```{r, echo=TRUE, warning=FALSE, message=FALSE}
nc1 <- netconnection(treat1, treat2, studlab, data=pharmWCpost)
nc1
```

### Network geometry
```{r, echo=TRUE, warning=FALSE, message=FALSE}
nma <- netmeta(TE, seTE, treat1, treat2, studlab, data=pharmWCpost, sm="SMD", tol.multiarm = 1)
netgraph(nma, points = TRUE, cex.points=3, thickness = "number.of.studies")
```

### Network measures
```{r, echo=TRUE, warning=FALSE, message=FALSE}
netmeasures(nma, random=TRUE)
```

### Distance matrix
```{r, echo=TRUE, warning=FALSE, message=FALSE}
netdistance(nma)
```

### Design-based decomposition of Cochran’s Q
```{r, echo=TRUE, warning=FALSE, message=FALSE}
decomp.design(nma)
```

### Net heat plot
```{r, echo=TRUE, warning=FALSE, message=FALSE}
netheat(nma, random=TRUE)
```

### Split direct and indirect evidence
```{r, echo=TRUE, warning=FALSE, message=FALSE}
ns <- netsplit(nma)
print(ns, comb.fixed=FALSE)
```

### Effect estimates - all treatment comparisons
```{r, echo=TRUE, warning=FALSE, message=FALSE}
nma <- netmeta(TE, seTE, treat1, treat2, studlab, data=pharmWCpost, comb.fixed=FALSE, sm="SMD", tol.multiarm = 1)
nma
```

### Effect estimates - versus placebo
```{r, echo=TRUE, warning=FALSE, message=FALSE}
nma <- netmeta(TE, seTE, treat1, treat2, studlab, data=pharmWCpost, reference.group = "Pharmacological Placebos", comb.fixed=FALSE, sm="SMD", tol.multiarm = 1)
nma
```

### Forest plot
```{r, echo=TRUE, warning=FALSE, message=FALSE}
forest(nma, sortvar=-Pscore, drop.reference.group = TRUE)
```

### League table
```{r, echo=TRUE, warning=FALSE, message=FALSE}
netleague(nma, nma, comb.fixed=FALSE)
```

### Treatment ranking
```{r, echo=TRUE, warning=FALSE, message=FALSE}
netrank(nma)
```
\newpage

## Functional status (post-intervention)
```{r, echo=TRUE, warning=FALSE, message=FALSE}
pharmFSpost <- subset(outcomedata, domain == "functional" & time == "pharm_post" & decision_space == "yes")
```

### Network connectedness
```{r, echo=TRUE, warning=FALSE, message=FALSE}
nc1 <- netconnection(treat1, treat2, studlab, data=pharmFSpost)
nc1
```

### Network geometry
```{r, echo=TRUE, warning=FALSE, message=FALSE}
nma <- netmeta(TE, seTE, treat1, treat2, studlab, data=pharmFSpost, sm="SMD", tol.multiarm = 1)
netgraph(nma, points = TRUE, cex.points=3, thickness = "number.of.studies")
```

### Network measures
```{r, echo=TRUE, warning=FALSE, message=FALSE}
netmeasures(nma, random=TRUE)
```

### Distance matrix
```{r, echo=TRUE, warning=FALSE, message=FALSE}
netdistance(nma)
```

### Design-based decomposition of Cochran’s Q
```{r, echo=TRUE, warning=FALSE, message=FALSE}
decomp.design(nma)
```

### Net heat plot
```{r, echo=TRUE, warning=FALSE, message=FALSE}
netheat(nma, random=TRUE)
```

### Split direct and indirect evidence
```{r, echo=TRUE, warning=FALSE, message=FALSE}
ns <- netsplit(nma)
print(ns, comb.fixed=FALSE)
```

### Effect estimates - all treatment comparisons
```{r, echo=TRUE, warning=FALSE, message=FALSE}
nma <- netmeta(TE, seTE, treat1, treat2, studlab, data=pharmFSpost, comb.fixed=FALSE, sm="SMD", tol.multiarm = 1)
nma
```

### Effect estimates - versus placebo
```{r, echo=TRUE, warning=FALSE, message=FALSE}
nma <- netmeta(TE, seTE, treat1, treat2, studlab, data=pharmFSpost, reference.group = "Pharmacological Placebos", comb.fixed=FALSE, sm="SMD", tol.multiarm = 1)
nma
```

### Forest plot
```{r, echo=TRUE, warning=FALSE, message=FALSE}
forest(nma, sortvar=-Pscore, drop.reference.group = TRUE)
```

### League table
```{r, echo=TRUE, warning=FALSE, message=FALSE}
netleague(nma, nma, comb.fixed=FALSE)
```

### Treatment ranking
```{r, echo=TRUE, warning=FALSE, message=FALSE}
netrank(nma)
```
\newpage

## Adverse events (post-intervention)
```{r, echo=TRUE, warning=FALSE, message=FALSE}
pharmAEpost <- subset(outcomedata, domain == "adverse" & time == "pharm_post" & decision_space == "yes")
```

### Network connectedness
```{r, echo=TRUE, warning=FALSE, message=FALSE}
nc1 <- netconnection(treat1, treat2, studlab, data=pharmAEpost)
nc1
```

### Network geometry
```{r, echo=TRUE, warning=FALSE, message=FALSE}
nma <- netmeta(TE, seTE, treat1, treat2, studlab, data=pharmAEpost, sm="OR")
netgraph(nma, points = TRUE, cex.points=3, thickness = "number.of.studies")
```

### Network measures
```{r, echo=TRUE, warning=FALSE, message=FALSE}
netmeasures(nma, random=TRUE)
```

### Distance matrix
```{r, echo=TRUE, warning=FALSE, message=FALSE}
netdistance(nma)
```

### Design-based decomposition of Cochran’s Q
```{r, echo=TRUE, warning=FALSE, message=FALSE}
decomp.design(nma)
```

### Net heat plot
```{r, echo=TRUE, warning=FALSE, message=FALSE}
netheat(nma, random=TRUE)
```

### Split direct and indirect evidence
```{r, echo=TRUE, warning=FALSE, message=FALSE}
ns <- netsplit(nma)
print(ns, comb.fixed=FALSE)
```

### Effect estimates - all treatment comparisons
```{r, echo=TRUE, warning=FALSE, message=FALSE}
nma <- netmeta(TE, seTE, treat1, treat2, studlab, data=pharmAEpost, comb.fixed=FALSE, sm="OR")
nma
```

### Effect estimates - versus placebo
```{r, echo=TRUE, warning=FALSE, message=FALSE}
nma <- netmeta(TE, seTE, treat1, treat2, studlab, data=pharmAEpost, reference.group = "Pharmacological Placebos", comb.fixed=FALSE, sm="OR")
nma
```

### Forest plot
```{r, echo=TRUE, warning=FALSE, message=FALSE}
forest(nma, sortvar=-Pscore, drop.reference.group = TRUE)
```

### League table
```{r, echo=TRUE, warning=FALSE, message=FALSE}
netleague(nma, nma, comb.fixed=FALSE)
```

### Treatment ranking
```{r, echo=TRUE, warning=FALSE, message=FALSE}
netrank(nma)
```
\newpage

# Sensitivity - Pharmacological interventions (post-intervention)
## Remission from depression (post-intervention) - Sensitivity 1
```{r, echo=TRUE, warning=FALSE, message=FALSE}
pharmRFDpost <- subset(outcomedata, domain == "remission_depression" & time == "pharm_post" & sensitivity_1 == "yes")
```

### Network connectedness
```{r, echo=TRUE, warning=FALSE, message=FALSE}
nc1 <- netconnection(treat1, treat2, studlab, data=pharmRFDpost)
nc1
```

### Network geometry
```{r, echo=TRUE, warning=FALSE, message=FALSE}
nma <- netmeta(TE, seTE, treat1, treat2, studlab, data=pharmRFDpost, sm="OR")
netgraph(nma, points = TRUE, cex.points=3, thickness = "number.of.studies")
```

### Network measures
```{r, echo=TRUE, warning=FALSE, message=FALSE}
netmeasures(nma, random=TRUE)
```

### Distance matrix
```{r, echo=TRUE, warning=FALSE, message=FALSE}
netdistance(nma)
```

### Design-based decomposition of Cochran’s Q
```{r, echo=TRUE, warning=FALSE, message=FALSE}
decomp.design(nma)
```

### Net heat plot
```{r, echo=TRUE, warning=FALSE, message=FALSE}
netheat(nma, random=TRUE)
```

### Split direct and indirect evidence
```{r, echo=TRUE, warning=FALSE, message=FALSE}
ns <- netsplit(nma)
print(ns, comb.fixed=FALSE)
```

### Effect estimates - all treatment comparisons
```{r, echo=TRUE, warning=FALSE, message=FALSE}
nma <- netmeta(TE, seTE, treat1, treat2, studlab, data=pharmRFDpost, comb.fixed=FALSE, sm="OR")
nma
```

### Effect estimates - versus placebo
```{r, echo=TRUE, warning=FALSE, message=FALSE}
nma <- netmeta(TE, seTE, treat1, treat2, studlab, data=pharmRFDpost, reference.group = "Pharmacological Placebos", comb.fixed=FALSE, sm="OR")
nma
```

### Forest plot
```{r, echo=TRUE, warning=FALSE, message=FALSE}
forest(nma, sortvar=-Pscore, drop.reference.group = TRUE)
```

### League table
```{r, echo=TRUE, warning=FALSE, message=FALSE}
netleague(nma, nma, comb.fixed=FALSE)
```

### Treatment ranking
```{r, echo=TRUE, warning=FALSE, message=FALSE}
netrank(nma)
```
\newpage

## Remission from depression (post-intervention) - Sensitivity 2
```{r, echo=TRUE, warning=FALSE, message=FALSE}
pharmRFDpost <- subset(outcomedata, domain == "remission_depression" & time == "pharm_post" & sensitivity_2 == "yes")
```

### Network connectedness
```{r, echo=TRUE, warning=FALSE, message=FALSE}
nc1 <- netconnection(treat1, treat2, studlab, data=pharmRFDpost)
nc1
```

### Network geometry
```{r, echo=TRUE, warning=FALSE, message=FALSE}
nma <- netmeta(TE, seTE, treat1, treat2, studlab, data=pharmRFDpost, sm="OR")
netgraph(nma, points = TRUE, cex.points=3, thickness = "number.of.studies")
```

### Network measures
```{r, echo=TRUE, warning=FALSE, message=FALSE}
netmeasures(nma, random=TRUE)
```

### Distance matrix
```{r, echo=TRUE, warning=FALSE, message=FALSE}
netdistance(nma)
```

### Design-based decomposition of Cochran’s Q
```{r, echo=TRUE, warning=FALSE, message=FALSE}
decomp.design(nma)
```

### Net heat plot
```{r, echo=TRUE, warning=FALSE, message=FALSE}
netheat(nma, random=TRUE)
```

### Split direct and indirect evidence
```{r, echo=TRUE, warning=FALSE, message=FALSE}
ns <- netsplit(nma)
print(ns, comb.fixed=FALSE)
```

### Effect estimates - all treatment comparisons
```{r, echo=TRUE, warning=FALSE, message=FALSE}
nma <- netmeta(TE, seTE, treat1, treat2, studlab, data=pharmRFDpost, comb.fixed=FALSE, sm="OR")
nma
```

### Effect estimates - versus placebo
```{r, echo=TRUE, warning=FALSE, message=FALSE}
nma <- netmeta(TE, seTE, treat1, treat2, studlab, data=pharmRFDpost, reference.group = "Pharmacological Placebos", comb.fixed=FALSE, sm="OR")
nma
```

### Forest plot
```{r, echo=TRUE, warning=FALSE, message=FALSE}
forest(nma, sortvar=-Pscore, drop.reference.group = TRUE)
```

### League table
```{r, echo=TRUE, warning=FALSE, message=FALSE}
netleague(nma, nma, comb.fixed=FALSE)
```

### Treatment ranking
```{r, echo=TRUE, warning=FALSE, message=FALSE}
netrank(nma)
```
\newpage

## Remission from depression (post-intervention) - Sensitivity 3
```{r, echo=TRUE, warning=FALSE, message=FALSE}
pharmRFDpost <- subset(outcomedata, domain == "remission_depression" & time == "pharm_post" & sensitivity_3 == "yes")
```

### Network connectedness
```{r, echo=TRUE, warning=FALSE, message=FALSE}
nc1 <- netconnection(treat1, treat2, studlab, data=pharmRFDpost)
nc1
```

### Network geometry
```{r, echo=TRUE, warning=FALSE, message=FALSE}
nma <- netmeta(TE, seTE, treat1, treat2, studlab, data=pharmRFDpost, sm="OR")
netgraph(nma, points = TRUE, cex.points=3, thickness = "number.of.studies")
```

### Network measures
```{r, echo=TRUE, warning=FALSE, message=FALSE}
netmeasures(nma, random=TRUE)
```

### Distance matrix
```{r, echo=TRUE, warning=FALSE, message=FALSE}
netdistance(nma)
```

### Design-based decomposition of Cochran’s Q
```{r, echo=TRUE, warning=FALSE, message=FALSE}
decomp.design(nma)
```

### Net heat plot
```{r, echo=TRUE, warning=FALSE, message=FALSE}
netheat(nma, random=TRUE)
```

### Split direct and indirect evidence
```{r, echo=TRUE, warning=FALSE, message=FALSE}
ns <- netsplit(nma)
print(ns, comb.fixed=FALSE)
```

### Effect estimates - all treatment comparisons
```{r, echo=TRUE, warning=FALSE, message=FALSE}
nma <- netmeta(TE, seTE, treat1, treat2, studlab, data=pharmRFDpost, comb.fixed=FALSE, sm="OR")
nma
```

### Effect estimates - versus placebo
```{r, echo=TRUE, warning=FALSE, message=FALSE}
nma <- netmeta(TE, seTE, treat1, treat2, studlab, data=pharmRFDpost, reference.group = "Pharmacological Placebos", comb.fixed=FALSE, sm="OR")
nma
```

### Forest plot
```{r, echo=TRUE, warning=FALSE, message=FALSE}
forest(nma, sortvar=-Pscore, drop.reference.group = TRUE)
```

### League table
```{r, echo=TRUE, warning=FALSE, message=FALSE}
netleague(nma, nma, comb.fixed=FALSE)
```

### Treatment ranking
```{r, echo=TRUE, warning=FALSE, message=FALSE}
netrank(nma)
```
\newpage

## Remission from depression (post-intervention) - Sensitivity 4
```{r, echo=TRUE, warning=FALSE, message=FALSE}
pharmRFDpost <- subset(outcomedata, domain == "remission_depression" & time == "pharm_post" & sensitivity_4 == "yes")
```

### Network connectedness
```{r, echo=TRUE, warning=FALSE, message=FALSE}
nc1 <- netconnection(treat1, treat2, studlab, data=pharmRFDpost)
nc1
```

### Network geometry
```{r, echo=TRUE, warning=FALSE, message=FALSE}
nma <- netmeta(TE, seTE, treat1, treat2, studlab, data=pharmRFDpost, sm="OR")
netgraph(nma, points = TRUE, cex.points=3, thickness = "number.of.studies")
```

### Network measures
```{r, echo=TRUE, warning=FALSE, message=FALSE}
netmeasures(nma, random=TRUE)
```

### Distance matrix
```{r, echo=TRUE, warning=FALSE, message=FALSE}
netdistance(nma)
```

### Design-based decomposition of Cochran’s Q
```{r, echo=TRUE, warning=FALSE, message=FALSE}
decomp.design(nma)
```

### Net heat plot
```{r, echo=TRUE, warning=FALSE, message=FALSE}
netheat(nma, random=TRUE)
```

### Split direct and indirect evidence
```{r, echo=TRUE, warning=FALSE, message=FALSE}
ns <- netsplit(nma)
print(ns, comb.fixed=FALSE)
```

### Effect estimates - all treatment comparisons
```{r, echo=TRUE, warning=FALSE, message=FALSE}
nma <- netmeta(TE, seTE, treat1, treat2, studlab, data=pharmRFDpost, comb.fixed=FALSE, sm="OR")
nma
```

### Effect estimates - versus placebo
```{r, echo=TRUE, warning=FALSE, message=FALSE}
nma <- netmeta(TE, seTE, treat1, treat2, studlab, data=pharmRFDpost, reference.group = "Pharmacological Placebos", comb.fixed=FALSE, sm="OR")
nma
```

### Forest plot
```{r, echo=TRUE, warning=FALSE, message=FALSE}
forest(nma, sortvar=-Pscore, drop.reference.group = TRUE)
```

### League table
```{r, echo=TRUE, warning=FALSE, message=FALSE}
netleague(nma, nma, comb.fixed=FALSE)
```

### Treatment ranking
```{r, echo=TRUE, warning=FALSE, message=FALSE}
netrank(nma)
```
\newpage

## Remission from depression (post-intervention) - Sensitivity 5
```{r, echo=TRUE, warning=FALSE, message=FALSE}
pharmRFDpost <- subset(outcomedata, domain == "remission_depression" & time == "pharm_post" & sensitivity_5 == "yes")
```

### Network connectedness
```{r, echo=TRUE, warning=FALSE, message=FALSE}
nc1 <- netconnection(treat1, treat2, studlab, data=pharmRFDpost)
nc1
```

### Network geometry
```{r, echo=TRUE, warning=FALSE, message=FALSE}
nma <- netmeta(TE, seTE, treat1, treat2, studlab, data=pharmRFDpost, sm="OR")
netgraph(nma, points = TRUE, cex.points=3, thickness = "number.of.studies")
```

### Network measures
```{r, echo=TRUE, warning=FALSE, message=FALSE}
netmeasures(nma, random=TRUE)
```

### Distance matrix
```{r, echo=TRUE, warning=FALSE, message=FALSE}
netdistance(nma)
```

### Design-based decomposition of Cochran’s Q
```{r, echo=TRUE, warning=FALSE, message=FALSE}
decomp.design(nma)
```

### Net heat plot
```{r, echo=TRUE, warning=FALSE, message=FALSE}
netheat(nma, random=TRUE)
```

### Split direct and indirect evidence
```{r, echo=TRUE, warning=FALSE, message=FALSE}
ns <- netsplit(nma)
print(ns, comb.fixed=FALSE)
```

### Effect estimates - all treatment comparisons
```{r, echo=TRUE, warning=FALSE, message=FALSE}
nma <- netmeta(TE, seTE, treat1, treat2, studlab, data=pharmRFDpost, comb.fixed=FALSE, sm="OR")
nma
```

### Effect estimates - versus placebo
```{r, echo=TRUE, warning=FALSE, message=FALSE}
nma <- netmeta(TE, seTE, treat1, treat2, studlab, data=pharmRFDpost, reference.group = "Pharmacological Placebos", comb.fixed=FALSE, sm="OR")
nma
```

### Forest plot
```{r, echo=TRUE, warning=FALSE, message=FALSE}
forest(nma, sortvar=-Pscore, drop.reference.group = TRUE)
```

### League table
```{r, echo=TRUE, warning=FALSE, message=FALSE}
netleague(nma, nma, comb.fixed=FALSE)
```

### Treatment ranking
```{r, echo=TRUE, warning=FALSE, message=FALSE}
netrank(nma)
```
\newpage

## Remission from alcohol (post-intervention) - Sensitivity 1
```{r, echo=TRUE, warning=FALSE, message=FALSE}
pharmRFApost <- subset(outcomedata, domain == "remission_alcohol" & time == "pharm_post" & sensitivity_1 == "yes")
```

### Network connectedness
```{r, echo=TRUE, warning=FALSE, message=FALSE}
nc1 <- netconnection(treat1, treat2, studlab, data=pharmRFApost)
nc1
```

### Network geometry
```{r, echo=TRUE, warning=FALSE, message=FALSE}
nma <- netmeta(TE, seTE, treat1, treat2, studlab, data=pharmRFApost, sm="OR")
netgraph(nma, points = TRUE, cex.points=3, thickness = "number.of.studies")
```

### Network measures
```{r, echo=TRUE, warning=FALSE, message=FALSE}
netmeasures(nma, random=TRUE)
```

### Distance matrix
```{r, echo=TRUE, warning=FALSE, message=FALSE}
netdistance(nma)
```

### Design-based decomposition of Cochran’s Q
```{r, echo=TRUE, warning=FALSE, message=FALSE}
decomp.design(nma)
```

### Net heat plot
```{r, echo=TRUE, warning=FALSE, message=FALSE}
netheat(nma, random=TRUE)
```

### Split direct and indirect evidence
```{r, echo=TRUE, warning=FALSE, message=FALSE}
ns <- netsplit(nma)
print(ns, comb.fixed=FALSE)
```

### Effect estimates - all treatment comparisons
```{r, echo=TRUE, warning=FALSE, message=FALSE}
nma <- netmeta(TE, seTE, treat1, treat2, studlab, data=pharmRFApost, comb.fixed=FALSE, sm="OR")
nma
```

### Effect estimates - versus placebo
```{r, echo=TRUE, warning=FALSE, message=FALSE}
nma <- netmeta(TE, seTE, treat1, treat2, studlab, data=pharmRFApost, reference.group = "Pharmacological Placebos", comb.fixed=FALSE, sm="OR")
nma
```

### Forest plot
```{r, echo=TRUE, warning=FALSE, message=FALSE}
forest(nma, sortvar=-Pscore, drop.reference.group = TRUE)
```

### League table
```{r, echo=TRUE, warning=FALSE, message=FALSE}
netleague(nma, nma, comb.fixed=FALSE)
```

### Treatment ranking
```{r, echo=TRUE, warning=FALSE, message=FALSE}
netrank(nma)
```
\newpage

## Remission from alcohol (post-intervention) - Sensitivity 2
```{r, echo=TRUE, warning=FALSE, message=FALSE}
pharmRFApost <- subset(outcomedata, domain == "remission_alcohol" & time == "pharm_post" & sensitivity_2 == "yes")
```

### Network connectedness
```{r, echo=TRUE, warning=FALSE, message=FALSE}
nc1 <- netconnection(treat1, treat2, studlab, data=pharmRFApost)
nc1
```

### Network geometry
```{r, echo=TRUE, warning=FALSE, message=FALSE}
nma <- netmeta(TE, seTE, treat1, treat2, studlab, data=pharmRFApost, sm="OR")
netgraph(nma, points = TRUE, cex.points=3, thickness = "number.of.studies")
```

### Network measures
```{r, echo=TRUE, warning=FALSE, message=FALSE}
netmeasures(nma, random=TRUE)
```

### Distance matrix
```{r, echo=TRUE, warning=FALSE, message=FALSE}
netdistance(nma)
```

### Design-based decomposition of Cochran’s Q
```{r, echo=TRUE, warning=FALSE, message=FALSE}
decomp.design(nma)
```

### Net heat plot
```{r, echo=TRUE, warning=FALSE, message=FALSE}
netheat(nma, random=TRUE)
```

### Split direct and indirect evidence
```{r, echo=TRUE, warning=FALSE, message=FALSE}
ns <- netsplit(nma)
print(ns, comb.fixed=FALSE)
```

### Effect estimates - all treatment comparisons
```{r, echo=TRUE, warning=FALSE, message=FALSE}
nma <- netmeta(TE, seTE, treat1, treat2, studlab, data=pharmRFApost, comb.fixed=FALSE, sm="OR")
nma
```

### Effect estimates - versus placebo
```{r, echo=TRUE, warning=FALSE, message=FALSE}
nma <- netmeta(TE, seTE, treat1, treat2, studlab, data=pharmRFApost, reference.group = "Pharmacological Placebos", comb.fixed=FALSE, sm="OR")
nma
```

### Forest plot
```{r, echo=TRUE, warning=FALSE, message=FALSE}
forest(nma, sortvar=-Pscore, drop.reference.group = TRUE)
```

### League table
```{r, echo=TRUE, warning=FALSE, message=FALSE}
netleague(nma, nma, comb.fixed=FALSE)
```

### Treatment ranking
```{r, echo=TRUE, warning=FALSE, message=FALSE}
netrank(nma)
```
\newpage

## Remission from alcohol (post-intervention) - Sensitivity 3
```{r, echo=TRUE, warning=FALSE, message=FALSE}
pharmRFApost <- subset(outcomedata, domain == "remission_alcohol" & time == "pharm_post" & sensitivity_3 == "yes")
```

### Network connectedness
```{r, echo=TRUE, warning=FALSE, message=FALSE}
nc1 <- netconnection(treat1, treat2, studlab, data=pharmRFApost)
nc1
```

### Network geometry
```{r, echo=TRUE, warning=FALSE, message=FALSE}
nma <- netmeta(TE, seTE, treat1, treat2, studlab, data=pharmRFApost, sm="OR")
netgraph(nma, points = TRUE, cex.points=3, thickness = "number.of.studies")
```

### Network measures
```{r, echo=TRUE, warning=FALSE, message=FALSE}
netmeasures(nma, random=TRUE)
```

### Distance matrix
```{r, echo=TRUE, warning=FALSE, message=FALSE}
netdistance(nma)
```

### Design-based decomposition of Cochran’s Q
```{r, echo=TRUE, warning=FALSE, message=FALSE}
decomp.design(nma)
```

### Net heat plot
```{r, echo=TRUE, warning=FALSE, message=FALSE}
netheat(nma, random=TRUE)
```

### Split direct and indirect evidence
```{r, echo=TRUE, warning=FALSE, message=FALSE}
ns <- netsplit(nma)
print(ns, comb.fixed=FALSE)
```

### Effect estimates - all treatment comparisons
```{r, echo=TRUE, warning=FALSE, message=FALSE}
nma <- netmeta(TE, seTE, treat1, treat2, studlab, data=pharmRFApost, comb.fixed=FALSE, sm="OR")
nma
```

### Effect estimates - versus placebo
```{r, echo=TRUE, warning=FALSE, message=FALSE}
nma <- netmeta(TE, seTE, treat1, treat2, studlab, data=pharmRFApost, reference.group = "Pharmacological Placebos", comb.fixed=FALSE, sm="OR")
nma
```

### Forest plot
```{r, echo=TRUE, warning=FALSE, message=FALSE}
forest(nma, sortvar=-Pscore, drop.reference.group = TRUE)
```

### League table
```{r, echo=TRUE, warning=FALSE, message=FALSE}
netleague(nma, nma, comb.fixed=FALSE)
```

### Treatment ranking
```{r, echo=TRUE, warning=FALSE, message=FALSE}
netrank(nma)
```
\newpage

## Remission from alcohol (post-intervention) - Sensitivity 4
```{r, echo=TRUE, warning=FALSE, message=FALSE}
pharmRFApost <- subset(outcomedata, domain == "remission_alcohol" & time == "pharm_post" & sensitivity_4 == "yes")
```

### Network connectedness
```{r, echo=TRUE, warning=FALSE, message=FALSE}
nc1 <- netconnection(treat1, treat2, studlab, data=pharmRFApost)
nc1
```

### Network geometry
```{r, echo=TRUE, warning=FALSE, message=FALSE}
nma <- netmeta(TE, seTE, treat1, treat2, studlab, data=pharmRFApost, sm="OR")
netgraph(nma, points = TRUE, cex.points=3, thickness = "number.of.studies")
```

### Network measures
```{r, echo=TRUE, warning=FALSE, message=FALSE}
netmeasures(nma, random=TRUE)
```

### Distance matrix
```{r, echo=TRUE, warning=FALSE, message=FALSE}
netdistance(nma)
```

### Design-based decomposition of Cochran’s Q
```{r, echo=TRUE, warning=FALSE, message=FALSE}
decomp.design(nma)
```

### Net heat plot
```{r, echo=TRUE, warning=FALSE, message=FALSE}
netheat(nma, random=TRUE)
```

### Split direct and indirect evidence
```{r, echo=TRUE, warning=FALSE, message=FALSE}
ns <- netsplit(nma)
print(ns, comb.fixed=FALSE)
```

### Effect estimates - all treatment comparisons
```{r, echo=TRUE, warning=FALSE, message=FALSE}
nma <- netmeta(TE, seTE, treat1, treat2, studlab, data=pharmRFApost, comb.fixed=FALSE, sm="OR")
nma
```

### Effect estimates - versus placebo
```{r, echo=TRUE, warning=FALSE, message=FALSE}
nma <- netmeta(TE, seTE, treat1, treat2, studlab, data=pharmRFApost, reference.group = "Pharmacological Placebos", comb.fixed=FALSE, sm="OR")
nma
```

### Forest plot
```{r, echo=TRUE, warning=FALSE, message=FALSE}
forest(nma, sortvar=-Pscore, drop.reference.group = TRUE)
```

### League table
```{r, echo=TRUE, warning=FALSE, message=FALSE}
netleague(nma, nma, comb.fixed=FALSE)
```

### Treatment ranking
```{r, echo=TRUE, warning=FALSE, message=FALSE}
netrank(nma)
```
\newpage

## Remission from alcohol (post-intervention) - Sensitivity 5
```{r, echo=TRUE, warning=FALSE, message=FALSE}
pharmRFApost <- subset(outcomedata, domain == "remission_alcohol" & time == "pharm_post" & sensitivity_5 == "yes")
```

### Network connectedness
```{r, echo=TRUE, warning=FALSE, message=FALSE}
nc1 <- netconnection(treat1, treat2, studlab, data=pharmRFApost)
nc1
```

### Network geometry
```{r, echo=TRUE, warning=FALSE, message=FALSE}
nma <- netmeta(TE, seTE, treat1, treat2, studlab, data=pharmRFApost, sm="OR")
netgraph(nma, points = TRUE, cex.points=3, thickness = "number.of.studies")
```

### Network measures
```{r, echo=TRUE, warning=FALSE, message=FALSE}
netmeasures(nma, random=TRUE)
```

### Distance matrix
```{r, echo=TRUE, warning=FALSE, message=FALSE}
netdistance(nma)
```

### Design-based decomposition of Cochran’s Q
```{r, echo=TRUE, warning=FALSE, message=FALSE}
decomp.design(nma)
```

### Net heat plot
```{r, echo=TRUE, warning=FALSE, message=FALSE}
netheat(nma, random=TRUE)
```

### Split direct and indirect evidence
```{r, echo=TRUE, warning=FALSE, message=FALSE}
ns <- netsplit(nma)
print(ns, comb.fixed=FALSE)
```

### Effect estimates - all treatment comparisons
```{r, echo=TRUE, warning=FALSE, message=FALSE}
nma <- netmeta(TE, seTE, treat1, treat2, studlab, data=pharmRFApost, comb.fixed=FALSE, sm="OR")
nma
```

### Effect estimates - versus placebo
```{r, echo=TRUE, warning=FALSE, message=FALSE}
nma <- netmeta(TE, seTE, treat1, treat2, studlab, data=pharmRFApost, reference.group = "Pharmacological Placebos", comb.fixed=FALSE, sm="OR")
nma
```

### Forest plot
```{r, echo=TRUE, warning=FALSE, message=FALSE}
forest(nma, sortvar=-Pscore, drop.reference.group = TRUE)
```

### League table
```{r, echo=TRUE, warning=FALSE, message=FALSE}
netleague(nma, nma, comb.fixed=FALSE)
```

### Treatment ranking
```{r, echo=TRUE, warning=FALSE, message=FALSE}
netrank(nma)
```
\newpage

## Remission from alcohol (post-intervention) - Sensitivity 6
```{r, echo=TRUE, warning=FALSE, message=FALSE}
pharmRFApost <- subset(outcomedata, domain == "remission_alcohol" & time == "pharm_post" & sensitivity_6 == "yes")
```

### Network connectedness
```{r, echo=TRUE, warning=FALSE, message=FALSE}
nc1 <- netconnection(treat1, treat2, studlab, data=pharmRFApost)
nc1
```

### Network geometry
```{r, echo=TRUE, warning=FALSE, message=FALSE}
nma <- netmeta(TE, seTE, treat1, treat2, studlab, data=pharmRFApost, sm="OR")
netgraph(nma, points = TRUE, cex.points=3, thickness = "number.of.studies")
```

### Network measures
```{r, echo=TRUE, warning=FALSE, message=FALSE}
netmeasures(nma, random=TRUE)
```

### Distance matrix
```{r, echo=TRUE, warning=FALSE, message=FALSE}
netdistance(nma)
```

### Design-based decomposition of Cochran’s Q
```{r, echo=TRUE, warning=FALSE, message=FALSE}
decomp.design(nma)
```

### Net heat plot
```{r, echo=TRUE, warning=FALSE, message=FALSE}
netheat(nma, random=TRUE)
```

### Split direct and indirect evidence
```{r, echo=TRUE, warning=FALSE, message=FALSE}
ns <- netsplit(nma)
print(ns, comb.fixed=FALSE)
```

### Effect estimates - all treatment comparisons
```{r, echo=TRUE, warning=FALSE, message=FALSE}
nma <- netmeta(TE, seTE, treat1, treat2, studlab, data=pharmRFApost, comb.fixed=FALSE, sm="OR")
nma
```

### Effect estimates - versus placebo
```{r, echo=TRUE, warning=FALSE, message=FALSE}
nma <- netmeta(TE, seTE, treat1, treat2, studlab, data=pharmRFApost, reference.group = "Pharmacological Placebos", comb.fixed=FALSE, sm="OR")
nma
```

### Forest plot
```{r, echo=TRUE, warning=FALSE, message=FALSE}
forest(nma, sortvar=-Pscore, drop.reference.group = TRUE)
```

### League table
```{r, echo=TRUE, warning=FALSE, message=FALSE}
netleague(nma, nma, comb.fixed=FALSE)
```

### Treatment ranking
```{r, echo=TRUE, warning=FALSE, message=FALSE}
netrank(nma)
```
\newpage

## Remission from alcohol (post-intervention) - Sensitivity 7
```{r, echo=TRUE, warning=FALSE, message=FALSE}
pharmRFApost <- subset(outcomedata, domain == "remission_alcohol" & time == "pharm_post" & sensitivity_7 == "yes")
```

### Network connectedness
```{r, echo=TRUE, warning=FALSE, message=FALSE}
nc1 <- netconnection(treat1, treat2, studlab, data=pharmRFApost)
nc1
```

### Network geometry
```{r, echo=TRUE, warning=FALSE, message=FALSE}
nma <- netmeta(TE, seTE, treat1, treat2, studlab, data=pharmRFApost, sm="OR")
netgraph(nma, points = TRUE, cex.points=3, thickness = "number.of.studies")
```

### Network measures
```{r, echo=TRUE, warning=FALSE, message=FALSE}
netmeasures(nma, random=TRUE)
```

### Distance matrix
```{r, echo=TRUE, warning=FALSE, message=FALSE}
netdistance(nma)
```

### Design-based decomposition of Cochran’s Q
```{r, echo=TRUE, warning=FALSE, message=FALSE}
decomp.design(nma)
```

### Net heat plot
```{r, echo=TRUE, warning=FALSE, message=FALSE}
netheat(nma, random=TRUE)
```

### Split direct and indirect evidence
```{r, echo=TRUE, warning=FALSE, message=FALSE}
ns <- netsplit(nma)
print(ns, comb.fixed=FALSE)
```

### Effect estimates - all treatment comparisons
```{r, echo=TRUE, warning=FALSE, message=FALSE}
nma <- netmeta(TE, seTE, treat1, treat2, studlab, data=pharmRFApost, comb.fixed=FALSE, sm="OR")
nma
```

### Effect estimates - versus placebo
```{r, echo=TRUE, warning=FALSE, message=FALSE}
nma <- netmeta(TE, seTE, treat1, treat2, studlab, data=pharmRFApost, reference.group = "Pharmacological Placebos", comb.fixed=FALSE, sm="OR")
nma
```

### Forest plot
```{r, echo=TRUE, warning=FALSE, message=FALSE}
forest(nma, sortvar=-Pscore, drop.reference.group = TRUE)
```

### League table
```{r, echo=TRUE, warning=FALSE, message=FALSE}
netleague(nma, nma, comb.fixed=FALSE)
```

### Treatment ranking
```{r, echo=TRUE, warning=FALSE, message=FALSE}
netrank(nma)
```
\newpage

## Remission from alcohol (post-intervention) - Sensitivity 8
```{r, echo=TRUE, warning=FALSE, message=FALSE}
pharmRFApost <- subset(outcomedata, domain == "remission_alcohol" & time == "pharm_post" & sensitivity_8 == "yes")
```

### Network connectedness
```{r, echo=TRUE, warning=FALSE, message=FALSE}
nc1 <- netconnection(treat1, treat2, studlab, data=pharmRFApost)
nc1
```

### Network geometry
```{r, echo=TRUE, warning=FALSE, message=FALSE}
nma <- netmeta(TE, seTE, treat1, treat2, studlab, data=pharmRFApost, sm="OR")
netgraph(nma, points = TRUE, cex.points=3, thickness = "number.of.studies")
```

### Network measures
```{r, echo=TRUE, warning=FALSE, message=FALSE}
netmeasures(nma, random=TRUE)
```

### Distance matrix
```{r, echo=TRUE, warning=FALSE, message=FALSE}
netdistance(nma)
```

### Design-based decomposition of Cochran’s Q
```{r, echo=TRUE, warning=FALSE, message=FALSE}
decomp.design(nma)
```

### Net heat plot
```{r, echo=TRUE, warning=FALSE, message=FALSE}
netheat(nma, random=TRUE)
```

### Split direct and indirect evidence
```{r, echo=TRUE, warning=FALSE, message=FALSE}
ns <- netsplit(nma)
print(ns, comb.fixed=FALSE)
```

### Effect estimates - all treatment comparisons
```{r, echo=TRUE, warning=FALSE, message=FALSE}
nma <- netmeta(TE, seTE, treat1, treat2, studlab, data=pharmRFApost, comb.fixed=FALSE, sm="OR")
nma
```

### Effect estimates - versus placebo
```{r, echo=TRUE, warning=FALSE, message=FALSE}
nma <- netmeta(TE, seTE, treat1, treat2, studlab, data=pharmRFApost, reference.group = "Pharmacological Placebos", comb.fixed=FALSE, sm="OR")
nma
```

### Forest plot
```{r, echo=TRUE, warning=FALSE, message=FALSE}
forest(nma, sortvar=-Pscore, drop.reference.group = TRUE)
```

### League table
```{r, echo=TRUE, warning=FALSE, message=FALSE}
netleague(nma, nma, comb.fixed=FALSE)
```

### Treatment ranking
```{r, echo=TRUE, warning=FALSE, message=FALSE}
netrank(nma)
```
\newpage

## Depressive symptoms (post-intervention) - Sensitivity 1
```{r, echo=TRUE, warning=FALSE, message=FALSE}
pharmDSpost <- subset(outcomedata, domain == "depressive_symptoms" & time == "pharm_post" & sensitivity_1 == "yes")
```

### Network connectedness
```{r, echo=TRUE, warning=FALSE, message=FALSE}
nc1 <- netconnection(treat1, treat2, studlab, data=pharmDSpost)
nc1
```

### Network geometry
```{r, echo=TRUE, warning=FALSE, message=FALSE}
nma <- netmeta(TE, seTE, treat1, treat2, studlab, data=pharmDSpost, sm="SMD", tol.multiarm = 1)
netgraph(nma, points = TRUE, cex.points=3, thickness = "number.of.studies")
```

### Network measures
```{r, echo=TRUE, warning=FALSE, message=FALSE}
netmeasures(nma, random=TRUE)
```

### Distance matrix
```{r, echo=TRUE, warning=FALSE, message=FALSE}
netdistance(nma)
```

### Design-based decomposition of Cochran’s Q
```{r, echo=TRUE, warning=FALSE, message=FALSE}
decomp.design(nma)
```

### Net heat plot
```{r, echo=TRUE, warning=FALSE, message=FALSE}
netheat(nma, random=TRUE)
```

### Split direct and indirect evidence
```{r, echo=TRUE, warning=FALSE, message=FALSE}
ns <- netsplit(nma)
print(ns, comb.fixed=FALSE)
```

### Effect estimates - all treatment comparisons
```{r, echo=TRUE, warning=FALSE, message=FALSE}
nma <- netmeta(TE, seTE, treat1, treat2, studlab, data=pharmDSpost, comb.fixed=FALSE, sm="SMD", tol.multiarm = 1)
nma
```

### Effect estimates - versus placebo
```{r, echo=TRUE, warning=FALSE, message=FALSE}
nma <- netmeta(TE, seTE, treat1, treat2, studlab, data=pharmDSpost, reference.group = "Pharmacological Placebos", comb.fixed=FALSE, sm="SMD", tol.multiarm = 1)
nma
```

### Forest plot
```{r, echo=TRUE, warning=FALSE, message=FALSE}
forest(nma, sortvar=-Pscore, drop.reference.group = TRUE)
```

### League table
```{r, echo=TRUE, warning=FALSE, message=FALSE}
netleague(nma, nma, comb.fixed=FALSE)
```

### Treatment ranking
```{r, echo=TRUE, warning=FALSE, message=FALSE}
netrank(nma)
```
\newpage

## Depressive symptoms (post-intervention) - Sensitivity 2
```{r, echo=TRUE, warning=FALSE, message=FALSE}
pharmDSpost <- subset(outcomedata, domain == "depressive_symptoms" & time == "pharm_post" & sensitivity_2 == "yes")
```

### Network connectedness
```{r, echo=TRUE, warning=FALSE, message=FALSE}
nc1 <- netconnection(treat1, treat2, studlab, data=pharmDSpost)
nc1
```

### Network geometry
```{r, echo=TRUE, warning=FALSE, message=FALSE}
nma <- netmeta(TE, seTE, treat1, treat2, studlab, data=pharmDSpost, sm="SMD", tol.multiarm = 1)
netgraph(nma, points = TRUE, cex.points=3, thickness = "number.of.studies")
```

### Network measures
```{r, echo=TRUE, warning=FALSE, message=FALSE}
netmeasures(nma, random=TRUE)
```

### Distance matrix
```{r, echo=TRUE, warning=FALSE, message=FALSE}
netdistance(nma)
```

### Design-based decomposition of Cochran’s Q
```{r, echo=TRUE, warning=FALSE, message=FALSE}
decomp.design(nma)
```

### Net heat plot
```{r, echo=TRUE, warning=FALSE, message=FALSE}
netheat(nma, random=TRUE)
```

### Split direct and indirect evidence
```{r, echo=TRUE, warning=FALSE, message=FALSE}
ns <- netsplit(nma)
print(ns, comb.fixed=FALSE)
```

### Effect estimates - all treatment comparisons
```{r, echo=TRUE, warning=FALSE, message=FALSE}
nma <- netmeta(TE, seTE, treat1, treat2, studlab, data=pharmDSpost, comb.fixed=FALSE, sm="SMD", tol.multiarm = 1)
nma
```

### Effect estimates - versus placebo
```{r, echo=TRUE, warning=FALSE, message=FALSE}
nma <- netmeta(TE, seTE, treat1, treat2, studlab, data=pharmDSpost, reference.group = "Pharmacological Placebos", comb.fixed=FALSE, sm="SMD", tol.multiarm = 1)
nma
```

### Forest plot
```{r, echo=TRUE, warning=FALSE, message=FALSE}
forest(nma, sortvar=-Pscore, drop.reference.group = TRUE)
```

### League table
```{r, echo=TRUE, warning=FALSE, message=FALSE}
netleague(nma, nma, comb.fixed=FALSE)
```

### Treatment ranking
```{r, echo=TRUE, warning=FALSE, message=FALSE}
netrank(nma)
```
\newpage

## Depressive symptoms (post-intervention) - Sensitivity 3
```{r, echo=TRUE, warning=FALSE, message=FALSE}
pharmDSpost <- subset(outcomedata, domain == "depressive_symptoms" & time == "pharm_post" & sensitivity_3 == "yes")
```

### Network connectedness
```{r, echo=TRUE, warning=FALSE, message=FALSE}
nc1 <- netconnection(treat1, treat2, studlab, data=pharmDSpost)
nc1
```

### Network geometry
```{r, echo=TRUE, warning=FALSE, message=FALSE}
nma <- netmeta(TE, seTE, treat1, treat2, studlab, data=pharmDSpost, sm="SMD", tol.multiarm = 1)
netgraph(nma, points = TRUE, cex.points=3, thickness = "number.of.studies")
```

### Network measures
```{r, echo=TRUE, warning=FALSE, message=FALSE}
netmeasures(nma, random=TRUE)
```

### Distance matrix
```{r, echo=TRUE, warning=FALSE, message=FALSE}
netdistance(nma)
```

### Design-based decomposition of Cochran’s Q
```{r, echo=TRUE, warning=FALSE, message=FALSE}
decomp.design(nma)
```

### Net heat plot
```{r, echo=TRUE, warning=FALSE, message=FALSE}
netheat(nma, random=TRUE)
```

### Split direct and indirect evidence
```{r, echo=TRUE, warning=FALSE, message=FALSE}
ns <- netsplit(nma)
print(ns, comb.fixed=FALSE)
```

### Effect estimates - all treatment comparisons
```{r, echo=TRUE, warning=FALSE, message=FALSE}
nma <- netmeta(TE, seTE, treat1, treat2, studlab, data=pharmDSpost, comb.fixed=FALSE, sm="SMD", tol.multiarm = 1)
nma
```

### Effect estimates - versus placebo
```{r, echo=TRUE, warning=FALSE, message=FALSE}
nma <- netmeta(TE, seTE, treat1, treat2, studlab, data=pharmDSpost, reference.group = "Pharmacological Placebos", comb.fixed=FALSE, sm="SMD", tol.multiarm = 1)
nma
```

### Forest plot
```{r, echo=TRUE, warning=FALSE, message=FALSE}
forest(nma, sortvar=-Pscore, drop.reference.group = TRUE)
```

### League table
```{r, echo=TRUE, warning=FALSE, message=FALSE}
netleague(nma, nma, comb.fixed=FALSE)
```

### Treatment ranking
```{r, echo=TRUE, warning=FALSE, message=FALSE}
netrank(nma)
```
\newpage

## Depressive symptoms (post-intervention) - Sensitivity 4
```{r, echo=TRUE, warning=FALSE, message=FALSE}
pharmDSpost <- subset(outcomedata, domain == "depressive_symptoms" & time == "pharm_post" & sensitivity_4 == "yes")
```

### Network connectedness
```{r, echo=TRUE, warning=FALSE, message=FALSE}
nc1 <- netconnection(treat1, treat2, studlab, data=pharmDSpost)
nc1
```

### Network geometry
```{r, echo=TRUE, warning=FALSE, message=FALSE}
nma <- netmeta(TE, seTE, treat1, treat2, studlab, data=pharmDSpost, sm="SMD", tol.multiarm = 1)
netgraph(nma, points = TRUE, cex.points=3, thickness = "number.of.studies")
```

### Network measures
```{r, echo=TRUE, warning=FALSE, message=FALSE}
netmeasures(nma, random=TRUE)
```

### Distance matrix
```{r, echo=TRUE, warning=FALSE, message=FALSE}
netdistance(nma)
```

### Design-based decomposition of Cochran’s Q
```{r, echo=TRUE, warning=FALSE, message=FALSE}
decomp.design(nma)
```

### Net heat plot
```{r, echo=TRUE, warning=FALSE, message=FALSE}
netheat(nma, random=TRUE)
```

### Split direct and indirect evidence
```{r, echo=TRUE, warning=FALSE, message=FALSE}
ns <- netsplit(nma)
print(ns, comb.fixed=FALSE)
```

### Effect estimates - all treatment comparisons
```{r, echo=TRUE, warning=FALSE, message=FALSE}
nma <- netmeta(TE, seTE, treat1, treat2, studlab, data=pharmDSpost, comb.fixed=FALSE, sm="SMD", tol.multiarm = 1)
nma
```

### Effect estimates - versus placebo
```{r, echo=TRUE, warning=FALSE, message=FALSE}
nma <- netmeta(TE, seTE, treat1, treat2, studlab, data=pharmDSpost, reference.group = "Pharmacological Placebos", comb.fixed=FALSE, sm="SMD", tol.multiarm = 1)
nma
```

### Forest plot
```{r, echo=TRUE, warning=FALSE, message=FALSE}
forest(nma, sortvar=-Pscore, drop.reference.group = TRUE)
```

### League table
```{r, echo=TRUE, warning=FALSE, message=FALSE}
netleague(nma, nma, comb.fixed=FALSE)
```

### Treatment ranking
```{r, echo=TRUE, warning=FALSE, message=FALSE}
netrank(nma)
```
\newpage

## Depressive symptoms (post-intervention) - Sensitivity 5
```{r, echo=TRUE, warning=FALSE, message=FALSE}
pharmDSpost <- subset(outcomedata, domain == "depressive_symptoms" & time == "pharm_post" & sensitivity_5 == "yes")
```

### Network connectedness
```{r, echo=TRUE, warning=FALSE, message=FALSE}
nc1 <- netconnection(treat1, treat2, studlab, data=pharmDSpost)
nc1
```

### Network geometry
```{r, echo=TRUE, warning=FALSE, message=FALSE}
nma <- netmeta(TE, seTE, treat1, treat2, studlab, data=pharmDSpost, sm="SMD", tol.multiarm = 1)
netgraph(nma, points = TRUE, cex.points=3, thickness = "number.of.studies")
```

### Network measures
```{r, echo=TRUE, warning=FALSE, message=FALSE}
netmeasures(nma, random=TRUE)
```

### Distance matrix
```{r, echo=TRUE, warning=FALSE, message=FALSE}
netdistance(nma)
```

### Design-based decomposition of Cochran’s Q
```{r, echo=TRUE, warning=FALSE, message=FALSE}
decomp.design(nma)
```

### Net heat plot
```{r, echo=TRUE, warning=FALSE, message=FALSE}
netheat(nma, random=TRUE)
```

### Split direct and indirect evidence
```{r, echo=TRUE, warning=FALSE, message=FALSE}
ns <- netsplit(nma)
print(ns, comb.fixed=FALSE)
```

### Effect estimates - all treatment comparisons
```{r, echo=TRUE, warning=FALSE, message=FALSE}
nma <- netmeta(TE, seTE, treat1, treat2, studlab, data=pharmDSpost, comb.fixed=FALSE, sm="SMD", tol.multiarm = 1)
nma
```

### Effect estimates - versus placebo
```{r, echo=TRUE, warning=FALSE, message=FALSE}
nma <- netmeta(TE, seTE, treat1, treat2, studlab, data=pharmDSpost, reference.group = "Pharmacological Placebos", comb.fixed=FALSE, sm="SMD", tol.multiarm = 1)
nma
```

### Forest plot
```{r, echo=TRUE, warning=FALSE, message=FALSE}
forest(nma, sortvar=-Pscore, drop.reference.group = TRUE)
```

### League table
```{r, echo=TRUE, warning=FALSE, message=FALSE}
netleague(nma, nma, comb.fixed=FALSE)
```

### Treatment ranking
```{r, echo=TRUE, warning=FALSE, message=FALSE}
netrank(nma)
```
\newpage

## Depressive symptoms (post-intervention) - Sensitivity 6
```{r, echo=TRUE, warning=FALSE, message=FALSE}
pharmDSpost <- subset(outcomedata, domain == "depressive_symptoms" & time == "pharm_post" & sensitivity_6 == "yes")
```

### Network connectedness
```{r, echo=TRUE, warning=FALSE, message=FALSE}
nc1 <- netconnection(treat1, treat2, studlab, data=pharmDSpost)
nc1
```

### Network geometry
```{r, echo=TRUE, warning=FALSE, message=FALSE}
nma <- netmeta(TE, seTE, treat1, treat2, studlab, data=pharmDSpost, sm="SMD", tol.multiarm = 1)
netgraph(nma, points = TRUE, cex.points=3, thickness = "number.of.studies")
```

### Network measures
```{r, echo=TRUE, warning=FALSE, message=FALSE}
netmeasures(nma, random=TRUE)
```

### Distance matrix
```{r, echo=TRUE, warning=FALSE, message=FALSE}
netdistance(nma)
```

### Design-based decomposition of Cochran’s Q
```{r, echo=TRUE, warning=FALSE, message=FALSE}
decomp.design(nma)
```

### Net heat plot
```{r, echo=TRUE, warning=FALSE, message=FALSE}
netheat(nma, random=TRUE)
```

### Split direct and indirect evidence
```{r, echo=TRUE, warning=FALSE, message=FALSE}
ns <- netsplit(nma)
print(ns, comb.fixed=FALSE)
```

### Effect estimates - all treatment comparisons
```{r, echo=TRUE, warning=FALSE, message=FALSE}
nma <- netmeta(TE, seTE, treat1, treat2, studlab, data=pharmDSpost, comb.fixed=FALSE, sm="SMD", tol.multiarm = 1)
nma
```

### Effect estimates - versus placebo
```{r, echo=TRUE, warning=FALSE, message=FALSE}
nma <- netmeta(TE, seTE, treat1, treat2, studlab, data=pharmDSpost, reference.group = "Pharmacological Placebos", comb.fixed=FALSE, sm="SMD", tol.multiarm = 1)
nma
```

### Forest plot
```{r, echo=TRUE, warning=FALSE, message=FALSE}
forest(nma, sortvar=-Pscore, drop.reference.group = TRUE)
```

### League table
```{r, echo=TRUE, warning=FALSE, message=FALSE}
netleague(nma, nma, comb.fixed=FALSE)
```

### Treatment ranking
```{r, echo=TRUE, warning=FALSE, message=FALSE}
netrank(nma)
```
\newpage

## Depressive symptoms (post-intervention) - Sensitivity 7
```{r, echo=TRUE, warning=FALSE, message=FALSE}
pharmDSpost <- subset(outcomedata, domain == "depressive_symptoms" & time == "pharm_post" & sensitivity_7 == "yes")
```

### Network connectedness
```{r, echo=TRUE, warning=FALSE, message=FALSE}
nc1 <- netconnection(treat1, treat2, studlab, data=pharmDSpost)
nc1
```

### Network geometry
```{r, echo=TRUE, warning=FALSE, message=FALSE}
nma <- netmeta(TE, seTE, treat1, treat2, studlab, data=pharmDSpost, sm="SMD", tol.multiarm = 1)
netgraph(nma, points = TRUE, cex.points=3, thickness = "number.of.studies")
```

### Network measures
```{r, echo=TRUE, warning=FALSE, message=FALSE}
netmeasures(nma, random=TRUE)
```

### Distance matrix
```{r, echo=TRUE, warning=FALSE, message=FALSE}
netdistance(nma)
```

### Design-based decomposition of Cochran’s Q
```{r, echo=TRUE, warning=FALSE, message=FALSE}
decomp.design(nma)
```

### Net heat plot
```{r, echo=TRUE, warning=FALSE, message=FALSE}
netheat(nma, random=TRUE)
```

### Split direct and indirect evidence
```{r, echo=TRUE, warning=FALSE, message=FALSE}
ns <- netsplit(nma)
print(ns, comb.fixed=FALSE)
```

### Effect estimates - all treatment comparisons
```{r, echo=TRUE, warning=FALSE, message=FALSE}
nma <- netmeta(TE, seTE, treat1, treat2, studlab, data=pharmDSpost, comb.fixed=FALSE, sm="SMD", tol.multiarm = 1)
nma
```

### Effect estimates - versus placebo
```{r, echo=TRUE, warning=FALSE, message=FALSE}
nma <- netmeta(TE, seTE, treat1, treat2, studlab, data=pharmDSpost, reference.group = "Pharmacological Placebos", comb.fixed=FALSE, sm="SMD", tol.multiarm = 1)
nma
```

### Forest plot
```{r, echo=TRUE, warning=FALSE, message=FALSE}
forest(nma, sortvar=-Pscore, drop.reference.group = TRUE)
```

### League table
```{r, echo=TRUE, warning=FALSE, message=FALSE}
netleague(nma, nma, comb.fixed=FALSE)
```

### Treatment ranking
```{r, echo=TRUE, warning=FALSE, message=FALSE}
netrank(nma)
```
\newpage

## Total drinking (post-intervention) - Sensitivity 1
```{r, echo=TRUE, warning=FALSE, message=FALSE}
pharmTDpost <- subset(outcomedata, domain == "total_drinking" & time == "pharm_post" & sensitivity_1 == "yes")
```

### Network connectedness
```{r, echo=TRUE, warning=FALSE, message=FALSE}
nc1 <- netconnection(treat1, treat2, studlab, data=pharmTDpost)
nc1
```

### Network geometry
```{r, echo=TRUE, warning=FALSE, message=FALSE}
nma <- netmeta(TE, seTE, treat1, treat2, studlab, data=pharmTDpost, sm="SMD", tol.multiarm = 1)
netgraph(nma, points = TRUE, cex.points=3, thickness = "number.of.studies")
```

### Network measures
```{r, echo=TRUE, warning=FALSE, message=FALSE}
netmeasures(nma, random=TRUE)
```

### Distance matrix
```{r, echo=TRUE, warning=FALSE, message=FALSE}
netdistance(nma)
```

### Design-based decomposition of Cochran’s Q
```{r, echo=TRUE, warning=FALSE, message=FALSE}
decomp.design(nma)
```

### Net heat plot
```{r, echo=TRUE, warning=FALSE, message=FALSE}
netheat(nma, random=TRUE)
```

### Split direct and indirect evidence
```{r, echo=TRUE, warning=FALSE, message=FALSE}
ns <- netsplit(nma)
print(ns, comb.fixed=FALSE)
```

### Effect estimates - all treatment comparisons
```{r, echo=TRUE, warning=FALSE, message=FALSE}
nma <- netmeta(TE, seTE, treat1, treat2, studlab, data=pharmTDpost, comb.fixed=FALSE, sm="SMD", tol.multiarm = 1)
nma
```

### Effect estimates - versus placebo
```{r, echo=TRUE, warning=FALSE, message=FALSE}
nma <- netmeta(TE, seTE, treat1, treat2, studlab, data=pharmTDpost, reference.group = "Pharmacological Placebos", comb.fixed=FALSE, sm="SMD", tol.multiarm = 1)
nma
```

### Forest plot
```{r, echo=TRUE, warning=FALSE, message=FALSE}
forest(nma, sortvar=-Pscore, drop.reference.group = TRUE)
```

### League table
```{r, echo=TRUE, warning=FALSE, message=FALSE}
netleague(nma, nma, comb.fixed=FALSE)
```

### Treatment ranking
```{r, echo=TRUE, warning=FALSE, message=FALSE}
netrank(nma)
```
\newpage

## Total drinking (post-intervention) - Sensitivity 2
```{r, echo=TRUE, warning=FALSE, message=FALSE}
pharmTDpost <- subset(outcomedata, domain == "total_drinking" & time == "pharm_post" & sensitivity_2 == "yes")
```

### Network connectedness
```{r, echo=TRUE, warning=FALSE, message=FALSE}
nc1 <- netconnection(treat1, treat2, studlab, data=pharmTDpost)
nc1
```

### Network geometry
```{r, echo=TRUE, warning=FALSE, message=FALSE}
nma <- netmeta(TE, seTE, treat1, treat2, studlab, data=pharmTDpost, sm="SMD", tol.multiarm = 1)
netgraph(nma, points = TRUE, cex.points=3, thickness = "number.of.studies")
```

### Network measures
```{r, echo=TRUE, warning=FALSE, message=FALSE}
netmeasures(nma, random=TRUE)
```

### Distance matrix
```{r, echo=TRUE, warning=FALSE, message=FALSE}
netdistance(nma)
```

### Design-based decomposition of Cochran’s Q
```{r, echo=TRUE, warning=FALSE, message=FALSE}
decomp.design(nma)
```

### Net heat plot
```{r, echo=TRUE, warning=FALSE, message=FALSE}
netheat(nma, random=TRUE)
```

### Split direct and indirect evidence
```{r, echo=TRUE, warning=FALSE, message=FALSE}
ns <- netsplit(nma)
print(ns, comb.fixed=FALSE)
```

### Effect estimates - all treatment comparisons
```{r, echo=TRUE, warning=FALSE, message=FALSE}
nma <- netmeta(TE, seTE, treat1, treat2, studlab, data=pharmTDpost, comb.fixed=FALSE, sm="SMD", tol.multiarm = 1)
nma
```

### Effect estimates - versus placebo
```{r, echo=TRUE, warning=FALSE, message=FALSE}
nma <- netmeta(TE, seTE, treat1, treat2, studlab, data=pharmTDpost, reference.group = "Pharmacological Placebos", comb.fixed=FALSE, sm="SMD", tol.multiarm = 1)
nma
```

### Forest plot
```{r, echo=TRUE, warning=FALSE, message=FALSE}
forest(nma, sortvar=-Pscore, drop.reference.group = TRUE)
```

### League table
```{r, echo=TRUE, warning=FALSE, message=FALSE}
netleague(nma, nma, comb.fixed=FALSE)
```

### Treatment ranking
```{r, echo=TRUE, warning=FALSE, message=FALSE}
netrank(nma)
```
\newpage

## Total drinking (post-intervention) - Sensitivity 3
```{r, echo=TRUE, warning=FALSE, message=FALSE}
pharmTDpost <- subset(outcomedata, domain == "total_drinking" & time == "pharm_post" & sensitivity_3 == "yes")
```

### Network connectedness
```{r, echo=TRUE, warning=FALSE, message=FALSE}
nc1 <- netconnection(treat1, treat2, studlab, data=pharmTDpost)
nc1
```

### Network geometry
```{r, echo=TRUE, warning=FALSE, message=FALSE}
nma <- netmeta(TE, seTE, treat1, treat2, studlab, data=pharmTDpost, sm="SMD", tol.multiarm = 1)
netgraph(nma, points = TRUE, cex.points=3, thickness = "number.of.studies")
```

### Network measures
```{r, echo=TRUE, warning=FALSE, message=FALSE}
netmeasures(nma, random=TRUE)
```

### Distance matrix
```{r, echo=TRUE, warning=FALSE, message=FALSE}
netdistance(nma)
```

### Design-based decomposition of Cochran’s Q
```{r, echo=TRUE, warning=FALSE, message=FALSE}
decomp.design(nma)
```

### Net heat plot
```{r, echo=TRUE, warning=FALSE, message=FALSE}
netheat(nma, random=TRUE)
```

### Split direct and indirect evidence
```{r, echo=TRUE, warning=FALSE, message=FALSE}
ns <- netsplit(nma)
print(ns, comb.fixed=FALSE)
```

### Effect estimates - all treatment comparisons
```{r, echo=TRUE, warning=FALSE, message=FALSE}
nma <- netmeta(TE, seTE, treat1, treat2, studlab, data=pharmTDpost, comb.fixed=FALSE, sm="SMD", tol.multiarm = 1)
nma
```

### Effect estimates - versus placebo
```{r, echo=TRUE, warning=FALSE, message=FALSE}
nma <- netmeta(TE, seTE, treat1, treat2, studlab, data=pharmTDpost, reference.group = "Pharmacological Placebos", comb.fixed=FALSE, sm="SMD", tol.multiarm = 1)
nma
```

### Forest plot
```{r, echo=TRUE, warning=FALSE, message=FALSE}
forest(nma, sortvar=-Pscore, drop.reference.group = TRUE)
```

### League table
```{r, echo=TRUE, warning=FALSE, message=FALSE}
netleague(nma, nma, comb.fixed=FALSE)
```

### Treatment ranking
```{r, echo=TRUE, warning=FALSE, message=FALSE}
netrank(nma)
```
\newpage

## Total drinking (post-intervention) - Sensitivity 4
```{r, echo=TRUE, warning=FALSE, message=FALSE}
pharmTDpost <- subset(outcomedata, domain == "total_drinking" & time == "pharm_post" & sensitivity_4 == "yes")
```

### Network connectedness
```{r, echo=TRUE, warning=FALSE, message=FALSE}
nc1 <- netconnection(treat1, treat2, studlab, data=pharmTDpost)
nc1
```

### Network geometry
```{r, echo=TRUE, warning=FALSE, message=FALSE}
nma <- netmeta(TE, seTE, treat1, treat2, studlab, data=pharmTDpost, sm="SMD", tol.multiarm = 1)
netgraph(nma, points = TRUE, cex.points=3, thickness = "number.of.studies")
```

### Network measures
```{r, echo=TRUE, warning=FALSE, message=FALSE}
netmeasures(nma, random=TRUE)
```

### Distance matrix
```{r, echo=TRUE, warning=FALSE, message=FALSE}
netdistance(nma)
```

### Design-based decomposition of Cochran’s Q
```{r, echo=TRUE, warning=FALSE, message=FALSE}
decomp.design(nma)
```

### Net heat plot
```{r, echo=TRUE, warning=FALSE, message=FALSE}
netheat(nma, random=TRUE)
```

### Split direct and indirect evidence
```{r, echo=TRUE, warning=FALSE, message=FALSE}
ns <- netsplit(nma)
print(ns, comb.fixed=FALSE)
```

### Effect estimates - all treatment comparisons
```{r, echo=TRUE, warning=FALSE, message=FALSE}
nma <- netmeta(TE, seTE, treat1, treat2, studlab, data=pharmTDpost, comb.fixed=FALSE, sm="SMD", tol.multiarm = 1)
nma
```

### Effect estimates - versus placebo
```{r, echo=TRUE, warning=FALSE, message=FALSE}
nma <- netmeta(TE, seTE, treat1, treat2, studlab, data=pharmTDpost, reference.group = "Pharmacological Placebos", comb.fixed=FALSE, sm="SMD", tol.multiarm = 1)
nma
```

### Forest plot
```{r, echo=TRUE, warning=FALSE, message=FALSE}
forest(nma, sortvar=-Pscore, drop.reference.group = TRUE)
```

### League table
```{r, echo=TRUE, warning=FALSE, message=FALSE}
netleague(nma, nma, comb.fixed=FALSE)
```

### Treatment ranking
```{r, echo=TRUE, warning=FALSE, message=FALSE}
netrank(nma)
```
\newpage

## Total drinking (post-intervention) - Sensitivity 5
```{r, echo=TRUE, warning=FALSE, message=FALSE}
pharmTDpost <- subset(outcomedata, domain == "total_drinking" & time == "pharm_post" & sensitivity_5 == "yes")
```

### Network connectedness
```{r, echo=TRUE, warning=FALSE, message=FALSE}
nc1 <- netconnection(treat1, treat2, studlab, data=pharmTDpost)
nc1
```

### Network geometry
```{r, echo=TRUE, warning=FALSE, message=FALSE}
nma <- netmeta(TE, seTE, treat1, treat2, studlab, data=pharmTDpost, sm="SMD", tol.multiarm = 1)
netgraph(nma, points = TRUE, cex.points=3, thickness = "number.of.studies")
```

### Network measures
```{r, echo=TRUE, warning=FALSE, message=FALSE}
netmeasures(nma, random=TRUE)
```

### Distance matrix
```{r, echo=TRUE, warning=FALSE, message=FALSE}
netdistance(nma)
```

### Design-based decomposition of Cochran’s Q
```{r, echo=TRUE, warning=FALSE, message=FALSE}
decomp.design(nma)
```

### Net heat plot
```{r, echo=TRUE, warning=FALSE, message=FALSE}
netheat(nma, random=TRUE)
```

### Split direct and indirect evidence
```{r, echo=TRUE, warning=FALSE, message=FALSE}
ns <- netsplit(nma)
print(ns, comb.fixed=FALSE)
```

### Effect estimates - all treatment comparisons
```{r, echo=TRUE, warning=FALSE, message=FALSE}
nma <- netmeta(TE, seTE, treat1, treat2, studlab, data=pharmTDpost, comb.fixed=FALSE, sm="SMD", tol.multiarm = 1)
nma
```

### Effect estimates - versus placebo
```{r, echo=TRUE, warning=FALSE, message=FALSE}
nma <- netmeta(TE, seTE, treat1, treat2, studlab, data=pharmTDpost, reference.group = "Pharmacological Placebos", comb.fixed=FALSE, sm="SMD", tol.multiarm = 1)
nma
```

### Forest plot
```{r, echo=TRUE, warning=FALSE, message=FALSE}
forest(nma, sortvar=-Pscore, drop.reference.group = TRUE)
```

### League table
```{r, echo=TRUE, warning=FALSE, message=FALSE}
netleague(nma, nma, comb.fixed=FALSE)
```

### Treatment ranking
```{r, echo=TRUE, warning=FALSE, message=FALSE}
netrank(nma)
```
\newpage

## Total drinking (post-intervention) - Sensitivity 6
```{r, echo=TRUE, warning=FALSE, message=FALSE}
pharmTDpost <- subset(outcomedata, domain == "total_drinking" & time == "pharm_post" & sensitivity_6 == "yes")
```

### Network connectedness
```{r, echo=TRUE, warning=FALSE, message=FALSE}
nc1 <- netconnection(treat1, treat2, studlab, data=pharmTDpost)
nc1
```

### Network geometry
```{r, echo=TRUE, warning=FALSE, message=FALSE}
nma <- netmeta(TE, seTE, treat1, treat2, studlab, data=pharmTDpost, sm="SMD", tol.multiarm = 1)
netgraph(nma, points = TRUE, cex.points=3, thickness = "number.of.studies")
```

### Network measures
```{r, echo=TRUE, warning=FALSE, message=FALSE}
netmeasures(nma, random=TRUE)
```

### Distance matrix
```{r, echo=TRUE, warning=FALSE, message=FALSE}
netdistance(nma)
```

### Design-based decomposition of Cochran’s Q
```{r, echo=TRUE, warning=FALSE, message=FALSE}
decomp.design(nma)
```

### Net heat plot
```{r, echo=TRUE, warning=FALSE, message=FALSE}
netheat(nma, random=TRUE)
```

### Split direct and indirect evidence
```{r, echo=TRUE, warning=FALSE, message=FALSE}
ns <- netsplit(nma)
print(ns, comb.fixed=FALSE)
```

### Effect estimates - all treatment comparisons
```{r, echo=TRUE, warning=FALSE, message=FALSE}
nma <- netmeta(TE, seTE, treat1, treat2, studlab, data=pharmTDpost, comb.fixed=FALSE, sm="SMD", tol.multiarm = 1)
nma
```

### Effect estimates - versus placebo
```{r, echo=TRUE, warning=FALSE, message=FALSE}
nma <- netmeta(TE, seTE, treat1, treat2, studlab, data=pharmTDpost, reference.group = "Pharmacological Placebos", comb.fixed=FALSE, sm="SMD", tol.multiarm = 1)
nma
```

### Forest plot
```{r, echo=TRUE, warning=FALSE, message=FALSE}
forest(nma, sortvar=-Pscore, drop.reference.group = TRUE)
```

### League table
```{r, echo=TRUE, warning=FALSE, message=FALSE}
netleague(nma, nma, comb.fixed=FALSE)
```

### Treatment ranking
```{r, echo=TRUE, warning=FALSE, message=FALSE}
netrank(nma)
```
\newpage

## Total drinking (post-intervention) - Sensitivity 7
```{r, echo=TRUE, warning=FALSE, message=FALSE}
pharmTDpost <- subset(outcomedata, domain == "total_drinking" & time == "pharm_post" & sensitivity_7 == "yes")
```

### Network connectedness
```{r, echo=TRUE, warning=FALSE, message=FALSE}
nc1 <- netconnection(treat1, treat2, studlab, data=pharmTDpost)
nc1
```

### Network geometry
```{r, echo=TRUE, warning=FALSE, message=FALSE}
nma <- netmeta(TE, seTE, treat1, treat2, studlab, data=pharmTDpost, sm="SMD", tol.multiarm = 1)
netgraph(nma, points = TRUE, cex.points=3, thickness = "number.of.studies")
```

### Network measures
```{r, echo=TRUE, warning=FALSE, message=FALSE}
netmeasures(nma, random=TRUE)
```

### Distance matrix
```{r, echo=TRUE, warning=FALSE, message=FALSE}
netdistance(nma)
```

### Design-based decomposition of Cochran’s Q
```{r, echo=TRUE, warning=FALSE, message=FALSE}
decomp.design(nma)
```

### Net heat plot
```{r, echo=TRUE, warning=FALSE, message=FALSE}
netheat(nma, random=TRUE)
```

### Split direct and indirect evidence
```{r, echo=TRUE, warning=FALSE, message=FALSE}
ns <- netsplit(nma)
print(ns, comb.fixed=FALSE)
```

### Effect estimates - all treatment comparisons
```{r, echo=TRUE, warning=FALSE, message=FALSE}
nma <- netmeta(TE, seTE, treat1, treat2, studlab, data=pharmTDpost, comb.fixed=FALSE, sm="SMD", tol.multiarm = 1)
nma
```

### Effect estimates - versus placebo
```{r, echo=TRUE, warning=FALSE, message=FALSE}
nma <- netmeta(TE, seTE, treat1, treat2, studlab, data=pharmTDpost, reference.group = "Pharmacological Placebos", comb.fixed=FALSE, sm="SMD", tol.multiarm = 1)
nma
```

### Forest plot
```{r, echo=TRUE, warning=FALSE, message=FALSE}
forest(nma, sortvar=-Pscore, drop.reference.group = TRUE)
```

### League table
```{r, echo=TRUE, warning=FALSE, message=FALSE}
netleague(nma, nma, comb.fixed=FALSE)
```

### Treatment ranking
```{r, echo=TRUE, warning=FALSE, message=FALSE}
netrank(nma)
```
\newpage

## Total drinking (post-intervention) - Sensitivity 8
```{r, echo=TRUE, warning=FALSE, message=FALSE}
pharmTDpost <- subset(outcomedata, domain == "total_drinking" & time == "pharm_post" & sensitivity_8 == "yes")
```

### Network connectedness
```{r, echo=TRUE, warning=FALSE, message=FALSE}
nc1 <- netconnection(treat1, treat2, studlab, data=pharmTDpost)
nc1
```

### Network geometry
```{r, echo=TRUE, warning=FALSE, message=FALSE}
nma <- netmeta(TE, seTE, treat1, treat2, studlab, data=pharmTDpost, sm="SMD", tol.multiarm = 1)
netgraph(nma, points = TRUE, cex.points=3, thickness = "number.of.studies")
```

### Network measures
```{r, echo=TRUE, warning=FALSE, message=FALSE}
netmeasures(nma, random=TRUE)
```

### Distance matrix
```{r, echo=TRUE, warning=FALSE, message=FALSE}
netdistance(nma)
```

### Design-based decomposition of Cochran’s Q
```{r, echo=TRUE, warning=FALSE, message=FALSE}
decomp.design(nma)
```

### Net heat plot
```{r, echo=TRUE, warning=FALSE, message=FALSE}
netheat(nma, random=TRUE)
```

### Split direct and indirect evidence
```{r, echo=TRUE, warning=FALSE, message=FALSE}
ns <- netsplit(nma)
print(ns, comb.fixed=FALSE)
```

### Effect estimates - all treatment comparisons
```{r, echo=TRUE, warning=FALSE, message=FALSE}
nma <- netmeta(TE, seTE, treat1, treat2, studlab, data=pharmTDpost, comb.fixed=FALSE, sm="SMD", tol.multiarm = 1)
nma
```

### Effect estimates - versus placebo
```{r, echo=TRUE, warning=FALSE, message=FALSE}
nma <- netmeta(TE, seTE, treat1, treat2, studlab, data=pharmTDpost, reference.group = "Pharmacological Placebos", comb.fixed=FALSE, sm="SMD", tol.multiarm = 1)
nma
```

### Forest plot
```{r, echo=TRUE, warning=FALSE, message=FALSE}
forest(nma, sortvar=-Pscore, drop.reference.group = TRUE)
```

### League table
```{r, echo=TRUE, warning=FALSE, message=FALSE}
netleague(nma, nma, comb.fixed=FALSE)
```

### Treatment ranking
```{r, echo=TRUE, warning=FALSE, message=FALSE}
netrank(nma)
```
\newpage

## Total drinking (post-intervention) - Sensitivity 9
```{r, echo=TRUE, warning=FALSE, message=FALSE}
pharmTDpost <- subset(outcomedata, domain == "total_drinking" & time == "pharm_post" & sensitivity_9 == "yes")
```

### Network connectedness
```{r, echo=TRUE, warning=FALSE, message=FALSE}
nc1 <- netconnection(treat1, treat2, studlab, data=pharmTDpost)
nc1
```

### Network geometry
```{r, echo=TRUE, warning=FALSE, message=FALSE}
nma <- netmeta(TE, seTE, treat1, treat2, studlab, data=pharmTDpost, sm="SMD", tol.multiarm = 1)
netgraph(nma, points = TRUE, cex.points=3, thickness = "number.of.studies")
```

### Network measures
```{r, echo=TRUE, warning=FALSE, message=FALSE}
netmeasures(nma, random=TRUE)
```

### Distance matrix
```{r, echo=TRUE, warning=FALSE, message=FALSE}
netdistance(nma)
```

### Design-based decomposition of Cochran’s Q
```{r, echo=TRUE, warning=FALSE, message=FALSE}
decomp.design(nma)
```

### Net heat plot
```{r, echo=TRUE, warning=FALSE, message=FALSE}
netheat(nma, random=TRUE)
```

### Split direct and indirect evidence
```{r, echo=TRUE, warning=FALSE, message=FALSE}
ns <- netsplit(nma)
print(ns, comb.fixed=FALSE)
```

### Effect estimates - all treatment comparisons
```{r, echo=TRUE, warning=FALSE, message=FALSE}
nma <- netmeta(TE, seTE, treat1, treat2, studlab, data=pharmTDpost, comb.fixed=FALSE, sm="SMD", tol.multiarm = 1)
nma
```

### Effect estimates - versus placebo
```{r, echo=TRUE, warning=FALSE, message=FALSE}
nma <- netmeta(TE, seTE, treat1, treat2, studlab, data=pharmTDpost, reference.group = "Pharmacological Placebos", comb.fixed=FALSE, sm="SMD", tol.multiarm = 1)
nma
```

### Forest plot
```{r, echo=TRUE, warning=FALSE, message=FALSE}
forest(nma, sortvar=-Pscore, drop.reference.group = TRUE)
```

### League table
```{r, echo=TRUE, warning=FALSE, message=FALSE}
netleague(nma, nma, comb.fixed=FALSE)
```

### Treatment ranking
```{r, echo=TRUE, warning=FALSE, message=FALSE}
netrank(nma)
```
\newpage

## Total drinking (post-intervention) - Sensitivity 10
```{r, echo=TRUE, warning=FALSE, message=FALSE}
pharmTDpost <- subset(outcomedata, domain == "total_drinking" & time == "pharm_post" & sensitivity_10 == "yes")
```

### Network connectedness
```{r, echo=TRUE, warning=FALSE, message=FALSE}
nc1 <- netconnection(treat1, treat2, studlab, data=pharmTDpost)
nc1
```

### Network geometry
```{r, echo=TRUE, warning=FALSE, message=FALSE}
nma <- netmeta(TE, seTE, treat1, treat2, studlab, data=pharmTDpost, sm="SMD", tol.multiarm = 1)
netgraph(nma, points = TRUE, cex.points=3, thickness = "number.of.studies")
```

### Network measures
```{r, echo=TRUE, warning=FALSE, message=FALSE}
netmeasures(nma, random=TRUE)
```

### Distance matrix
```{r, echo=TRUE, warning=FALSE, message=FALSE}
netdistance(nma)
```

### Design-based decomposition of Cochran’s Q
```{r, echo=TRUE, warning=FALSE, message=FALSE}
decomp.design(nma)
```

### Net heat plot
```{r, echo=TRUE, warning=FALSE, message=FALSE}
netheat(nma, random=TRUE)
```

### Split direct and indirect evidence
```{r, echo=TRUE, warning=FALSE, message=FALSE}
ns <- netsplit(nma)
print(ns, comb.fixed=FALSE)
```

### Effect estimates - all treatment comparisons
```{r, echo=TRUE, warning=FALSE, message=FALSE}
nma <- netmeta(TE, seTE, treat1, treat2, studlab, data=pharmTDpost, comb.fixed=FALSE, sm="SMD", tol.multiarm = 1)
nma
```

### Effect estimates - versus placebo
```{r, echo=TRUE, warning=FALSE, message=FALSE}
nma <- netmeta(TE, seTE, treat1, treat2, studlab, data=pharmTDpost, reference.group = "Pharmacological Placebos", comb.fixed=FALSE, sm="SMD", tol.multiarm = 1)
nma
```

### Forest plot
```{r, echo=TRUE, warning=FALSE, message=FALSE}
forest(nma, sortvar=-Pscore, drop.reference.group = TRUE)
```

### League table
```{r, echo=TRUE, warning=FALSE, message=FALSE}
netleague(nma, nma, comb.fixed=FALSE)
```

### Treatment ranking
```{r, echo=TRUE, warning=FALSE, message=FALSE}
netrank(nma)
```
\newpage

## Heavy drinking (post-intervention) - Sensitivity 1
```{r, echo=TRUE, warning=FALSE, message=FALSE}
pharmHDpost <- subset(outcomedata, domain == "heavy_drinking" & time == "pharm_post" & sensitivity_1 == "yes")
```

### Network connectedness
```{r, echo=TRUE, warning=FALSE, message=FALSE}
nc1 <- netconnection(treat1, treat2, studlab, data=pharmHDpost)
nc1
```

### Network geometry
```{r, echo=TRUE, warning=FALSE, message=FALSE}
nma <- netmeta(TE, seTE, treat1, treat2, studlab, data=pharmHDpost, sm="SMD", tol.multiarm = 1)
netgraph(nma, points = TRUE, cex.points=3, thickness = "number.of.studies")
```

### Network measures
```{r, echo=TRUE, warning=FALSE, message=FALSE}
netmeasures(nma, random=TRUE)
```

### Distance matrix
```{r, echo=TRUE, warning=FALSE, message=FALSE}
netdistance(nma)
```

### Design-based decomposition of Cochran’s Q
```{r, echo=TRUE, warning=FALSE, message=FALSE}
decomp.design(nma)
```

### Net heat plot
```{r, echo=TRUE, warning=FALSE, message=FALSE}
netheat(nma, random=TRUE)
```

### Split direct and indirect evidence
```{r, echo=TRUE, warning=FALSE, message=FALSE}
ns <- netsplit(nma)
print(ns, comb.fixed=FALSE)
```

### Effect estimates - all treatment comparisons
```{r, echo=TRUE, warning=FALSE, message=FALSE}
nma <- netmeta(TE, seTE, treat1, treat2, studlab, data=pharmHDpost, comb.fixed=FALSE, sm="SMD", tol.multiarm = 1)
nma
```

### Effect estimates - versus placebo
```{r, echo=TRUE, warning=FALSE, message=FALSE}
nma <- netmeta(TE, seTE, treat1, treat2, studlab, data=pharmHDpost, reference.group = "Pharmacological Placebos", comb.fixed=FALSE, sm="SMD", tol.multiarm = 1)
nma
```

### Forest plot
```{r, echo=TRUE, warning=FALSE, message=FALSE}
forest(nma, sortvar=-Pscore, drop.reference.group = TRUE)
```

### League table
```{r, echo=TRUE, warning=FALSE, message=FALSE}
netleague(nma, nma, comb.fixed=FALSE)
```

### Treatment ranking
```{r, echo=TRUE, warning=FALSE, message=FALSE}
netrank(nma)
```
\newpage

## Withdrawal/craving symptoms (post-intervention) - Sensitivity 1
```{r, echo=TRUE, warning=FALSE, message=FALSE}
pharmWCpost <- subset(outcomedata, domain == "withdrawal" & time == "pharm_post" & sensitivity_1 == "yes")
```

### Network connectedness
```{r, echo=TRUE, warning=FALSE, message=FALSE}
nc1 <- netconnection(treat1, treat2, studlab, data=pharmWCpost)
nc1
```

### Network geometry
```{r, echo=TRUE, warning=FALSE, message=FALSE}
nma <- netmeta(TE, seTE, treat1, treat2, studlab, data=pharmWCpost, sm="SMD", tol.multiarm = 1)
netgraph(nma, points = TRUE, cex.points=3, thickness = "number.of.studies")
```

### Network measures
```{r, echo=TRUE, warning=FALSE, message=FALSE}
netmeasures(nma, random=TRUE)
```

### Distance matrix
```{r, echo=TRUE, warning=FALSE, message=FALSE}
netdistance(nma)
```

### Design-based decomposition of Cochran’s Q
```{r, echo=TRUE, warning=FALSE, message=FALSE}
decomp.design(nma)
```

### Net heat plot
```{r, echo=TRUE, warning=FALSE, message=FALSE}
netheat(nma, random=TRUE)
```

### Split direct and indirect evidence
```{r, echo=TRUE, warning=FALSE, message=FALSE}
ns <- netsplit(nma)
print(ns, comb.fixed=FALSE)
```

### Effect estimates - all treatment comparisons
```{r, echo=TRUE, warning=FALSE, message=FALSE}
nma <- netmeta(TE, seTE, treat1, treat2, studlab, data=pharmWCpost, comb.fixed=FALSE, sm="SMD", tol.multiarm = 1)
nma
```

### Effect estimates - versus placebo
```{r, echo=TRUE, warning=FALSE, message=FALSE}
nma <- netmeta(TE, seTE, treat1, treat2, studlab, data=pharmWCpost, reference.group = "Pharmacological Placebos", comb.fixed=FALSE, sm="SMD", tol.multiarm = 1)
nma
```

### Forest plot
```{r, echo=TRUE, warning=FALSE, message=FALSE}
forest(nma, sortvar=-Pscore, drop.reference.group = TRUE)
```

### League table
```{r, echo=TRUE, warning=FALSE, message=FALSE}
netleague(nma, nma, comb.fixed=FALSE)
```

### Treatment ranking
```{r, echo=TRUE, warning=FALSE, message=FALSE}
netrank(nma)
```
\newpage

## Withdrawal/craving symptoms (post-intervention) - Sensitivity 2
```{r, echo=TRUE, warning=FALSE, message=FALSE}
pharmWCpost <- subset(outcomedata, domain == "withdrawal" & time == "pharm_post" & sensitivity_2 == "yes")
```

### Network connectedness
```{r, echo=TRUE, warning=FALSE, message=FALSE}
nc1 <- netconnection(treat1, treat2, studlab, data=pharmWCpost)
nc1
```

### Network geometry
```{r, echo=TRUE, warning=FALSE, message=FALSE}
nma <- netmeta(TE, seTE, treat1, treat2, studlab, data=pharmWCpost, sm="SMD", tol.multiarm = 1)
netgraph(nma, points = TRUE, cex.points=3, thickness = "number.of.studies")
```

### Network measures
```{r, echo=TRUE, warning=FALSE, message=FALSE}
netmeasures(nma, random=TRUE)
```

### Distance matrix
```{r, echo=TRUE, warning=FALSE, message=FALSE}
netdistance(nma)
```

### Design-based decomposition of Cochran’s Q
```{r, echo=TRUE, warning=FALSE, message=FALSE}
decomp.design(nma)
```

### Net heat plot
```{r, echo=TRUE, warning=FALSE, message=FALSE}
netheat(nma, random=TRUE)
```

### Split direct and indirect evidence
```{r, echo=TRUE, warning=FALSE, message=FALSE}
ns <- netsplit(nma)
print(ns, comb.fixed=FALSE)
```

### Effect estimates - all treatment comparisons
```{r, echo=TRUE, warning=FALSE, message=FALSE}
nma <- netmeta(TE, seTE, treat1, treat2, studlab, data=pharmWCpost, comb.fixed=FALSE, sm="SMD", tol.multiarm = 1)
nma
```

### Effect estimates - versus placebo
```{r, echo=TRUE, warning=FALSE, message=FALSE}
nma <- netmeta(TE, seTE, treat1, treat2, studlab, data=pharmWCpost, reference.group = "Pharmacological Placebos", comb.fixed=FALSE, sm="SMD", tol.multiarm = 1)
nma
```

### Forest plot
```{r, echo=TRUE, warning=FALSE, message=FALSE}
forest(nma, sortvar=-Pscore, drop.reference.group = TRUE)
```

### League table
```{r, echo=TRUE, warning=FALSE, message=FALSE}
netleague(nma, nma, comb.fixed=FALSE)
```

### Treatment ranking
```{r, echo=TRUE, warning=FALSE, message=FALSE}
netrank(nma)
```
\newpage

### Glutamatergic Antagonists vs Placebo (post-intervention) - Sensitivity 1
```{r, echo=TRUE, warning=FALSE, message=FALSE}
GAvPlacebo <- subset(outcomedata, domain == "QoL" & time == "pharm_post" & sensitivity_1 == "yes")
pharmQoL_GAvPlacebo <- rma(yi=TE, sei=seTE, knha=TRUE, measure="SMD", data=GAvPlacebo)
pharmQoL_GAvPlacebo
forest(pharmQoL_GAvPlacebo, showweights=TRUE, refline=0, xlab = "SMD", mlab = "Summary Estimate", alim = c(2,2), xlim = c(-5,5))
```
\newpage

## Functional status (post-intervention) - Sensitivity 1
```{r, echo=TRUE, warning=FALSE, message=FALSE}
pharmFSpost <- subset(outcomedata, domain == "functional" & time == "pharm_post" & sensitivity_1 == "yes")
```

### Network connectedness
```{r, echo=TRUE, warning=FALSE, message=FALSE}
nc1 <- netconnection(treat1, treat2, studlab, data=pharmFSpost)
nc1
```

### Network geometry
```{r, echo=TRUE, warning=FALSE, message=FALSE}
nma <- netmeta(TE, seTE, treat1, treat2, studlab, data=pharmFSpost, sm="SMD", tol.multiarm = 1)
netgraph(nma, points = TRUE, cex.points=3, thickness = "number.of.studies")
```

### Network measures
```{r, echo=TRUE, warning=FALSE, message=FALSE}
netmeasures(nma, random=TRUE)
```

### Distance matrix
```{r, echo=TRUE, warning=FALSE, message=FALSE}
netdistance(nma)
```

### Design-based decomposition of Cochran’s Q
```{r, echo=TRUE, warning=FALSE, message=FALSE}
decomp.design(nma)
```

### Net heat plot
```{r, echo=TRUE, warning=FALSE, message=FALSE}
netheat(nma, random=TRUE)
```

### Split direct and indirect evidence
```{r, echo=TRUE, warning=FALSE, message=FALSE}
ns <- netsplit(nma)
print(ns, comb.fixed=FALSE)
```

### Effect estimates - all treatment comparisons
```{r, echo=TRUE, warning=FALSE, message=FALSE}
nma <- netmeta(TE, seTE, treat1, treat2, studlab, data=pharmFSpost, comb.fixed=FALSE, sm="SMD", tol.multiarm = 1)
nma
```

### Effect estimates - versus placebo
```{r, echo=TRUE, warning=FALSE, message=FALSE}
nma <- netmeta(TE, seTE, treat1, treat2, studlab, data=pharmFSpost, reference.group = "Pharmacological Placebos", comb.fixed=FALSE, sm="SMD", tol.multiarm = 1)
nma
```

### Forest plot
```{r, echo=TRUE, warning=FALSE, message=FALSE}
forest(nma, sortvar=-Pscore, drop.reference.group = TRUE)
```

### League table
```{r, echo=TRUE, warning=FALSE, message=FALSE}
netleague(nma, nma, comb.fixed=FALSE)
```

### Treatment ranking
```{r, echo=TRUE, warning=FALSE, message=FALSE}
netrank(nma)
```
\newpage

## Functional status (post-intervention) - Sensitivity 2
```{r, echo=TRUE, warning=FALSE, message=FALSE}
pharmFSpost <- subset(outcomedata, domain == "functional" & time == "pharm_post" & sensitivity_2 == "yes")
```

### Network connectedness
```{r, echo=TRUE, warning=FALSE, message=FALSE}
nc1 <- netconnection(treat1, treat2, studlab, data=pharmFSpost)
nc1
```

### Network geometry
```{r, echo=TRUE, warning=FALSE, message=FALSE}
nma <- netmeta(TE, seTE, treat1, treat2, studlab, data=pharmFSpost, sm="SMD", tol.multiarm = 1)
netgraph(nma, points = TRUE, cex.points=3, thickness = "number.of.studies")
```

### Network measures
```{r, echo=TRUE, warning=FALSE, message=FALSE}
netmeasures(nma, random=TRUE)
```

### Distance matrix
```{r, echo=TRUE, warning=FALSE, message=FALSE}
netdistance(nma)
```

### Design-based decomposition of Cochran’s Q
```{r, echo=TRUE, warning=FALSE, message=FALSE}
decomp.design(nma)
```

### Net heat plot
```{r, echo=TRUE, warning=FALSE, message=FALSE}
netheat(nma, random=TRUE)
```

### Split direct and indirect evidence
```{r, echo=TRUE, warning=FALSE, message=FALSE}
ns <- netsplit(nma)
print(ns, comb.fixed=FALSE)
```

### Effect estimates - all treatment comparisons
```{r, echo=TRUE, warning=FALSE, message=FALSE}
nma <- netmeta(TE, seTE, treat1, treat2, studlab, data=pharmFSpost, comb.fixed=FALSE, sm="SMD", tol.multiarm = 1)
nma
```

### Effect estimates - versus placebo
```{r, echo=TRUE, warning=FALSE, message=FALSE}
nma <- netmeta(TE, seTE, treat1, treat2, studlab, data=pharmFSpost, reference.group = "Pharmacological Placebos", comb.fixed=FALSE, sm="SMD", tol.multiarm = 1)
nma
```

### Forest plot
```{r, echo=TRUE, warning=FALSE, message=FALSE}
forest(nma, sortvar=-Pscore, drop.reference.group = TRUE)
```

### League table
```{r, echo=TRUE, warning=FALSE, message=FALSE}
netleague(nma, nma, comb.fixed=FALSE)
```

### Treatment ranking
```{r, echo=TRUE, warning=FALSE, message=FALSE}
netrank(nma)
```
\newpage

## Adverse events (post-intervention) - Sensitivity 1
```{r, echo=TRUE, warning=FALSE, message=FALSE}
pharmAEpost <- subset(outcomedata, domain == "adverse" & time == "pharm_post" & sensitivity_1 == "yes")
```

### Network connectedness
```{r, echo=TRUE, warning=FALSE, message=FALSE}
nc1 <- netconnection(treat1, treat2, studlab, data=pharmAEpost)
nc1
```

### Network geometry
```{r, echo=TRUE, warning=FALSE, message=FALSE}
nma <- netmeta(TE, seTE, treat1, treat2, studlab, data=pharmAEpost, sm="OR")
netgraph(nma, points = TRUE, cex.points=3, thickness = "number.of.studies")
```

### Network measures
```{r, echo=TRUE, warning=FALSE, message=FALSE}
netmeasures(nma, random=TRUE)
```

### Distance matrix
```{r, echo=TRUE, warning=FALSE, message=FALSE}
netdistance(nma)
```

### Design-based decomposition of Cochran’s Q
```{r, echo=TRUE, warning=FALSE, message=FALSE}
decomp.design(nma)
```

### Net heat plot
```{r, echo=TRUE, warning=FALSE, message=FALSE}
netheat(nma, random=TRUE)
```

### Split direct and indirect evidence
```{r, echo=TRUE, warning=FALSE, message=FALSE}
ns <- netsplit(nma)
print(ns, comb.fixed=FALSE)
```

### Effect estimates - all treatment comparisons
```{r, echo=TRUE, warning=FALSE, message=FALSE}
nma <- netmeta(TE, seTE, treat1, treat2, studlab, data=pharmAEpost, comb.fixed=FALSE, sm="OR")
nma
```

### Effect estimates - versus placebo
```{r, echo=TRUE, warning=FALSE, message=FALSE}
nma <- netmeta(TE, seTE, treat1, treat2, studlab, data=pharmAEpost, reference.group = "Pharmacological Placebos", comb.fixed=FALSE, sm="OR")
nma
```

### Forest plot
```{r, echo=TRUE, warning=FALSE, message=FALSE}
forest(nma, sortvar=-Pscore, drop.reference.group = TRUE)
```

### League table
```{r, echo=TRUE, warning=FALSE, message=FALSE}
netleague(nma, nma, comb.fixed=FALSE)
```

### Treatment ranking
```{r, echo=TRUE, warning=FALSE, message=FALSE}
netrank(nma)
```
\newpage

## Adverse events (post-intervention) - Sensitivity 2
```{r, echo=TRUE, warning=FALSE, message=FALSE}
pharmAEpost <- subset(outcomedata, domain == "adverse" & time == "pharm_post" & sensitivity_2 == "yes")
```

### Network connectedness
```{r, echo=TRUE, warning=FALSE, message=FALSE}
nc1 <- netconnection(treat1, treat2, studlab, data=pharmAEpost)
nc1
```

### Network geometry
```{r, echo=TRUE, warning=FALSE, message=FALSE}
nma <- netmeta(TE, seTE, treat1, treat2, studlab, data=pharmAEpost, sm="OR")
netgraph(nma, points = TRUE, cex.points=3, thickness = "number.of.studies")
```

### Network measures
```{r, echo=TRUE, warning=FALSE, message=FALSE}
netmeasures(nma, random=TRUE)
```

### Distance matrix
```{r, echo=TRUE, warning=FALSE, message=FALSE}
netdistance(nma)
```

### Design-based decomposition of Cochran’s Q
```{r, echo=TRUE, warning=FALSE, message=FALSE}
decomp.design(nma)
```

### Net heat plot
```{r, echo=TRUE, warning=FALSE, message=FALSE}
netheat(nma, random=TRUE)
```

### Split direct and indirect evidence
```{r, echo=TRUE, warning=FALSE, message=FALSE}
ns <- netsplit(nma)
print(ns, comb.fixed=FALSE)
```

### Effect estimates - all treatment comparisons
```{r, echo=TRUE, warning=FALSE, message=FALSE}
nma <- netmeta(TE, seTE, treat1, treat2, studlab, data=pharmAEpost, comb.fixed=FALSE, sm="OR")
nma
```

### Effect estimates - versus placebo
```{r, echo=TRUE, warning=FALSE, message=FALSE}
nma <- netmeta(TE, seTE, treat1, treat2, studlab, data=pharmAEpost, reference.group = "Pharmacological Placebos", comb.fixed=FALSE, sm="OR")
nma
```

### Forest plot
```{r, echo=TRUE, warning=FALSE, message=FALSE}
forest(nma, sortvar=-Pscore, drop.reference.group = TRUE)
```

### League table
```{r, echo=TRUE, warning=FALSE, message=FALSE}
netleague(nma, nma, comb.fixed=FALSE)
```

### Treatment ranking
```{r, echo=TRUE, warning=FALSE, message=FALSE}
netrank(nma)
```
\newpage

## Adverse events (post-intervention) - Sensitivity 3
```{r, echo=TRUE, warning=FALSE, message=FALSE}
pharmAEpost <- subset(outcomedata, domain == "adverse" & time == "pharm_post" & sensitivity_3 == "yes")
```

### Network connectedness
```{r, echo=TRUE, warning=FALSE, message=FALSE}
nc1 <- netconnection(treat1, treat2, studlab, data=pharmAEpost)
nc1
```

### Network geometry
```{r, echo=TRUE, warning=FALSE, message=FALSE}
nma <- netmeta(TE, seTE, treat1, treat2, studlab, data=pharmAEpost, sm="OR")
netgraph(nma, points = TRUE, cex.points=3, thickness = "number.of.studies")
```

### Network measures
```{r, echo=TRUE, warning=FALSE, message=FALSE}
netmeasures(nma, random=TRUE)
```

### Distance matrix
```{r, echo=TRUE, warning=FALSE, message=FALSE}
netdistance(nma)
```

### Design-based decomposition of Cochran’s Q
```{r, echo=TRUE, warning=FALSE, message=FALSE}
decomp.design(nma)
```

### Net heat plot
```{r, echo=TRUE, warning=FALSE, message=FALSE}
netheat(nma, random=TRUE)
```

### Split direct and indirect evidence
```{r, echo=TRUE, warning=FALSE, message=FALSE}
ns <- netsplit(nma)
print(ns, comb.fixed=FALSE)
```

### Effect estimates - all treatment comparisons
```{r, echo=TRUE, warning=FALSE, message=FALSE}
nma <- netmeta(TE, seTE, treat1, treat2, studlab, data=pharmAEpost, comb.fixed=FALSE, sm="OR")
nma
```

### Effect estimates - versus placebo
```{r, echo=TRUE, warning=FALSE, message=FALSE}
nma <- netmeta(TE, seTE, treat1, treat2, studlab, data=pharmAEpost, reference.group = "Pharmacological Placebos", comb.fixed=FALSE, sm="OR")
nma
```

### Forest plot
```{r, echo=TRUE, warning=FALSE, message=FALSE}
forest(nma, sortvar=-Pscore, drop.reference.group = TRUE)
```

### League table
```{r, echo=TRUE, warning=FALSE, message=FALSE}
netleague(nma, nma, comb.fixed=FALSE)
```

### Treatment ranking
```{r, echo=TRUE, warning=FALSE, message=FALSE}
netrank(nma)
```
\newpage

## Adverse events (post-intervention) - Sensitivity 4
```{r, echo=TRUE, warning=FALSE, message=FALSE}
pharmAEpost <- subset(outcomedata, domain == "adverse" & time == "pharm_post" & sensitivity_4 == "yes")
```

### Network connectedness
```{r, echo=TRUE, warning=FALSE, message=FALSE}
nc1 <- netconnection(treat1, treat2, studlab, data=pharmAEpost)
nc1
```

### Network geometry
```{r, echo=TRUE, warning=FALSE, message=FALSE}
nma <- netmeta(TE, seTE, treat1, treat2, studlab, data=pharmAEpost, sm="OR")
netgraph(nma, points = TRUE, cex.points=3, thickness = "number.of.studies")
```

### Network measures
```{r, echo=TRUE, warning=FALSE, message=FALSE}
netmeasures(nma, random=TRUE)
```

### Distance matrix
```{r, echo=TRUE, warning=FALSE, message=FALSE}
netdistance(nma)
```

### Design-based decomposition of Cochran’s Q
```{r, echo=TRUE, warning=FALSE, message=FALSE}
decomp.design(nma)
```

### Net heat plot
```{r, echo=TRUE, warning=FALSE, message=FALSE}
netheat(nma, random=TRUE)
```

### Split direct and indirect evidence
```{r, echo=TRUE, warning=FALSE, message=FALSE}
ns <- netsplit(nma)
print(ns, comb.fixed=FALSE)
```

### Effect estimates - all treatment comparisons
```{r, echo=TRUE, warning=FALSE, message=FALSE}
nma <- netmeta(TE, seTE, treat1, treat2, studlab, data=pharmAEpost, comb.fixed=FALSE, sm="OR")
nma
```

### Effect estimates - versus placebo
```{r, echo=TRUE, warning=FALSE, message=FALSE}
nma <- netmeta(TE, seTE, treat1, treat2, studlab, data=pharmAEpost, reference.group = "Pharmacological Placebos", comb.fixed=FALSE, sm="OR")
nma
```

### Forest plot
```{r, echo=TRUE, warning=FALSE, message=FALSE}
forest(nma, sortvar=-Pscore, drop.reference.group = TRUE)
```

### League table
```{r, echo=TRUE, warning=FALSE, message=FALSE}
netleague(nma, nma, comb.fixed=FALSE)
```

### Treatment ranking
```{r, echo=TRUE, warning=FALSE, message=FALSE}
netrank(nma)
```
\newpage

## Adverse events (post-intervention) - Sensitivity 5
```{r, echo=TRUE, warning=FALSE, message=FALSE}
pharmAEpost <- subset(outcomedata, domain == "adverse" & time == "pharm_post" & sensitivity_5 == "yes")
```

### Network connectedness
```{r, echo=TRUE, warning=FALSE, message=FALSE}
nc1 <- netconnection(treat1, treat2, studlab, data=pharmAEpost)
nc1
```

### Network geometry
```{r, echo=TRUE, warning=FALSE, message=FALSE}
nma <- netmeta(TE, seTE, treat1, treat2, studlab, data=pharmAEpost, sm="OR")
netgraph(nma, points = TRUE, cex.points=3, thickness = "number.of.studies")
```

### Network measures
```{r, echo=TRUE, warning=FALSE, message=FALSE}
netmeasures(nma, random=TRUE)
```

### Distance matrix
```{r, echo=TRUE, warning=FALSE, message=FALSE}
netdistance(nma)
```

### Design-based decomposition of Cochran’s Q
```{r, echo=TRUE, warning=FALSE, message=FALSE}
decomp.design(nma)
```

### Net heat plot
```{r, echo=TRUE, warning=FALSE, message=FALSE}
netheat(nma, random=TRUE)
```

### Split direct and indirect evidence
```{r, echo=TRUE, warning=FALSE, message=FALSE}
ns <- netsplit(nma)
print(ns, comb.fixed=FALSE)
```

### Effect estimates - all treatment comparisons
```{r, echo=TRUE, warning=FALSE, message=FALSE}
nma <- netmeta(TE, seTE, treat1, treat2, studlab, data=pharmAEpost, comb.fixed=FALSE, sm="OR")
nma
```

### Effect estimates - versus placebo
```{r, echo=TRUE, warning=FALSE, message=FALSE}
nma <- netmeta(TE, seTE, treat1, treat2, studlab, data=pharmAEpost, reference.group = "Pharmacological Placebos", comb.fixed=FALSE, sm="OR")
nma
```

### Forest plot
```{r, echo=TRUE, warning=FALSE, message=FALSE}
forest(nma, sortvar=-Pscore, drop.reference.group = TRUE)
```

### League table
```{r, echo=TRUE, warning=FALSE, message=FALSE}
netleague(nma, nma, comb.fixed=FALSE)
```

### Treatment ranking
```{r, echo=TRUE, warning=FALSE, message=FALSE}
netrank(nma)
```
\newpage

# Sensitivity - Pharmacological Interventions (Follow-up)
## Remission from alcohol (long-term follow-up)
### SSRIs vs Placebo
```{r, echo=TRUE, warning=FALSE, message=FALSE}
SSRIsvPlacebo <- subset(outcomedata, domain == "remission_alcohol" & time == "pharm_long" & sensitivity_1 == "yes")
pharmRFAlong_SSRIsvPlacebo <- rma(yi=TE, sei=seTE, knha=TRUE, measure="OR", data=SSRIsvPlacebo)
pharmRFAlong_SSRIsvPlacebo
predict(pharmRFAlong_SSRIsvPlacebo, transf=exp)
forest(pharmRFAlong_SSRIsvPlacebo, showweights=TRUE, refline=1, xlab = "Odds Ratio", mlab = "Summary Estimate", transf = exp, alim = c(0,2), xlim = c(-5,5))
```
\newpage

## Depressive symptoms (long-term follow-up)
### SSRIs vs Placebo
```{r, echo=TRUE, warning=FALSE, message=FALSE}
SSRIsvPlacebo <- subset(outcomedata, domain == "depressive_symptoms" & time == "pharm_long" & sensitivity_1 == "yes")
pharmDSlong_SSRIsvPlacebo <- rma(yi=TE, sei=seTE, knha=TRUE, measure="SMD", data=SSRIsvPlacebo)
pharmDSlong_SSRIsvPlacebo
forest(pharmDSlong_SSRIsvPlacebo, showweights=TRUE, refline=0, xlab = "SMD", mlab = "Summary Estimate", alim = c(2,2), xlim = c(-5,5))
```
\newpage

# Sensitivity - Psychological interventions (post-intervention)
## Remission from depression (post-intervention)
### IPT vs SP - Sensitivity 1
```{r, echo=TRUE, warning=FALSE, message=FALSE}
IPTvSP <- subset(outcomedata, domain == "remission_depression" & time == "psyc_post" & sensitivity_1 == "yes")
psycRFDpost_IPTvSP <- rma(yi=TE, sei=seTE, knha=TRUE, measure="OR", data=IPTvSP)
psycRFDpost_IPTvSP
predict(psycRFDpost_IPTvSP, transf=exp)
forest(psycRFDpost_IPTvSP, showweights=TRUE, refline=1, xlab = "Odds Ratio", mlab = "Summary Estimate", transf = exp, alim = c(0,2), xlim = c(-5,5))
```
\newpage

### CBT vs Placebo - Sensitivity 2
```{r, echo=TRUE, warning=FALSE, message=FALSE}
CBTvPlacebo <- subset(outcomedata, domain == "remission_depression" & time == "psyc_post" & sensitivity_2 == "yes")
psycRFDpost_CBTvPlacebo <- rma(yi=TE, sei=seTE, knha=TRUE, measure="OR", data=CBTvPlacebo)
psycRFDpost_CBTvPlacebo
predict(psycRFDpost_CBTvPlacebo, transf=exp)
forest(psycRFDpost_CBTvPlacebo, showweights=TRUE, refline=1, xlab = "Odds Ratio", mlab = "Summary Estimate", transf = exp, alim = c(0,2), xlim = c(-5,5))
```
\newpage

### CBT vs Placebo - Sensitivity 3
```{r, echo=TRUE, warning=FALSE, message=FALSE}
CBTvPlacebo <- subset(outcomedata, domain == "remission_depression" & time == "psyc_post" & sensitivity_3 == "yes")
psycRFDpost_CBTvPlacebo <- rma(yi=TE, sei=seTE, knha=TRUE, measure="OR", data=CBTvPlacebo)
psycRFDpost_CBTvPlacebo
predict(psycRFDpost_CBTvPlacebo, transf=exp)
forest(psycRFDpost_CBTvPlacebo, showweights=TRUE, refline=1, xlab = "Odds Ratio", mlab = "Summary Estimate", transf = exp, alim = c(0,2), xlim = c(-5,5))
```
\newpage

### CBT vs Placebo - Sensitivity 4
```{r, echo=TRUE, warning=FALSE, message=FALSE}
CBTvPlacebo <- subset(outcomedata, domain == "remission_depression" & time == "psyc_post" & sensitivity_4 == "yes")
psycRFDpost_CBTvPlacebo <- rma(yi=TE, sei=seTE, knha=TRUE, measure="OR", data=CBTvPlacebo)
psycRFDpost_CBTvPlacebo
predict(psycRFDpost_CBTvPlacebo, transf=exp)
forest(psycRFDpost_CBTvPlacebo, showweights=TRUE, refline=1, xlab = "Odds Ratio", mlab = "Summary Estimate", transf = exp, alim = c(0,2), xlim = c(-5,5))
```
\newpage

### CBT vs Placebo - Sensitivity 5
```{r, echo=TRUE, warning=FALSE, message=FALSE}
CBTvPlacebo <- subset(outcomedata, domain == "remission_depression" & time == "psyc_post" & sensitivity_5 == "yes")
psycRFDpost_CBTvPlacebo <- rma(yi=TE, sei=seTE, knha=TRUE, measure="OR", data=CBTvPlacebo)
psycRFDpost_CBTvPlacebo
predict(psycRFDpost_CBTvPlacebo, transf=exp)
forest(psycRFDpost_CBTvPlacebo, showweights=TRUE, refline=1, xlab = "Odds Ratio", mlab = "Summary Estimate", transf = exp, alim = c(0,2), xlim = c(-5,5))
```
\newpage

## Remission from alcohol (post-intervention)
### NMA - Sensitivity 1
```{r, echo=TRUE, warning=FALSE, message=FALSE}
psycRFApost <- subset(outcomedata, domain == "remission_alcohol" & time == "psyc_post" & sensitivity_1 == "yes")
```

#### Network connectedness
```{r, echo=TRUE, warning=FALSE, message=FALSE}
nc1 <- netconnection(treat1, treat2, studlab, data=psycRFApost)
nc1
```

#### Network geometry
```{r, echo=TRUE, warning=FALSE, message=FALSE}
nma <- netmeta(TE, seTE, treat1, treat2, studlab, data=psycRFApost, sm="OR", tol.multiarm = 1)
netgraph(nma, points = TRUE, cex.points=3, thickness = "number.of.studies")
```

#### Network measures
```{r, echo=TRUE, warning=FALSE, message=FALSE}
netmeasures(nma, random=TRUE)
```

#### Distance matrix
```{r, echo=TRUE, warning=FALSE, message=FALSE}
netdistance(nma)
```

#### Design-based decomposition of Cochran’s Q
```{r, echo=TRUE, warning=FALSE, message=FALSE}
decomp.design(nma)
```

#### Net heat plot
```{r, echo=TRUE, warning=FALSE, message=FALSE}
netheat(nma, random=TRUE)
```

#### Split direct and indirect evidence
```{r, echo=TRUE, warning=FALSE, message=FALSE}
ns <- netsplit(nma)
print(ns, comb.fixed=FALSE)
```

#### Effect estimates - all treatment comparisons
```{r, echo=TRUE, warning=FALSE, message=FALSE}
nma <- netmeta(TE, seTE, treat1, treat2, studlab, data=psycRFApost, comb.fixed=FALSE, sm="OR", tol.multiarm = 1)
nma
```

#### Effect estimates - versus placebo
```{r, echo=TRUE, warning=FALSE, message=FALSE}
nma <- netmeta(TE, seTE, treat1, treat2, studlab, data=psycRFApost, reference.group = "No additional treatment", comb.fixed=FALSE, sm="OR", tol.multiarm = 1)
nma
```

#### Forest plot
```{r, echo=TRUE, warning=FALSE, message=FALSE}
forest(nma, sortvar=-Pscore, drop.reference.group = TRUE)
```

#### League table
```{r, echo=TRUE, warning=FALSE, message=FALSE}
netleague(nma, nma, comb.fixed=FALSE)
```

#### Treatment ranking
```{r, echo=TRUE, warning=FALSE, message=FALSE}
netrank(nma)
```
\newpage

### NMA - Sensitivity 2
```{r, echo=TRUE, warning=FALSE, message=FALSE}
psycRFApost <- subset(outcomedata, domain == "remission_alcohol" & time == "psyc_post" & sensitivity_2 == "yes")
```

#### Network connectedness
```{r, echo=TRUE, warning=FALSE, message=FALSE}
nc1 <- netconnection(treat1, treat2, studlab, data=psycRFApost)
nc1
```

#### Network geometry
```{r, echo=TRUE, warning=FALSE, message=FALSE}
nma <- netmeta(TE, seTE, treat1, treat2, studlab, data=psycRFApost, sm="OR", tol.multiarm = 1)
netgraph(nma, points = TRUE, cex.points=3, thickness = "number.of.studies")
```

#### Network measures
```{r, echo=TRUE, warning=FALSE, message=FALSE}
netmeasures(nma, random=TRUE)
```

#### Distance matrix
```{r, echo=TRUE, warning=FALSE, message=FALSE}
netdistance(nma)
```

#### Design-based decomposition of Cochran’s Q
```{r, echo=TRUE, warning=FALSE, message=FALSE}
decomp.design(nma)
```

#### Net heat plot
```{r, echo=TRUE, warning=FALSE, message=FALSE}
netheat(nma, random=TRUE)
```

#### Split direct and indirect evidence
```{r, echo=TRUE, warning=FALSE, message=FALSE}
ns <- netsplit(nma)
print(ns, comb.fixed=FALSE)
```

#### Effect estimates - all treatment comparisons
```{r, echo=TRUE, warning=FALSE, message=FALSE}
nma <- netmeta(TE, seTE, treat1, treat2, studlab, data=psycRFApost, comb.fixed=FALSE, sm="OR", tol.multiarm = 1)
nma
```

#### Effect estimates - versus placebo
```{r, echo=TRUE, warning=FALSE, message=FALSE}
nma <- netmeta(TE, seTE, treat1, treat2, studlab, data=psycRFApost, reference.group = "No additional treatment", comb.fixed=FALSE, sm="OR", tol.multiarm = 1)
nma
```

#### Forest plot
```{r, echo=TRUE, warning=FALSE, message=FALSE}
forest(nma, sortvar=-Pscore, drop.reference.group = TRUE)
```

#### League table
```{r, echo=TRUE, warning=FALSE, message=FALSE}
netleague(nma, nma, comb.fixed=FALSE)
```

#### Treatment ranking
```{r, echo=TRUE, warning=FALSE, message=FALSE}
netrank(nma)
```
\newpage

## Depressive symptoms (post-intervention)
### IPT vs SP - Sensitivity 1
```{r, echo=TRUE, warning=FALSE, message=FALSE}
IPTvSP <- subset(outcomedata, domain == "depressive_symptoms" & time == "psyc_post" & sensitivity_1 == "yes")
psycDSpost_IPTvSP <- rma(yi=TE, sei=seTE, knha=TRUE, measure="SMD", data=IPTvSP)
psycDSpost_IPTvSP
forest(psycDSpost_IPTvSP, showweights=TRUE, refline=0, xlab = "SMD", mlab = "Summary Estimate", alim = c(2,2), xlim = c(-5,5))
```
\newpage

### IPT vs SP - Sensitivity 2
```{r, echo=TRUE, warning=FALSE, message=FALSE}
IPTvSP <- subset(outcomedata, domain == "depressive_symptoms" & time == "psyc_post" & sensitivity_2 == "yes")
psycDSpost_IPTvSP <- rma(yi=TE, sei=seTE, knha=TRUE, measure="SMD", data=IPTvSP)
psycDSpost_IPTvSP
forest(psycDSpost_IPTvSP, showweights=TRUE, refline=0, xlab = "SMD", mlab = "Summary Estimate", alim = c(2,2), xlim = c(-5,5))
```
\newpage

### NMA - Sensitivity 3
```{r, echo=TRUE, warning=FALSE, message=FALSE}
psycDSpost <- subset(outcomedata, domain == "depressive_symptoms" & time == "psyc_post" & sensitivity_3 == "yes")
```

#### Network connectedness
```{r, echo=TRUE, warning=FALSE, message=FALSE}
nc1 <- netconnection(treat1, treat2, studlab, data=pharmDSpost)
nc1
```

#### Network geometry
```{r, echo=TRUE, warning=FALSE, message=FALSE}
nma <- netmeta(TE, seTE, treat1, treat2, studlab, data=psycDSpost, sm="SMD", tol.multiarm = 1)
netgraph(nma, points = TRUE, cex.points=3, thickness = "number.of.studies")
```

#### Network measures
```{r, echo=TRUE, warning=FALSE, message=FALSE}
netmeasures(nma, random=TRUE)
```

#### Distance matrix
```{r, echo=TRUE, warning=FALSE, message=FALSE}
netdistance(nma)
```

#### Design-based decomposition of Cochran’s Q
```{r, echo=TRUE, warning=FALSE, message=FALSE}
decomp.design(nma)
```

#### Net heat plot
```{r, echo=TRUE, warning=FALSE, message=FALSE}
netheat(nma, random=TRUE)
```

#### Split direct and indirect evidence
```{r, echo=TRUE, warning=FALSE, message=FALSE}
ns <- netsplit(nma)
print(ns, comb.fixed=FALSE)
```

#### Effect estimates - all treatment comparisons
```{r, echo=TRUE, warning=FALSE, message=FALSE}
nma <- netmeta(TE, seTE, treat1, treat2, studlab, data=psycDSpost, comb.fixed=FALSE, sm="SMD", tol.multiarm = 1)
nma
```

#### Effect estimates - versus placebo
```{r, echo=TRUE, warning=FALSE, message=FALSE}
nma <- netmeta(TE, seTE, treat1, treat2, studlab, data=psycDSpost, reference.group = "No additional treatment", comb.fixed=FALSE, sm="SMD", tol.multiarm = 1)
nma
```

#### Forest plot
```{r, echo=TRUE, warning=FALSE, message=FALSE}
forest(nma, sortvar=-Pscore, drop.reference.group = TRUE)
```

#### League table
```{r, echo=TRUE, warning=FALSE, message=FALSE}
netleague(nma, nma, comb.fixed=FALSE)
```

#### Treatment ranking
```{r, echo=TRUE, warning=FALSE, message=FALSE}
netrank(nma)
```
\newpage

## Total drinking (post-intervention)
### NMA
```{r, echo=TRUE, warning=FALSE, message=FALSE}
psycTDpost <- subset(outcomedata, domain == "total_drinking" & time == "psyc_post" & sensitivity_1 == "yes")
```

#### Network connectedness
```{r, echo=TRUE, warning=FALSE, message=FALSE}
nc1 <- netconnection(treat1, treat2, studlab, data=psycTDpost)
nc1
```

#### Network geometry
```{r, echo=TRUE, warning=FALSE, message=FALSE}
nma <- netmeta(TE, seTE, treat1, treat2, studlab, data=psycTDpost, sm="SMD", tol.multiarm = 1)
netgraph(nma, points = TRUE, cex.points=3, thickness = "number.of.studies")
```

#### Network measures
```{r, echo=TRUE, warning=FALSE, message=FALSE}
netmeasures(nma, random=TRUE)
```

#### Distance matrix
```{r, echo=TRUE, warning=FALSE, message=FALSE}
netdistance(nma)
```

#### Design-based decomposition of Cochran’s Q
```{r, echo=TRUE, warning=FALSE, message=FALSE}
decomp.design(nma)
```

#### Net heat plot
```{r, echo=TRUE, warning=FALSE, message=FALSE}
netheat(nma, random=TRUE)
```

#### Split direct and indirect evidence
```{r, echo=TRUE, warning=FALSE, message=FALSE}
ns <- netsplit(nma)
print(ns, comb.fixed=FALSE)
```

#### Effect estimates - all treatment comparisons
```{r, echo=TRUE, warning=FALSE, message=FALSE}
nma <- netmeta(TE, seTE, treat1, treat2, studlab, data=psycTDpost, comb.fixed=FALSE, sm="SMD", tol.multiarm = 1)
nma
```

#### Effect estimates - versus placebo
```{r, echo=TRUE, warning=FALSE, message=FALSE}
nma <- netmeta(TE, seTE, treat1, treat2, studlab, data=psycTDpost, reference.group = "No additional treatment", comb.fixed=FALSE, sm="SMD", tol.multiarm = 1)
nma
```

#### Forest plot
```{r, echo=TRUE, warning=FALSE, message=FALSE}
forest(nma, sortvar=-Pscore, drop.reference.group = TRUE)
```

#### League table
```{r, echo=TRUE, warning=FALSE, message=FALSE}
netleague(nma, nma, comb.fixed=FALSE)
```

#### Treatment ranking
```{r, echo=TRUE, warning=FALSE, message=FALSE}
netrank(nma)
```
\newpage

## Withdrawal/craving symptoms (post-intervention)
### NMA
```{r, echo=TRUE, warning=FALSE, message=FALSE}
psycWCpost <- subset(outcomedata, domain == "withdrawal" & time == "psyc_post" & sensitivity_1 == "yes")
```

#### Network connectedness
```{r, echo=TRUE, warning=FALSE, message=FALSE}
nc1 <- netconnection(treat1, treat2, studlab, data=psycWCpost)
nc1
```

#### Network geometry
```{r, echo=TRUE, warning=FALSE, message=FALSE}
nma <- netmeta(TE, seTE, treat1, treat2, studlab, data=psycWCpost, sm="SMD", tol.multiarm = 1)
netgraph(nma, points = TRUE, cex.points=3, thickness = "number.of.studies")
```

#### Network measures
```{r, echo=TRUE, warning=FALSE, message=FALSE}
netmeasures(nma, random=TRUE)
```

#### Distance matrix
```{r, echo=TRUE, warning=FALSE, message=FALSE}
netdistance(nma)
```

#### Design-based decomposition of Cochran’s Q
```{r, echo=TRUE, warning=FALSE, message=FALSE}
decomp.design(nma)
```

#### Net heat plot
```{r, echo=TRUE, warning=FALSE, message=FALSE}
netheat(nma, random=TRUE)
```

#### Split direct and indirect evidence
```{r, echo=TRUE, warning=FALSE, message=FALSE}
ns <- netsplit(nma)
print(ns, comb.fixed=FALSE)
```

#### Effect estimates - all treatment comparisons
```{r, echo=TRUE, warning=FALSE, message=FALSE}
nma <- netmeta(TE, seTE, treat1, treat2, studlab, data=psycWCpost, comb.fixed=FALSE, sm="SMD", tol.multiarm = 1)
nma
```

#### Effect estimates - versus placebo
```{r, echo=TRUE, warning=FALSE, message=FALSE}
nma <- netmeta(TE, seTE, treat1, treat2, studlab, data=psycWCpost, reference.group = "No additional treatment", comb.fixed=FALSE, sm="SMD", tol.multiarm = 1)
nma
```

#### Forest plot
```{r, echo=TRUE, warning=FALSE, message=FALSE}
forest(nma, sortvar=-Pscore, drop.reference.group = TRUE)
```

#### League table
```{r, echo=TRUE, warning=FALSE, message=FALSE}
netleague(nma, nma, comb.fixed=FALSE)
```

#### Treatment ranking
```{r, echo=TRUE, warning=FALSE, message=FALSE}
netrank(nma)
```
\newpage

# Sensitivity - Psychological interventions (follow-up)
## Remission from alcohol (short-term follow-up)
### SMS vs Placebo - Sensitivity 1
```{r, echo=TRUE, warning=FALSE, message=FALSE}
SMSvPlacebo <- subset(outcomedata, domain == "remission_alcohol" & time == "psyc_short" & sensitivity_1 == "yes")
psycRFAshort_SMSvPlacebo <- rma(yi=TE, sei=seTE, knha=TRUE, measure="OR", data=SMSvPlacebo)
psycRFAshort_SMSvPlacebo
predict(psycRFAshort_SMSvPlacebo, transf=exp)
forest(psycRFAshort_SMSvPlacebo, showweights=TRUE, refline=1, xlab = "Odds Ratio", mlab = "Summary Estimate", transf = exp, alim = c(0,2), xlim = c(-5,5))
```
\newpage

### SMS vs Placebo - Sensitivity 2
```{r, echo=TRUE, warning=FALSE, message=FALSE}
SMSvPlacebo <- subset(outcomedata, domain == "remission_alcohol" & time == "psyc_short" & sensitivity_2 == "yes")
psycRFAshort_SMSvPlacebo <- rma(yi=TE, sei=seTE, knha=TRUE, measure="OR", data=SMSvPlacebo)
psycRFAshort_SMSvPlacebo
predict(psycRFAshort_SMSvPlacebo, transf=exp)
forest(psycRFAshort_SMSvPlacebo, showweights=TRUE, refline=1, xlab = "Odds Ratio", mlab = "Summary Estimate", transf = exp, alim = c(0,2), xlim = c(-5,5))
```
\newpage

## Depressive symptoms (short-term follow-up)
### CBT v No additional treatment
```{r, echo=TRUE, warning=FALSE, message=FALSE}
CBTvNAT <- subset(outcomedata, domain == "depressive_symptoms" & time == "psyc_short" & sensitivity_1 == "yes")
psycDSshort_CBTvNAT <- rma(yi=TE, sei=seTE, knha=TRUE, measure="SMD", data=CBTvNAT)
psycDSshort_CBTvNAT
forest(psycDSshort_CBTvNAT, showweights=TRUE, refline=0, xlab = "SMD", mlab = "Summary Estimate", alim = c(2,2), xlim = c(-5,5))
```
\newpage

## Total drinking (short-term follow-up)
### CBT v No additional treatment
```{r, echo=TRUE, warning=FALSE, message=FALSE}
CBTvNAT <- subset(outcomedata, domain == "total_drinking" & time == "psyc_short" & sensitivity_1 == "yes")
psycTDshort_CBTvNAT <- rma(yi=TE, sei=seTE, knha=TRUE, measure="SMD", data=CBTvNAT)
psycTDshort_CBTvNAT
forest(psycTDshort_CBTvNAT, showweights=TRUE, refline=0, xlab = "SMD", mlab = "Summary Estimate", alim = c(2,2), xlim = c(-5,5))
```
\newpage

## Total Drinking (long-term follow-up)
### NMA
```{r, echo=TRUE, warning=FALSE, message=FALSE}
psycTDlong <- subset(outcomedata, domain == "total_drinking" & time == "psyc_long" & sensitivity_1 == "yes")
```

#### Network connectedness
```{r, echo=TRUE, warning=FALSE, message=FALSE}
nc1 <- netconnection(treat1, treat2, studlab, data=psycTDlong)
nc1
```

#### Network geometry
```{r, echo=TRUE, warning=FALSE, message=FALSE}
nma <- netmeta(TE, seTE, treat1, treat2, studlab, data=psycTDlong, sm="SMD", tol.multiarm = 1)
netgraph(nma, points = TRUE, cex.points=3, thickness = "number.of.studies")
```

#### Network measures
```{r, echo=TRUE, warning=FALSE, message=FALSE}
netmeasures(nma, random=TRUE)
```

#### Distance matrix
```{r, echo=TRUE, warning=FALSE, message=FALSE}
netdistance(nma)
```

#### Design-based decomposition of Cochran’s Q
```{r, echo=TRUE, warning=FALSE, message=FALSE}
decomp.design(nma)
```

#### Net heat plot
```{r, echo=TRUE, warning=FALSE, message=FALSE}
netheat(nma, random=TRUE)
```

#### Split direct and indirect evidence
```{r, echo=TRUE, warning=FALSE, message=FALSE}
ns <- netsplit(nma)
print(ns, comb.fixed=FALSE)
```

#### Effect estimates - all treatment comparisons
```{r, echo=TRUE, warning=FALSE, message=FALSE}
nma <- netmeta(TE, seTE, treat1, treat2, studlab, data=psycTDlong, comb.fixed=FALSE, sm="SMD", tol.multiarm = 1)
nma
```

#### Effect estimates - versus placebo
```{r, echo=TRUE, warning=FALSE, message=FALSE}
nma <- netmeta(TE, seTE, treat1, treat2, studlab, data=psycTDlong, reference.group = "No additional treatment", comb.fixed=FALSE, sm="SMD", tol.multiarm = 1)
nma
```

#### Forest plot
```{r, echo=TRUE, warning=FALSE, message=FALSE}
forest(nma, sortvar=-Pscore, drop.reference.group = TRUE)
```

#### League table
```{r, echo=TRUE, warning=FALSE, message=FALSE}
netleague(nma, nma, comb.fixed=FALSE)
```

#### Treatment ranking
```{r, echo=TRUE, warning=FALSE, message=FALSE}
netrank(nma)
```
\newpage

## Withdrawal/craving symptoms (short-term follow-up)
### SMS vs Placebo
```{r, echo=TRUE, warning=FALSE, message=FALSE}
SMSvPlacebo <- subset(outcomedata, domain == "withdrawal" & time == "psyc_short" & sensitivity_1 == "yes")
psycWCshort_SMSvPlacebo <- rma(yi=TE, sei=seTE, knha=TRUE, measure="SMD", data=SMSvPlacebo)
psycWCshort_SMSvPlacebo
forest(psycWCshort_SMSvPlacebo, showweights=TRUE, refline=0, xlab = "SMD", mlab = "Summary Estimate", alim = c(2,2), xlim = c(-5,5))
```
\newpage

## Functional status (short-term follow-up)
### SMS vs Placebo
```{r, echo=TRUE, warning=FALSE, message=FALSE}
SMSvPlacebo <- subset(outcomedata, domain == "functional" & time == "psyc_short" & ref == "yes")
psycFSshort_SMSvPlacebo <- rma(yi=TE, sei=seTE, knha=TRUE, measure="SMD", data=SMSvPlacebo)
psycFSshort_SMSvPlacebo
forest(psycFSshort_SMSvPlacebo, showweights=TRUE, refline=0, xlab = "SMD", mlab = "Summary Estimate", alim = c(2,2), xlim = c(-5,5))
```
\newpage

# Sensitivity - Risk of Bias
## Remission from depression (post-intervention) - Pharmacological
```{r, echo=TRUE, warning=FALSE, message=FALSE}
pharmRFDpost <- subset(outcomedata, domain == "remission_depression" & time == "pharm_post" & critical_RoB == "no")
```

### Network connectedness
```{r, echo=TRUE, warning=FALSE, message=FALSE}
nc1 <- netconnection(treat1, treat2, studlab, data=pharmRFDpost)
nc1
```

### Network geometry
```{r, echo=TRUE, warning=FALSE, message=FALSE}
nma <- netmeta(TE, seTE, treat1, treat2, studlab, data=pharmRFDpost, sm="OR")
netgraph(nma, points = TRUE, cex.points=3, thickness = "number.of.studies")
```

### Network measures
```{r, echo=TRUE, warning=FALSE, message=FALSE}
netmeasures(nma, random=TRUE)
```

### Distance matrix
```{r, echo=TRUE, warning=FALSE, message=FALSE}
netdistance(nma)
```

### Design-based decomposition of Cochran’s Q
```{r, echo=TRUE, warning=FALSE, message=FALSE}
decomp.design(nma)
```

### Net heat plot
```{r, echo=TRUE, warning=FALSE, message=FALSE}
netheat(nma, random=TRUE)
```

### Split direct and indirect evidence
```{r, echo=TRUE, warning=FALSE, message=FALSE}
ns <- netsplit(nma)
print(ns, comb.fixed=FALSE)
```

### Effect estimates - all treatment comparisons
```{r, echo=TRUE, warning=FALSE, message=FALSE}
nma <- netmeta(TE, seTE, treat1, treat2, studlab, data=pharmRFDpost, comb.fixed=FALSE, sm="OR")
nma
```

### Effect estimates - versus placebo
```{r, echo=TRUE, warning=FALSE, message=FALSE}
nma <- netmeta(TE, seTE, treat1, treat2, studlab, data=pharmRFDpost, reference.group = "Pharmacological Placebos", comb.fixed=FALSE, sm="OR")
nma
```

### Forest plot
```{r, echo=TRUE, warning=FALSE, message=FALSE}
forest(nma, sortvar=-Pscore, drop.reference.group = TRUE)
```

### League table
```{r, echo=TRUE, warning=FALSE, message=FALSE}
netleague(nma, nma, comb.fixed=FALSE)
```

### Treatment ranking
```{r, echo=TRUE, warning=FALSE, message=FALSE}
netrank(nma)
```
\newpage

## Remission from alcohol (post-intervention) - Pharmacological
```{r, echo=TRUE, warning=FALSE, message=FALSE}
pharmRFApost <- subset(outcomedata, domain == "remission_alcohol" & time == "pharm_post" & critical_RoB == "no")
```

### Network connectedness
```{r, echo=TRUE, warning=FALSE, message=FALSE}
nc1 <- netconnection(treat1, treat2, studlab, data=pharmRFApost)
nc1
```

### Network geometry
```{r, echo=TRUE, warning=FALSE, message=FALSE}
nma <- netmeta(TE, seTE, treat1, treat2, studlab, data=pharmRFApost, sm="OR")
netgraph(nma, points = TRUE, cex.points=3, thickness = "number.of.studies")
```

### Network measures
```{r, echo=TRUE, warning=FALSE, message=FALSE}
netmeasures(nma, random=TRUE)
```

### Distance matrix
```{r, echo=TRUE, warning=FALSE, message=FALSE}
netdistance(nma)
```

### Design-based decomposition of Cochran’s Q
```{r, echo=TRUE, warning=FALSE, message=FALSE}
decomp.design(nma)
```

### Net heat plot
```{r, echo=TRUE, warning=FALSE, message=FALSE}
netheat(nma, random=TRUE)
```

### Split direct and indirect evidence
```{r, echo=TRUE, warning=FALSE, message=FALSE}
ns <- netsplit(nma)
print(ns, comb.fixed=FALSE)
```

### Effect estimates - all treatment comparisons
```{r, echo=TRUE, warning=FALSE, message=FALSE}
nma <- netmeta(TE, seTE, treat1, treat2, studlab, data=pharmRFApost, comb.fixed=FALSE, sm="OR")
nma
```

### Effect estimates - versus placebo
```{r, echo=TRUE, warning=FALSE, message=FALSE}
nma <- netmeta(TE, seTE, treat1, treat2, studlab, data=pharmRFApost, reference.group = "Pharmacological Placebos", comb.fixed=FALSE, sm="OR")
nma
```

### Forest plot
```{r, echo=TRUE, warning=FALSE, message=FALSE}
forest(nma, sortvar=-Pscore, drop.reference.group = TRUE)
```

### League table
```{r, echo=TRUE, warning=FALSE, message=FALSE}
netleague(nma, nma, comb.fixed=FALSE)
```

### Treatment ranking
```{r, echo=TRUE, warning=FALSE, message=FALSE}
netrank(nma)
```
\newpage

## Depressive symptoms (post-intervention) - Pharmacological 
```{r, echo=TRUE, warning=FALSE, message=FALSE}
pharmDSpost <- subset(outcomedata, domain == "depressive_symptoms" & time == "pharm_post" & critical_RoB == "no")
```

### Network connectedness
```{r, echo=TRUE, warning=FALSE, message=FALSE}
nc1 <- netconnection(treat1, treat2, studlab, data=pharmDSpost)
nc1
```

### Network geometry
```{r, echo=TRUE, warning=FALSE, message=FALSE}
nma <- netmeta(TE, seTE, treat1, treat2, studlab, data=pharmDSpost, sm="SMD", tol.multiarm = 1)
netgraph(nma, points = TRUE, cex.points=3, thickness = "number.of.studies")
```

### Network measures
```{r, echo=TRUE, warning=FALSE, message=FALSE}
netmeasures(nma, random=TRUE)
```

### Distance matrix
```{r, echo=TRUE, warning=FALSE, message=FALSE}
netdistance(nma)
```

### Design-based decomposition of Cochran’s Q
```{r, echo=TRUE, warning=FALSE, message=FALSE}
decomp.design(nma)
```

### Net heat plot
```{r, echo=TRUE, warning=FALSE, message=FALSE}
netheat(nma, random=TRUE)
```

### Split direct and indirect evidence
```{r, echo=TRUE, warning=FALSE, message=FALSE}
ns <- netsplit(nma)
print(ns, comb.fixed=FALSE)
```

### Effect estimates - all treatment comparisons
```{r, echo=TRUE, warning=FALSE, message=FALSE}
nma <- netmeta(TE, seTE, treat1, treat2, studlab, data=pharmDSpost, comb.fixed=FALSE, sm="SMD", tol.multiarm = 1)
nma
```

### Effect estimates - versus placebo
```{r, echo=TRUE, warning=FALSE, message=FALSE}
nma <- netmeta(TE, seTE, treat1, treat2, studlab, data=pharmDSpost, reference.group = "Pharmacological Placebos", comb.fixed=FALSE, sm="SMD", tol.multiarm = 1)
nma
```

### Forest plot
```{r, echo=TRUE, warning=FALSE, message=FALSE}
forest(nma, sortvar=-Pscore, drop.reference.group = TRUE)
```

### League table
```{r, echo=TRUE, warning=FALSE, message=FALSE}
netleague(nma, nma, comb.fixed=FALSE)
```

### Treatment ranking
```{r, echo=TRUE, warning=FALSE, message=FALSE}
netrank(nma)
```
\newpage

## Total drinking (post-intervention) - pharmacological
```{r, echo=TRUE, warning=FALSE, message=FALSE}
pharmTDpost <- subset(outcomedata, domain == "total_drinking" & time == "pharm_post" & critical_RoB == "no")
```

### Network connectedness
```{r, echo=TRUE, warning=FALSE, message=FALSE}
nc1 <- netconnection(treat1, treat2, studlab, data=pharmTDpost)
nc1
```

### Network geometry
```{r, echo=TRUE, warning=FALSE, message=FALSE}
nma <- netmeta(TE, seTE, treat1, treat2, studlab, data=pharmTDpost, sm="SMD", tol.multiarm = 1)
netgraph(nma, points = TRUE, cex.points=3, thickness = "number.of.studies")
```

### Network measures
```{r, echo=TRUE, warning=FALSE, message=FALSE}
netmeasures(nma, random=TRUE)
```

### Distance matrix
```{r, echo=TRUE, warning=FALSE, message=FALSE}
netdistance(nma)
```

### Design-based decomposition of Cochran’s Q
```{r, echo=TRUE, warning=FALSE, message=FALSE}
decomp.design(nma)
```

### Net heat plot
```{r, echo=TRUE, warning=FALSE, message=FALSE}
netheat(nma, random=TRUE)
```

### Split direct and indirect evidence
```{r, echo=TRUE, warning=FALSE, message=FALSE}
ns <- netsplit(nma)
print(ns, comb.fixed=FALSE)
```

### Effect estimates - all treatment comparisons
```{r, echo=TRUE, warning=FALSE, message=FALSE}
nma <- netmeta(TE, seTE, treat1, treat2, studlab, data=pharmTDpost, comb.fixed=FALSE, sm="SMD", tol.multiarm = 1)
nma
```

### Effect estimates - versus placebo
```{r, echo=TRUE, warning=FALSE, message=FALSE}
nma <- netmeta(TE, seTE, treat1, treat2, studlab, data=pharmTDpost, reference.group = "Pharmacological Placebos", comb.fixed=FALSE, sm="SMD", tol.multiarm = 1)
nma
```

### Forest plot
```{r, echo=TRUE, warning=FALSE, message=FALSE}
forest(nma, sortvar=-Pscore, drop.reference.group = TRUE)
```

### League table
```{r, echo=TRUE, warning=FALSE, message=FALSE}
netleague(nma, nma, comb.fixed=FALSE)
```

### Treatment ranking
```{r, echo=TRUE, warning=FALSE, message=FALSE}
netrank(nma)
```
\newpage

## Heavy drinking (post-intervention) - pharmacological
```{r, echo=TRUE, warning=FALSE, message=FALSE}
pharmHDpost <- subset(outcomedata, domain == "heavy_drinking" & time == "pharm_post" & critical_RoB == "no")
```

### Network connectedness
```{r, echo=TRUE, warning=FALSE, message=FALSE}
nc1 <- netconnection(treat1, treat2, studlab, data=pharmHDpost)
nc1
```

### Network geometry
```{r, echo=TRUE, warning=FALSE, message=FALSE}
nma <- netmeta(TE, seTE, treat1, treat2, studlab, data=pharmHDpost, sm="SMD", tol.multiarm = 1)
netgraph(nma, points = TRUE, cex.points=3, thickness = "number.of.studies")
```

### Network measures
```{r, echo=TRUE, warning=FALSE, message=FALSE}
netmeasures(nma, random=TRUE)
```

### Distance matrix
```{r, echo=TRUE, warning=FALSE, message=FALSE}
netdistance(nma)
```

### Design-based decomposition of Cochran’s Q
```{r, echo=TRUE, warning=FALSE, message=FALSE}
decomp.design(nma)
```

### Net heat plot
```{r, echo=TRUE, warning=FALSE, message=FALSE}

```

### Split direct and indirect evidence
```{r, echo=TRUE, warning=FALSE, message=FALSE}
ns <- netsplit(nma)
print(ns, comb.fixed=FALSE)
```

### Effect estimates - all treatment comparisons
```{r, echo=TRUE, warning=FALSE, message=FALSE}
nma <- netmeta(TE, seTE, treat1, treat2, studlab, data=pharmHDpost, comb.fixed=FALSE, sm="SMD", tol.multiarm = 1)
nma
```

### Effect estimates - versus placebo
```{r, echo=TRUE, warning=FALSE, message=FALSE}
nma <- netmeta(TE, seTE, treat1, treat2, studlab, data=pharmHDpost, reference.group = "Pharmacological Placebos", comb.fixed=FALSE, sm="SMD", tol.multiarm = 1)
nma
```

### Forest plot
```{r, echo=TRUE, warning=FALSE, message=FALSE}
forest(nma, sortvar=-Pscore, drop.reference.group = TRUE)
```

### League table
```{r, echo=TRUE, warning=FALSE, message=FALSE}
netleague(nma, nma, comb.fixed=FALSE)
```

### Treatment ranking
```{r, echo=TRUE, warning=FALSE, message=FALSE}
netrank(nma)
```
\newpage

## Withdrawal/craving symptoms (post-intervention) - Pharmacological
```{r, echo=TRUE, warning=FALSE, message=FALSE}
pharmWCpost <- subset(outcomedata, domain == "withdrawal" & time == "pharm_post" & critical_RoB == "no")
```

### Network connectedness
```{r, echo=TRUE, warning=FALSE, message=FALSE}
nc1 <- netconnection(treat1, treat2, studlab, data=pharmWCpost)
nc1
```

### Network geometry
```{r, echo=TRUE, warning=FALSE, message=FALSE}
nma <- netmeta(TE, seTE, treat1, treat2, studlab, data=pharmWCpost, sm="SMD", tol.multiarm = 1)
netgraph(nma, points = TRUE, cex.points=3, thickness = "number.of.studies")
```

### Network measures
```{r, echo=TRUE, warning=FALSE, message=FALSE}
netmeasures(nma, random=TRUE)
```

### Distance matrix
```{r, echo=TRUE, warning=FALSE, message=FALSE}
netdistance(nma)
```

### Design-based decomposition of Cochran’s Q
```{r, echo=TRUE, warning=FALSE, message=FALSE}
decomp.design(nma)
```

### Net heat plot
```{r, echo=TRUE, warning=FALSE, message=FALSE}
netheat(nma, random=TRUE)
```

### Split direct and indirect evidence
```{r, echo=TRUE, warning=FALSE, message=FALSE}
ns <- netsplit(nma)
print(ns, comb.fixed=FALSE)
```

### Effect estimates - all treatment comparisons
```{r, echo=TRUE, warning=FALSE, message=FALSE}
nma <- netmeta(TE, seTE, treat1, treat2, studlab, data=pharmWCpost, comb.fixed=FALSE, sm="SMD", tol.multiarm = 1)
nma
```

### Effect estimates - versus placebo
```{r, echo=TRUE, warning=FALSE, message=FALSE}
nma <- netmeta(TE, seTE, treat1, treat2, studlab, data=pharmWCpost, reference.group = "Pharmacological Placebos", comb.fixed=FALSE, sm="SMD", tol.multiarm = 1)
nma
```

### Forest plot
```{r, echo=TRUE, warning=FALSE, message=FALSE}
forest(nma, sortvar=-Pscore, drop.reference.group = TRUE)
```

### League table
```{r, echo=TRUE, warning=FALSE, message=FALSE}
netleague(nma, nma, comb.fixed=FALSE)
```

### Treatment ranking
```{r, echo=TRUE, warning=FALSE, message=FALSE}
netrank(nma)
```
\newpage

## Functional status (post-intervention) - Pharmacological
```{r, echo=TRUE, warning=FALSE, message=FALSE}
pharmFSpost <- subset(outcomedata, domain == "functional" & time == "pharm_post" & critical_RoB == "no")
```

### Network connectedness
```{r, echo=TRUE, warning=FALSE, message=FALSE}
nc1 <- netconnection(treat1, treat2, studlab, data=pharmFSpost)
nc1
```

### Network geometry
```{r, echo=TRUE, warning=FALSE, message=FALSE}
nma <- netmeta(TE, seTE, treat1, treat2, studlab, data=pharmFSpost, sm="SMD", tol.multiarm = 1)
netgraph(nma, points = TRUE, cex.points=3, thickness = "number.of.studies")
```

### Network measures
```{r, echo=TRUE, warning=FALSE, message=FALSE}
netmeasures(nma, random=TRUE)
```

### Distance matrix
```{r, echo=TRUE, warning=FALSE, message=FALSE}
netdistance(nma)
```

### Design-based decomposition of Cochran’s Q
```{r, echo=TRUE, warning=FALSE, message=FALSE}
decomp.design(nma)
```

### Net heat plot
```{r, echo=TRUE, warning=FALSE, message=FALSE}
netheat(nma, random=TRUE)
```

### Split direct and indirect evidence
```{r, echo=TRUE, warning=FALSE, message=FALSE}
ns <- netsplit(nma)
print(ns, comb.fixed=FALSE)
```

### Effect estimates - all treatment comparisons
```{r, echo=TRUE, warning=FALSE, message=FALSE}
nma <- netmeta(TE, seTE, treat1, treat2, studlab, data=pharmFSpost, comb.fixed=FALSE, sm="SMD", tol.multiarm = 1)
nma
```

### Effect estimates - versus placebo
```{r, echo=TRUE, warning=FALSE, message=FALSE}
nma <- netmeta(TE, seTE, treat1, treat2, studlab, data=pharmFSpost, reference.group = "Pharmacological Placebos", comb.fixed=FALSE, sm="SMD", tol.multiarm = 1)
nma
```

### Forest plot
```{r, echo=TRUE, warning=FALSE, message=FALSE}
forest(nma, sortvar=-Pscore, drop.reference.group = TRUE)
```

### League table
```{r, echo=TRUE, warning=FALSE, message=FALSE}
netleague(nma, nma, comb.fixed=FALSE)
```

### Treatment ranking
```{r, echo=TRUE, warning=FALSE, message=FALSE}
netrank(nma)
```
\newpage

## Adverse events (post-intervention) - Pharmacological
```{r, echo=TRUE, warning=FALSE, message=FALSE}
pharmAEpost <- subset(outcomedata, domain == "adverse" & time == "pharm_post" & critical_RoB == "no")
```

### Network connectedness
```{r, echo=TRUE, warning=FALSE, message=FALSE}
nc1 <- netconnection(treat1, treat2, studlab, data=pharmAEpost)
nc1
```

### Network geometry
```{r, echo=TRUE, warning=FALSE, message=FALSE}
nma <- netmeta(TE, seTE, treat1, treat2, studlab, data=pharmAEpost, sm="OR")
netgraph(nma, points = TRUE, cex.points=3, thickness = "number.of.studies")
```

### Network measures
```{r, echo=TRUE, warning=FALSE, message=FALSE}
netmeasures(nma, random=TRUE)
```

### Distance matrix
```{r, echo=TRUE, warning=FALSE, message=FALSE}
netdistance(nma)
```

### Design-based decomposition of Cochran’s Q
```{r, echo=TRUE, warning=FALSE, message=FALSE}
decomp.design(nma)
```

### Net heat plot
```{r, echo=TRUE, warning=FALSE, message=FALSE}
netheat(nma, random=TRUE)
```

### Split direct and indirect evidence
```{r, echo=TRUE, warning=FALSE, message=FALSE}
ns <- netsplit(nma)
print(ns, comb.fixed=FALSE)
```

### Effect estimates - all treatment comparisons
```{r, echo=TRUE, warning=FALSE, message=FALSE}
nma <- netmeta(TE, seTE, treat1, treat2, studlab, data=pharmAEpost, comb.fixed=FALSE, sm="OR")
nma
```

### Effect estimates - versus placebo
```{r, echo=TRUE, warning=FALSE, message=FALSE}
nma <- netmeta(TE, seTE, treat1, treat2, studlab, data=pharmAEpost, reference.group = "Pharmacological Placebos", comb.fixed=FALSE, sm="OR")
nma
```

### Forest plot
```{r, echo=TRUE, warning=FALSE, message=FALSE}
forest(nma, sortvar=-Pscore, drop.reference.group = TRUE)
```

### League table
```{r, echo=TRUE, warning=FALSE, message=FALSE}
netleague(nma, nma, comb.fixed=FALSE)
```

### Treatment ranking
```{r, echo=TRUE, warning=FALSE, message=FALSE}
netrank(nma)
```
\newpage

## Serious adverse events (post-intervention) - Pharmacological
```{r, echo=TRUE, warning=FALSE, message=FALSE}
pharmSAEpost <- subset(outcomedata, domain == "serious_adverse" & time == "pharm_post" & critical_RoB == "no")
```

### Network connectedness
```{r, echo=TRUE, warning=FALSE, message=FALSE}
nc1 <- netconnection(treat1, treat2, studlab, data=pharmSAEpost)
nc1
```

### Network geometry
```{r, echo=TRUE, warning=FALSE, message=FALSE}
nma <- netmeta(TE, seTE, treat1, treat2, studlab, data=pharmSAEpost, sm="OR")
netgraph(nma, points = TRUE, cex.points=3, thickness = "number.of.studies")
```

### Network measures
```{r, echo=TRUE, warning=FALSE, message=FALSE}
netmeasures(nma, random=TRUE)
```

### Distance matrix
```{r, echo=TRUE, warning=FALSE, message=FALSE}
netdistance(nma)
```

### Design-based decomposition of Cochran’s Q
```{r, echo=TRUE, warning=FALSE, message=FALSE}
decomp.design(nma)
```

### Net heat plot
```{r, echo=TRUE, warning=FALSE, message=FALSE}
netheat(nma, random=TRUE)
```

### Split direct and indirect evidence
```{r, echo=TRUE, warning=FALSE, message=FALSE}
ns <- netsplit(nma)
print(ns, comb.fixed=FALSE)
```

### Effect estimates - all treatment comparisons
```{r, echo=TRUE, warning=FALSE, message=FALSE}
nma <- netmeta(TE, seTE, treat1, treat2, studlab, data=pharmSAEpost, comb.fixed=FALSE, sm="OR")
nma
```

### Effect estimates - versus placebo
```{r, echo=TRUE, warning=FALSE, message=FALSE}
nma <- netmeta(TE, seTE, treat1, treat2, studlab, data=pharmSAEpost, reference.group = "Pharmacological Placebos", comb.fixed=FALSE, sm="OR")
nma
```

### Forest plot
```{r, echo=TRUE, warning=FALSE, message=FALSE}
forest(nma, sortvar=-Pscore, drop.reference.group = TRUE)
```

### League table
```{r, echo=TRUE, warning=FALSE, message=FALSE}
netleague(nma, nma, comb.fixed=FALSE)
```

### Treatment ranking
```{r, echo=TRUE, warning=FALSE, message=FALSE}
netrank(nma)
```
\newpage

## Depressive symptoms (post-intervention) - Psychological
### SMS vs Placebo
```{r, echo=TRUE, warning=FALSE, message=FALSE}
SMSvPlacebo <- subset(outcomedata, domain == "depressive_symptoms" & time == "psyc_post" & critical_RoB == "no" & studlab == "Agyapong 2012")
psycDSpost_SMSvPlacebo <- rma(yi=TE, sei=seTE, knha=TRUE, measure="SMD", data=SMSvPlacebo)
psycDSpost_SMSvPlacebo
forest(psycDSpost_SMSvPlacebo, showweights=TRUE, refline=0, xlab = "SMD", mlab = "Summary Estimate", alim = c(2,2), xlim = c(-5,5))
```
\newpage

### CBT vs NAT - POST
```{r, echo=TRUE, warning=FALSE, message=FALSE}
CBTvsNAT <- subset(outcomedata, domain == "depressive_symptoms" & time == "psyc_post" & critical_RoB == "no" & studlab == "Thapinta 2017")
psycDSpost_CBTvsNAT <- rma(yi=TE, sei=seTE, knha=TRUE, measure="SMD", data=CBTvsNAT)
psycDSpost_CBTvsNAT
forest(psycDSpost_CBTvsNAT, showweights=TRUE, refline=0, xlab = "SMD", mlab = "Summary Estimate", alim = c(2,2), xlim = c(-5,5))
```
\newpage

### CBT vs NAT - SHORT
```{r, echo=TRUE, warning=FALSE, message=FALSE}
CBTvsNAT <- subset(outcomedata, domain == "depressive_symptoms" & time == "psyc_short" & critical_RoB == "no" & studlab == "Thapinta 2017")
psycDSpost_CBTvsNAT <- rma(yi=TE, sei=seTE, knha=TRUE, measure="SMD", data=CBTvsNAT)
psycDSpost_CBTvsNAT
forest(psycDSpost_CBTvsNAT, showweights=TRUE, refline=0, xlab = "SMD", mlab = "Summary Estimate", alim = c(2,2), xlim = c(-5,5))
```
\newpage

# Ad Hoc Sensitivity Requested by Peer Review (Exclude Pre-DSM III Studies)
## Pharmacological Interventions (Post-Intervention)
## Remission from depression (post-intervention)
```{r, echo=TRUE, warning=FALSE, message=FALSE}
pharmRFDpost <- subset(outcomedata, domain == "remission_depression" & time == "pharm_post" & sensitivity_11 == "yes")
```

#### Network connectedness
```{r, echo=TRUE, warning=FALSE, message=FALSE}
nc1 <- netconnection(treat1, treat2, studlab, data=pharmRFDpost)
nc1
```

#### Network geometry
```{r, echo=TRUE, warning=FALSE, message=FALSE}
nma <- netmeta(TE, seTE, treat1, treat2, studlab, data=pharmRFDpost, sm="OR")
netgraph(nma, points = TRUE, cex.points=3, thickness = "number.of.studies")
```

#### Network measures
```{r, echo=TRUE, warning=FALSE, message=FALSE}
netmeasures(nma, random=TRUE)
```

#### Distance matrix
```{r, echo=TRUE, warning=FALSE, message=FALSE}
netdistance(nma)
```

#### Design-based decomposition of Cochran’s Q
```{r, echo=TRUE, warning=FALSE, message=FALSE}
decomp.design(nma)
```

#### Net heat plot
```{r, echo=TRUE, warning=FALSE, message=FALSE}
netheat(nma, random=TRUE)
```

#### Split direct and indirect evidence
```{r, echo=TRUE, warning=FALSE, message=FALSE}
ns <- netsplit(nma)
print(ns, comb.fixed=FALSE)
```

#### Effect estimates - all treatment comparisons
```{r, echo=TRUE, warning=FALSE, message=FALSE}
nma <- netmeta(TE, seTE, treat1, treat2, studlab, data=pharmRFDpost, comb.fixed=FALSE, sm="OR")
nma
```

#### Effect estimates - versus placebo
```{r, echo=TRUE, warning=FALSE, message=FALSE}
nma <- netmeta(TE, seTE, treat1, treat2, studlab, data=pharmRFDpost, reference.group = "Pharmacological Placebos", comb.fixed=FALSE, sm="OR")
nma
```

#### Forest plot
```{r, echo=TRUE, warning=FALSE, message=FALSE}
forest(nma, sortvar=-Pscore, drop.reference.group = TRUE)
```

#### League table
```{r, echo=TRUE, warning=FALSE, message=FALSE}
netleague(nma, nma, comb.fixed=FALSE)
```

#### Treatment ranking
```{r, echo=TRUE, warning=FALSE, message=FALSE}
netrank(nma)
```
\newpage

## Remission from alcohol (post-intervention)
```{r, echo=TRUE, warning=FALSE, message=FALSE}
pharmRFApost <- subset(outcomedata, domain == "remission_alcohol" & time == "pharm_post" & sensitivity_11 == "yes")
```

#### Network connectedness
```{r, echo=TRUE, warning=FALSE, message=FALSE}
nc1 <- netconnection(treat1, treat2, studlab, data=pharmRFApost)
nc1
```

#### Network geometry
```{r, echo=TRUE, warning=FALSE, message=FALSE}
nma <- netmeta(TE, seTE, treat1, treat2, studlab, data=pharmRFApost, sm="OR")
netgraph(nma, points = TRUE, cex.points=3, thickness = "number.of.studies")
```

#### Network measures
```{r, echo=TRUE, warning=FALSE, message=FALSE}
netmeasures(nma, random=TRUE)
```

#### Distance matrix
```{r, echo=TRUE, warning=FALSE, message=FALSE}
netdistance(nma)
```

#### Design-based decomposition of Cochran’s Q
```{r, echo=TRUE, warning=FALSE, message=FALSE}
decomp.design(nma)
```

#### Net heat plot
```{r, echo=TRUE, warning=FALSE, message=FALSE}
netheat(nma, random=TRUE)
```

#### Split direct and indirect evidence
```{r, echo=TRUE, warning=FALSE, message=FALSE}
ns <- netsplit(nma)
print(ns, comb.fixed=FALSE)
```

#### Effect estimates - all treatment comparisons
```{r, echo=TRUE, warning=FALSE, message=FALSE}
nma <- netmeta(TE, seTE, treat1, treat2, studlab, data=pharmRFApost, comb.fixed=FALSE, sm="OR")
nma
```

#### Effect estimates - versus placebo
```{r, echo=TRUE, warning=FALSE, message=FALSE}
nma <- netmeta(TE, seTE, treat1, treat2, studlab, data=pharmRFApost, reference.group = "Pharmacological Placebos", comb.fixed=FALSE, sm="OR")
nma
```

#### Forest plot
```{r, echo=TRUE, warning=FALSE, message=FALSE}
forest(nma, sortvar=-Pscore, drop.reference.group = TRUE)
```

#### League table
```{r, echo=TRUE, warning=FALSE, message=FALSE}
netleague(nma, nma, comb.fixed=FALSE)
```

#### Treatment ranking
```{r, echo=TRUE, warning=FALSE, message=FALSE}
netrank(nma)
```
\newpage

### Depressive symptoms (post-intervention)
```{r, echo=TRUE, warning=FALSE, message=FALSE}
pharmDSpost <- subset(outcomedata, domain == "depressive_symptoms" & time == "pharm_post" & sensitivity_11 == "yes")
```

#### Network connectedness
```{r, echo=TRUE, warning=FALSE, message=FALSE}
nc1 <- netconnection(treat1, treat2, studlab, data=pharmDSpost)
nc1
```

#### Network geometry
```{r, echo=TRUE, warning=FALSE, message=FALSE}
nma <- netmeta(TE, seTE, treat1, treat2, studlab, data=pharmDSpost, sm="SMD", tol.multiarm = 1)
netgraph(nma, points = TRUE, cex.points=3, thickness = "number.of.studies")
```

#### Network measures
```{r, echo=TRUE, warning=FALSE, message=FALSE}
netmeasures(nma, random=TRUE)
```

#### Distance matrix
```{r, echo=TRUE, warning=FALSE, message=FALSE}
netdistance(nma)
```

#### Design-based decomposition of Cochran’s Q
```{r, echo=TRUE, warning=FALSE, message=FALSE}
decomp.design(nma)
```

#### Net heat plot
```{r, echo=TRUE, warning=FALSE, message=FALSE}
netheat(nma, random=TRUE)
```

#### Split direct and indirect evidence
```{r, echo=TRUE, warning=FALSE, message=FALSE}
ns <- netsplit(nma)
print(ns, comb.fixed=FALSE)
```

#### Effect estimates - all treatment comparisons
```{r, echo=TRUE, warning=FALSE, message=FALSE}
nma <- netmeta(TE, seTE, treat1, treat2, studlab, data=pharmDSpost, comb.fixed=FALSE, sm="SMD", tol.multiarm = 1)
nma
```

#### Effect estimates - versus placebo
```{r, echo=TRUE, warning=FALSE, message=FALSE}
nma <- netmeta(TE, seTE, treat1, treat2, studlab, data=pharmDSpost, reference.group = "Pharmacological Placebos", comb.fixed=FALSE, sm="SMD", tol.multiarm = 1)
nma
```

#### Forest plot
```{r, echo=TRUE, warning=FALSE, message=FALSE}
forest(nma, sortvar=-Pscore, drop.reference.group = TRUE)
```

#### League table
```{r, echo=TRUE, warning=FALSE, message=FALSE}
netleague(nma, nma, comb.fixed=FALSE)
```

#### Treatment ranking
```{r, echo=TRUE, warning=FALSE, message=FALSE}
netrank(nma)
```
\newpage

### Total drinking (post-intervention)
```{r, echo=TRUE, warning=FALSE, message=FALSE}
pharmTDpost <- subset(outcomedata, domain == "total_drinking" & time == "pharm_post" & sensitivity_11 == "yes")
```

#### Network connectedness
```{r, echo=TRUE, warning=FALSE, message=FALSE}
nc1 <- netconnection(treat1, treat2, studlab, data=pharmTDpost)
nc1
```

#### Network geometry
```{r, echo=TRUE, warning=FALSE, message=FALSE}
nma <- netmeta(TE, seTE, treat1, treat2, studlab, data=pharmTDpost, sm="SMD", tol.multiarm = 1)
netgraph(nma, points = TRUE, cex.points=3, thickness = "number.of.studies")
```

#### Network measures
```{r, echo=TRUE, warning=FALSE, message=FALSE}
netmeasures(nma, random=TRUE)
```

#### Distance matrix
```{r, echo=TRUE, warning=FALSE, message=FALSE}
netdistance(nma)
```

#### Design-based decomposition of Cochran’s Q
```{r, echo=TRUE, warning=FALSE, message=FALSE}
decomp.design(nma)
```

#### Net heat plot
```{r, echo=TRUE, warning=FALSE, message=FALSE}
netheat(nma, random=TRUE)
```

#### Split direct and indirect evidence
```{r, echo=TRUE, warning=FALSE, message=FALSE}
ns <- netsplit(nma)
print(ns, comb.fixed=FALSE)
```

#### Effect estimates - all treatment comparisons
```{r, echo=TRUE, warning=FALSE, message=FALSE}
nma <- netmeta(TE, seTE, treat1, treat2, studlab, data=pharmTDpost, comb.fixed=FALSE, sm="SMD", tol.multiarm = 1)
nma
```

#### Effect estimates - versus placebo
```{r, echo=TRUE, warning=FALSE, message=FALSE}
nma <- netmeta(TE, seTE, treat1, treat2, studlab, data=pharmTDpost, reference.group = "Pharmacological Placebos", comb.fixed=FALSE, sm="SMD", tol.multiarm = 1)
nma
```

#### Forest plot
```{r, echo=TRUE, warning=FALSE, message=FALSE}
forest(nma, sortvar=-Pscore, drop.reference.group = TRUE)
```

#### League table
```{r, echo=TRUE, warning=FALSE, message=FALSE}
netleague(nma, nma, comb.fixed=FALSE)
```

#### Treatment ranking
```{r, echo=TRUE, warning=FALSE, message=FALSE}
netrank(nma)
```
\newpage

### Heavy drinking (post-intervention)
```{r, echo=TRUE, warning=FALSE, message=FALSE}
pharmHDpost <- subset(outcomedata, domain == "heavy_drinking" & time == "pharm_post" & sensitivity_11 == "yes")
```

#### Network connectedness
```{r, echo=TRUE, warning=FALSE, message=FALSE}
nc1 <- netconnection(treat1, treat2, studlab, data=pharmHDpost)
nc1
```

#### Network geometry
```{r, echo=TRUE, warning=FALSE, message=FALSE}
nma <- netmeta(TE, seTE, treat1, treat2, studlab, data=pharmHDpost, sm="SMD", tol.multiarm = 1)
netgraph(nma, points = TRUE, cex.points=3, thickness = "number.of.studies")
```

#### Network measures
```{r, echo=TRUE, warning=FALSE, message=FALSE}
netmeasures(nma, random=TRUE)
```

#### Distance matrix
```{r, echo=TRUE, warning=FALSE, message=FALSE}
netdistance(nma)
```

#### Design-based decomposition of Cochran’s Q
```{r, echo=TRUE, warning=FALSE, message=FALSE}
decomp.design(nma)
```

#### Net heat plot
```{r, echo=TRUE, warning=FALSE, message=FALSE}
netheat(nma, random=TRUE)
```

#### Split direct and indirect evidence
```{r, echo=TRUE, warning=FALSE, message=FALSE}
ns <- netsplit(nma)
print(ns, comb.fixed=FALSE)
```

#### Effect estimates - all treatment comparisons
```{r, echo=TRUE, warning=FALSE, message=FALSE}
nma <- netmeta(TE, seTE, treat1, treat2, studlab, data=pharmHDpost, comb.fixed=FALSE, sm="SMD", tol.multiarm = 1)
nma
```

#### Effect estimates - versus placebo
```{r, echo=TRUE, warning=FALSE, message=FALSE}
nma <- netmeta(TE, seTE, treat1, treat2, studlab, data=pharmHDpost, reference.group = "Pharmacological Placebos", comb.fixed=FALSE, sm="SMD", tol.multiarm = 1)
nma
```

#### Forest plot
```{r, echo=TRUE, warning=FALSE, message=FALSE}
forest(nma, sortvar=-Pscore, drop.reference.group = TRUE)
```

#### League table
```{r, echo=TRUE, warning=FALSE, message=FALSE}
netleague(nma, nma, comb.fixed=FALSE)
```

#### Treatment ranking
```{r, echo=TRUE, warning=FALSE, message=FALSE}
netrank(nma)
```
\newpage

### Withdrawal/craving symptoms (post-intervention)
```{r, echo=TRUE, warning=FALSE, message=FALSE}
pharmWCpost <- subset(outcomedata, domain == "withdrawal" & time == "pharm_post" & sensitivity_11 == "yes")
```

#### Network connectedness
```{r, echo=TRUE, warning=FALSE, message=FALSE}
nc1 <- netconnection(treat1, treat2, studlab, data=pharmWCpost)
nc1
```

#### Network geometry
```{r, echo=TRUE, warning=FALSE, message=FALSE}
nma <- netmeta(TE, seTE, treat1, treat2, studlab, data=pharmWCpost, sm="SMD", tol.multiarm = 1)
netgraph(nma, points = TRUE, cex.points=3, thickness = "number.of.studies")
```

#### Network measures
```{r, echo=TRUE, warning=FALSE, message=FALSE}
netmeasures(nma, random=TRUE)
```

#### Distance matrix
```{r, echo=TRUE, warning=FALSE, message=FALSE}
netdistance(nma)
```

#### Design-based decomposition of Cochran’s Q
```{r, echo=TRUE, warning=FALSE, message=FALSE}
decomp.design(nma)
```

#### Net heat plot
```{r, echo=TRUE, warning=FALSE, message=FALSE}
netheat(nma, random=TRUE)
```

#### Split direct and indirect evidence
```{r, echo=TRUE, warning=FALSE, message=FALSE}
ns <- netsplit(nma)
print(ns, comb.fixed=FALSE)
```

#### Effect estimates - all treatment comparisons
```{r, echo=TRUE, warning=FALSE, message=FALSE}
nma <- netmeta(TE, seTE, treat1, treat2, studlab, data=pharmWCpost, comb.fixed=FALSE, sm="SMD", tol.multiarm = 1)
nma
```

#### Effect estimates - versus placebo
```{r, echo=TRUE, warning=FALSE, message=FALSE}
nma <- netmeta(TE, seTE, treat1, treat2, studlab, data=pharmWCpost, reference.group = "Pharmacological Placebos", comb.fixed=FALSE, sm="SMD", tol.multiarm = 1)
nma
```

#### Forest plot
```{r, echo=TRUE, warning=FALSE, message=FALSE}
forest(nma, sortvar=-Pscore, drop.reference.group = TRUE)
```

#### League table
```{r, echo=TRUE, warning=FALSE, message=FALSE}
netleague(nma, nma, comb.fixed=FALSE)
```

#### Treatment ranking
```{r, echo=TRUE, warning=FALSE, message=FALSE}
netrank(nma)
```
\newpage

## Withdrawal/craving symptoms (long-term follow-up)
### SMS vs No Additional Treatment
```{r, echo=TRUE, warning=FALSE, message=FALSE}
SMSvNAT <- subset(outcomedata, domain == "withdrawal" & time == "psyc_long" & sensitivity_11 == "yes")
psycWClong_SMSvNAT <- rma(yi=TE, sei=seTE, knha=TRUE, measure="SMD", data=SMSvNAT)
psycWClong_SMSvNAT
forest(psycWClong_SMSvNAT, showweights=TRUE, refline=0, xlab = "SMD", mlab = "Summary Estimate", alim = c(2,2), xlim = c(-5,5))
```
\newpage

### Health-related Quality of Life (post-intervention)
#### SSRIs vs NMDA Antagonists
```{r, echo=TRUE, warning=FALSE, message=FALSE}
SSRIsvNMDA <- subset(outcomedata, domain == "QoL" & time == "pharm_post" & sensitivity_11 == "yes" & studlab == "Muhonen 2008")
pharmQoL_SSRIsvNMDA <- rma(yi=TE, sei=seTE, knha=TRUE, measure="SMD", data=SSRIsvNMDA)
pharmQoL_SSRIsvNMDA
forest(pharmQoL_SSRIsvNMDA, showweights=TRUE, refline=0, xlab = "SMD", mlab = "Summary Estimate", alim = c(2,2), xlim = c(-5,5))
```
\newpage

#### Glutamatergic Antagonists vs Placebo (post-intervention)
```{r, echo=TRUE, warning=FALSE, message=FALSE}
GAvPlacebo <- subset(outcomedata, domain == "QoL" & time == "pharm_post" & sensitivity_11 == "yes" & studlab == "Witte 2012")
pharmQoL_GAvPlacebo <- rma(yi=TE, sei=seTE, knha=TRUE, measure="SMD", data=GAvPlacebo)
pharmQoL_GAvPlacebo
forest(pharmQoL_GAvPlacebo, showweights=TRUE, refline=0, xlab = "SMD", mlab = "Summary Estimate", alim = c(2,2), xlim = c(-5,5))
```
\newpage

### Functional status (post-intervention)
```{r, echo=TRUE, warning=FALSE, message=FALSE}
pharmFSpost <- subset(outcomedata, domain == "functional" & time == "pharm_post" & sensitivity_11 == "yes")
```

#### Network connectedness
```{r, echo=TRUE, warning=FALSE, message=FALSE}
nc1 <- netconnection(treat1, treat2, studlab, data=pharmFSpost)
nc1
```

#### Network geometry
```{r, echo=TRUE, warning=FALSE, message=FALSE}
nma <- netmeta(TE, seTE, treat1, treat2, studlab, data=pharmFSpost, sm="SMD", tol.multiarm = 1)
netgraph(nma, points = TRUE, cex.points=3, thickness = "number.of.studies")
```

#### Network measures
```{r, echo=TRUE, warning=FALSE, message=FALSE}
netmeasures(nma, random=TRUE)
```

#### Distance matrix
```{r, echo=TRUE, warning=FALSE, message=FALSE}
netdistance(nma)
```

#### Design-based decomposition of Cochran’s Q
```{r, echo=TRUE, warning=FALSE, message=FALSE}
decomp.design(nma)
```

#### Net heat plot
```{r, echo=TRUE, warning=FALSE, message=FALSE}
netheat(nma, random=TRUE)
```

#### Split direct and indirect evidence
```{r, echo=TRUE, warning=FALSE, message=FALSE}
ns <- netsplit(nma)
print(ns, comb.fixed=FALSE)
```

#### Effect estimates - all treatment comparisons
```{r, echo=TRUE, warning=FALSE, message=FALSE}
nma <- netmeta(TE, seTE, treat1, treat2, studlab, data=pharmFSpost, comb.fixed=FALSE, sm="SMD", tol.multiarm = 1)
nma
```

#### Effect estimates - versus placebo
```{r, echo=TRUE, warning=FALSE, message=FALSE}
nma <- netmeta(TE, seTE, treat1, treat2, studlab, data=pharmFSpost, reference.group = "Pharmacological Placebos", comb.fixed=FALSE, sm="SMD", tol.multiarm = 1)
nma
```

#### Forest plot
```{r, echo=TRUE, warning=FALSE, message=FALSE}
forest(nma, sortvar=-Pscore, drop.reference.group = TRUE)
```

#### League table
```{r, echo=TRUE, warning=FALSE, message=FALSE}
netleague(nma, nma, comb.fixed=FALSE)
```

#### Treatment ranking
```{r, echo=TRUE, warning=FALSE, message=FALSE}
netrank(nma)
```
\newpage

### Adverse events (post-intervention)
```{r, echo=TRUE, warning=FALSE, message=FALSE}
pharmAEpost <- subset(outcomedata, domain == "adverse" & time == "pharm_post" & sensitivity_11 == "yes")
```

#### Network connectedness
```{r, echo=TRUE, warning=FALSE, message=FALSE}
nc1 <- netconnection(treat1, treat2, studlab, data=pharmAEpost)
nc1
```

#### Network geometry
```{r, echo=TRUE, warning=FALSE, message=FALSE}
nma <- netmeta(TE, seTE, treat1, treat2, studlab, data=pharmAEpost, sm="OR")
netgraph(nma, points = TRUE, cex.points=3, thickness = "number.of.studies")
```

#### Network measures
```{r, echo=TRUE, warning=FALSE, message=FALSE}
netmeasures(nma, random=TRUE)
```

#### Distance matrix
```{r, echo=TRUE, warning=FALSE, message=FALSE}
netdistance(nma)
```

#### Design-based decomposition of Cochran’s Q
```{r, echo=TRUE, warning=FALSE, message=FALSE}
decomp.design(nma)
```

#### Net heat plot
```{r, echo=TRUE, warning=FALSE, message=FALSE}
netheat(nma, random=TRUE)
```

#### Split direct and indirect evidence
```{r, echo=TRUE, warning=FALSE, message=FALSE}
ns <- netsplit(nma)
print(ns, comb.fixed=FALSE)
```

#### Effect estimates - all treatment comparisons
```{r, echo=TRUE, warning=FALSE, message=FALSE}
nma <- netmeta(TE, seTE, treat1, treat2, studlab, data=pharmAEpost, comb.fixed=FALSE, sm="OR")
nma
```

#### Effect estimates - versus placebo
```{r, echo=TRUE, warning=FALSE, message=FALSE}
nma <- netmeta(TE, seTE, treat1, treat2, studlab, data=pharmAEpost, reference.group = "Pharmacological Placebos", comb.fixed=FALSE, sm="OR")
nma
```

#### Forest plot
```{r, echo=TRUE, warning=FALSE, message=FALSE}
forest(nma, sortvar=-Pscore, drop.reference.group = TRUE)
```

#### League table
```{r, echo=TRUE, warning=FALSE, message=FALSE}
netleague(nma, nma, comb.fixed=FALSE)
```

#### Treatment ranking
```{r, echo=TRUE, warning=FALSE, message=FALSE}
netrank(nma)
```
\newpage

### Serious adverse events (post-intervention)
```{r, echo=TRUE, warning=FALSE, message=FALSE}
pharmSAEpost <- subset(outcomedata, domain == "serious_adverse" & time == "pharm_post" & sensitivity_11 == "yes")
```

#### Network connectedness
```{r, echo=TRUE, warning=FALSE, message=FALSE}
nc1 <- netconnection(treat1, treat2, studlab, data=pharmSAEpost)
nc1
```

#### Network geometry
```{r, echo=TRUE, warning=FALSE, message=FALSE}
nma <- netmeta(TE, seTE, treat1, treat2, studlab, data=pharmSAEpost, sm="OR")
netgraph(nma, points = TRUE, cex.points=3, thickness = "number.of.studies")
```

#### Network measures
```{r, echo=TRUE, warning=FALSE, message=FALSE}
netmeasures(nma, random=TRUE)
```

#### Distance matrix
```{r, echo=TRUE, warning=FALSE, message=FALSE}
netdistance(nma)
```

#### Design-based decomposition of Cochran’s Q
```{r, echo=TRUE, warning=FALSE, message=FALSE}
decomp.design(nma)
```

#### Net heat plot
```{r, echo=TRUE, warning=FALSE, message=FALSE}
netheat(nma, random=TRUE)
```

#### Split direct and indirect evidence
```{r, echo=TRUE, warning=FALSE, message=FALSE}
ns <- netsplit(nma)
print(ns, comb.fixed=FALSE)
```

#### Effect estimates - all treatment comparisons
```{r, echo=TRUE, warning=FALSE, message=FALSE}
nma <- netmeta(TE, seTE, treat1, treat2, studlab, data=pharmSAEpost, comb.fixed=FALSE, sm="OR")
nma
```

#### Effect estimates - versus placebo
```{r, echo=TRUE, warning=FALSE, message=FALSE}
nma <- netmeta(TE, seTE, treat1, treat2, studlab, data=pharmSAEpost, reference.group = "Pharmacological Placebos", comb.fixed=FALSE, sm="OR")
nma
```

#### Forest plot
```{r, echo=TRUE, warning=FALSE, message=FALSE}
forest(nma, sortvar=-Pscore, drop.reference.group = TRUE)
```

#### League table
```{r, echo=TRUE, warning=FALSE, message=FALSE}
netleague(nma, nma, comb.fixed=FALSE)
```

#### Treatment ranking
```{r, echo=TRUE, warning=FALSE, message=FALSE}
netrank(nma)
```
\newpage

## Pharmacological Interventions (Follow-up)
## Remission from alcohol (long-term follow-up)
#### SSRIs vs Placebo
```{r, echo=TRUE, warning=FALSE, message=FALSE}
SSRIsvPlacebo <- subset(outcomedata, domain == "remission_alcohol" & time == "pharm_long" & sensitivity_11 == "yes")
pharmRFAlong_SSRIsvPlacebo <- rma(yi=TE, sei=seTE, knha=TRUE, measure="OR", data=SSRIsvPlacebo)
pharmRFAlong_SSRIsvPlacebo
predict(pharmRFAlong_SSRIsvPlacebo, transf=exp)
forest(pharmRFAlong_SSRIsvPlacebo, showweights=TRUE, refline=1, xlab = "Odds Ratio", mlab = "Summary Estimate", transf = exp, alim = c(0,2), xlim = c(-5,5))
```
\newpage

### Depressive symptoms (long-term follow-up)
#### SSRIs vs Placebo
```{r, echo=TRUE, warning=FALSE, message=FALSE}
SSRIsvPlacebo <- subset(outcomedata, domain == "depressive_symptoms" & time == "pharm_long" & sensitivity_11 == "yes")
pharmDSlong_SSRIsvPlacebo <- rma(yi=TE, sei=seTE, knha=TRUE, measure="SMD", data=SSRIsvPlacebo)
pharmDSlong_SSRIsvPlacebo
forest(pharmDSlong_SSRIsvPlacebo, showweights=TRUE, refline=0, xlab = "SMD", mlab = "Summary Estimate", alim = c(2,2), xlim = c(-5,5))
```
\newpage

### Total drinking (long-term follow-up)
#### SSRIs vs Placebo
```{r, echo=TRUE, warning=FALSE, message=FALSE}
SSRIsvPlacebo <- subset(outcomedata, domain == "total_drinking" & time == "pharm_long" & sensitivity_11 == "yes")
pharmTDlong_SSRIsvPlacebo <- rma(yi=TE, sei=seTE, knha=TRUE, measure="SMD", data=SSRIsvPlacebo)
pharmTDlong_SSRIsvPlacebo
forest(pharmTDlong_SSRIsvPlacebo, showweights=TRUE, refline=0, xlab = "SMD", mlab = "Summary Estimate", alim = c(2,2), xlim = c(-5,5))
```
\newpage

### Functional status (long-term follow-up)
#### SSRIs vs Placebo
```{r, echo=TRUE, warning=FALSE, message=FALSE}
SSRIsvPlacebo <- subset(outcomedata, domain == "functional" & time == "pharm_long" & sensitivity_11 == "yes")
pharmFSlong_SSRIsvPlacebo <- rma(yi=TE, sei=seTE, knha=TRUE, measure="SMD", data=SSRIsvPlacebo)
pharmFSlong_SSRIsvPlacebo
forest(pharmFSlong_SSRIsvPlacebo, showweights=TRUE, refline=0, xlab = "SMD", mlab = "Summary Estimate", alim = c(2,2), xlim = c(-5,5))
```
\newpage

### Adverse events (long-term follow-up)
#### SSRIs vs Placebo
```{r, echo=TRUE, warning=FALSE, message=FALSE}
SSRIsvPlacebo <- subset(outcomedata, domain == "adverse" & time == "pharm_long" & sensitivity_11 == "yes")
pharmAElong_SSRIsvPlacebo <- rma(yi=TE, sei=seTE, knha=TRUE, measure="OR", data=SSRIsvPlacebo)
pharmAElong_SSRIsvPlacebo
predict(pharmAElong_SSRIsvPlacebo, transf=exp)
forest(pharmAElong_SSRIsvPlacebo, showweights=TRUE, refline=1, xlab = "Odds Ratio", mlab = "Summary Estimate", transf = exp, alim = c(0,2), xlim = c(-5,5))
```
\newpage

## Psychological Interventions (Post-Intervention)
## Remission from depression (post-intervention)
#### IPT vs SP
```{r, echo=TRUE, warning=FALSE, message=FALSE}
IPTvSP <- subset(outcomedata, domain == "remission_depression" & time == "psyc_post" & sensitivity_11 == "yes" & studlab == "Markowitz 2008")
psycRFDpost_IPTvSP <- rma(yi=TE, sei=seTE, knha=TRUE, measure="OR", data=IPTvSP)
psycRFDpost_IPTvSP
predict(psycRFDpost_IPTvSP, transf=exp)
forest(psycRFDpost_IPTvSP, showweights=TRUE, refline=1, xlab = "Odds Ratio", mlab = "Summary Estimate", transf = exp, alim = c(0,2), xlim = c(-5,5))
```
\newpage

#### CBT vs Placebo
```{r, echo=TRUE, warning=FALSE, message=FALSE}
CBTvPlacebo <- subset(outcomedata, domain == "remission_depression" & time == "psyc_post" & sensitivity_11 == "yes" & studlab == "Petersen 2009")
psycRFDpost_CBTvPlacebo <- rma(yi=TE, sei=seTE, knha=TRUE, measure="OR", data=CBTvPlacebo)
psycRFDpost_CBTvPlacebo
predict(psycRFDpost_CBTvPlacebo, transf=exp)
forest(psycRFDpost_CBTvPlacebo, showweights=TRUE, refline=1, xlab = "Odds Ratio", mlab = "Summary Estimate", transf = exp, alim = c(0,2), xlim = c(-5,5))
```
\newpage

## Remission from alcohol (post-intervention)
### NMA - Sensitivity 11
```{r, echo=TRUE, warning=FALSE, message=FALSE}
psycRFApost <- subset(outcomedata, domain == "remission_alcohol" & time == "psyc_post" & sensitivity_11 == "yes" & intervention == "intervention1")
```

#### Network connectedness
```{r, echo=TRUE, warning=FALSE, message=FALSE}
nc1 <- netconnection(treat1, treat2, studlab, data=psycRFApost)
nc1
```

#### Network geometry
```{r, echo=TRUE, warning=FALSE, message=FALSE}
nma <- netmeta(TE, seTE, treat1, treat2, studlab, data=psycRFApost, sm="OR", tol.multiarm = 1)
netgraph(nma, points = TRUE, cex.points=3, thickness = "number.of.studies")
```

#### Network measures
```{r, echo=TRUE, warning=FALSE, message=FALSE}
netmeasures(nma, random=TRUE)
```

#### Distance matrix
```{r, echo=TRUE, warning=FALSE, message=FALSE}
netdistance(nma)
```

#### Design-based decomposition of Cochran’s Q
```{r, echo=TRUE, warning=FALSE, message=FALSE}
decomp.design(nma)
```

#### Net heat plot
```{r, echo=TRUE, warning=FALSE, message=FALSE}
netheat(nma, random=TRUE)
```

#### Split direct and indirect evidence
```{r, echo=TRUE, warning=FALSE, message=FALSE}
ns <- netsplit(nma)
print(ns, comb.fixed=FALSE)
```

#### Effect estimates - all treatment comparisons
```{r, echo=TRUE, warning=FALSE, message=FALSE}
nma <- netmeta(TE, seTE, treat1, treat2, studlab, data=psycRFApost, comb.fixed=FALSE, sm="OR", tol.multiarm = 1)
nma
```

#### Effect estimates - versus placebo
```{r, echo=TRUE, warning=FALSE, message=FALSE}
nma <- netmeta(TE, seTE, treat1, treat2, studlab, data=psycRFApost, reference.group = "No additional treatment", comb.fixed=FALSE, sm="OR", tol.multiarm = 1)
nma
```

#### Forest plot
```{r, echo=TRUE, warning=FALSE, message=FALSE}
forest(nma, sortvar=-Pscore, drop.reference.group = TRUE)
```

#### League table
```{r, echo=TRUE, warning=FALSE, message=FALSE}
netleague(nma, nma, comb.fixed=FALSE)
```

#### Treatment ranking
```{r, echo=TRUE, warning=FALSE, message=FALSE}
netrank(nma)
```
\newpage

#### IPT vs SP
```{r, echo=TRUE, warning=FALSE, message=FALSE}
IPTvSP <- subset(outcomedata, domain == "remission_alcohol" & time == "psyc_post" & sensitivity_11 == "yes" & studlab == "Markowitz 2008")
psycRFApost_IPTvSP <- rma(yi=TE, sei=seTE, knha=TRUE, measure="OR", data=IPTvSP)
psycRFApost_IPTvSP
predict(psycRFApost_IPTvSP, transf=exp)
forest(psycRFApost_IPTvSP, showweights=TRUE, refline=1, xlab = "Odds Ratio", mlab = "Summary Estimate", transf = exp, alim = c(0,2), xlim = c(-5,5))
```
\newpage

### Depressive symptoms (post-intervention)
#### IPT vs SP
```{r, echo=TRUE, warning=FALSE, message=FALSE}
IPTvSP <- subset(outcomedata, domain == "depressive_symptoms" & time == "psyc_post" & sensitivity_11 == "yes" & studlab == "Markowitz 2008")
psycDSpost_IPTvSP <- rma(yi=TE, sei=seTE, knha=TRUE, measure="SMD", data=IPTvSP)
psycDSpost_IPTvSP
forest(psycDSpost_IPTvSP, showweights=TRUE, refline=0, xlab = "SMD", mlab = "Summary Estimate", alim = c(2,2), xlim = c(-5,5))
```
\newpage

#### NMA
```{r, echo=TRUE, warning=FALSE, message=FALSE}
psycDSpost <- subset(outcomedata, domain == "depressive_symptoms" & time == "psyc_post" & decision_space == "yes")
```

##### Network connectedness
```{r, echo=TRUE, warning=FALSE, message=FALSE}
nc1 <- netconnection(treat1, treat2, studlab, data=psycDSpost)
nc1
```

##### Network geometry
```{r, echo=TRUE, warning=FALSE, message=FALSE}
nma <- netmeta(TE, seTE, treat1, treat2, studlab, data=psycDSpost, sm="SMD", tol.multiarm = 1)
netgraph(nma, points = TRUE, cex.points=3, thickness = "number.of.studies")
```

##### Network measures
```{r, echo=TRUE, warning=FALSE, message=FALSE}
netmeasures(nma, random=TRUE)
```

##### Distance matrix
```{r, echo=TRUE, warning=FALSE, message=FALSE}
netdistance(nma)
```

##### Design-based decomposition of Cochran’s Q
```{r, echo=TRUE, warning=FALSE, message=FALSE}
decomp.design(nma)
```

##### Net heat plot
```{r, echo=TRUE, warning=FALSE, message=FALSE}
netheat(nma, random=TRUE)
```

##### Split direct and indirect evidence
```{r, echo=TRUE, warning=FALSE, message=FALSE}
ns <- netsplit(nma)
print(ns, comb.fixed=FALSE)
```

##### Effect estimates - all treatment comparisons
```{r, echo=TRUE, warning=FALSE, message=FALSE}
nma <- netmeta(TE, seTE, treat1, treat2, studlab, data=psycDSpost, comb.fixed=FALSE, sm="SMD", tol.multiarm = 1)
nma
```

##### Effect estimates - versus placebo
```{r, echo=TRUE, warning=FALSE, message=FALSE}
nma <- netmeta(TE, seTE, treat1, treat2, studlab, data=psycDSpost, reference.group = "No additional treatment", comb.fixed=FALSE, sm="SMD", tol.multiarm = 1)
nma
```

##### Forest plot
```{r, echo=TRUE, warning=FALSE, message=FALSE}
forest(nma, sortvar=-Pscore, drop.reference.group = TRUE)
```

##### League table
```{r, echo=TRUE, warning=FALSE, message=FALSE}
netleague(nma, nma, comb.fixed=FALSE)
```

##### Treatment ranking
```{r, echo=TRUE, warning=FALSE, message=FALSE}
netrank(nma)
```
\newpage

### Total drinking (post-intervention)
#### NMA
```{r, echo=TRUE, warning=FALSE, message=FALSE}
psycTDpost <- subset(outcomedata, domain == "total_drinking" & time == "psyc_post" & sensitivity_11 == "yes")
```

#### Network connectedness
```{r, echo=TRUE, warning=FALSE, message=FALSE}
nc1 <- netconnection(treat1, treat2, studlab, data=psycTDpost)
nc1
```

#### Network geometry
```{r, echo=TRUE, warning=FALSE, message=FALSE}
nma <- netmeta(TE, seTE, treat1, treat2, studlab, data=psycTDpost, sm="SMD", tol.multiarm = 1)
netgraph(nma, points = TRUE, cex.points=3, thickness = "number.of.studies")
```

#### Network measures
```{r, echo=TRUE, warning=FALSE, message=FALSE}
netmeasures(nma, random=TRUE)
```

#### Distance matrix
```{r, echo=TRUE, warning=FALSE, message=FALSE}
netdistance(nma)
```

#### Design-based decomposition of Cochran’s Q
```{r, echo=TRUE, warning=FALSE, message=FALSE}
decomp.design(nma)
```

#### Net heat plot
```{r, echo=TRUE, warning=FALSE, message=FALSE}
netheat(nma, random=TRUE)
```

#### Split direct and indirect evidence
```{r, echo=TRUE, warning=FALSE, message=FALSE}
ns <- netsplit(nma)
print(ns, comb.fixed=FALSE)
```

#### Effect estimates - all treatment comparisons
```{r, echo=TRUE, warning=FALSE, message=FALSE}
nma <- netmeta(TE, seTE, treat1, treat2, studlab, data=psycTDpost, comb.fixed=FALSE, sm="SMD", tol.multiarm = 1)
nma
```

#### Effect estimates - versus placebo
```{r, echo=TRUE, warning=FALSE, message=FALSE}
nma <- netmeta(TE, seTE, treat1, treat2, studlab, data=psycTDpost, reference.group = "No additional treatment", comb.fixed=FALSE, sm="SMD", tol.multiarm = 1)
nma
```

#### Forest plot
```{r, echo=TRUE, warning=FALSE, message=FALSE}
forest(nma, sortvar=-Pscore, drop.reference.group = TRUE)
```

#### League table
```{r, echo=TRUE, warning=FALSE, message=FALSE}
netleague(nma, nma, comb.fixed=FALSE)
```

#### Treatment ranking
```{r, echo=TRUE, warning=FALSE, message=FALSE}
netrank(nma)
```
\newpage

### Withdrawal/craving symptoms (post-intervention)
### NMA
```{r, echo=TRUE, warning=FALSE, message=FALSE}
psycWCpost <- subset(outcomedata, domain == "withdrawal" & time == "psyc_post" & sensitivity_11 == "yes")
```

#### Network connectedness
```{r, echo=TRUE, warning=FALSE, message=FALSE}
nc1 <- netconnection(treat1, treat2, studlab, data=psycWCpost)
nc1
```

#### Network geometry
```{r, echo=TRUE, warning=FALSE, message=FALSE}
nma <- netmeta(TE, seTE, treat1, treat2, studlab, data=psycWCpost, sm="SMD", tol.multiarm = 1)
netgraph(nma, points = TRUE, cex.points=3, thickness = "number.of.studies")
```

#### Network measures
```{r, echo=TRUE, warning=FALSE, message=FALSE}
netmeasures(nma, random=TRUE)
```

#### Distance matrix
```{r, echo=TRUE, warning=FALSE, message=FALSE}
netdistance(nma)
```

#### Design-based decomposition of Cochran’s Q
```{r, echo=TRUE, warning=FALSE, message=FALSE}
decomp.design(nma)
```

#### Net heat plot
```{r, echo=TRUE, warning=FALSE, message=FALSE}
netheat(nma, random=TRUE)
```

#### Split direct and indirect evidence
```{r, echo=TRUE, warning=FALSE, message=FALSE}
ns <- netsplit(nma)
print(ns, comb.fixed=FALSE)
```

#### Effect estimates - all treatment comparisons
```{r, echo=TRUE, warning=FALSE, message=FALSE}
nma <- netmeta(TE, seTE, treat1, treat2, studlab, data=psycWCpost, comb.fixed=FALSE, sm="SMD", tol.multiarm = 1)
nma
```

#### Effect estimates - versus placebo
```{r, echo=TRUE, warning=FALSE, message=FALSE}
nma <- netmeta(TE, seTE, treat1, treat2, studlab, data=psycWCpost, reference.group = "No additional treatment", comb.fixed=FALSE, sm="SMD", tol.multiarm = 1)
nma
```

#### Forest plot
```{r, echo=TRUE, warning=FALSE, message=FALSE}
forest(nma, sortvar=-Pscore, drop.reference.group = TRUE)
```

#### League table
```{r, echo=TRUE, warning=FALSE, message=FALSE}
netleague(nma, nma, comb.fixed=FALSE)
```

#### Treatment ranking
```{r, echo=TRUE, warning=FALSE, message=FALSE}
netrank(nma)
```
\newpage

### Functional status (post-intervention)
#### SMS vs Placebo
```{r, echo=TRUE, warning=FALSE, message=FALSE}
SMSvPlacebo <- subset(outcomedata, domain == "functional" & time == "psyc_post" & sensitivity_11 == "yes" & studlab == "Agyapong 2012")
psycFSpost_SMSvPlacebo <- rma(yi=TE, sei=seTE, knha=TRUE, measure="SMD", data=SMSvPlacebo)
psycFSpost_SMSvPlacebo
forest(psycFSpost_SMSvPlacebo, showweights=TRUE, refline=0, xlab = "SMD", mlab = "Summary Estimate", alim = c(2,2), xlim = c(-5,5))
```
\newpage

## Psychological interventions (follow-up)
### Remission from alcohol (short-term follow-up)
#### SMS vs Placebo
```{r, echo=TRUE, warning=FALSE, message=FALSE}
SMSvPlacebo <- subset(outcomedata, domain == "remission_alcohol" & time == "psyc_short" & sensitivity_11 == "yes")
psycRFAshort_SMSvPlacebo <- rma(yi=TE, sei=seTE, knha=TRUE, measure="OR", data=SMSvPlacebo)
psycRFAshort_SMSvPlacebo
predict(psycRFAshort_SMSvPlacebo, transf=exp)
forest(psycRFAshort_SMSvPlacebo, showweights=TRUE, refline=1, xlab = "Odds Ratio", mlab = "Summary Estimate", transf = exp, alim = c(0,2), xlim = c(-5,5))
```
\newpage

### Remission from alcohol (long-term follow-up)
#### NMA
```{r, echo=TRUE, warning=FALSE, message=FALSE}
psycRFAlong <- subset(outcomedata, domain == "remission_alcohol" & time == "psyc_long" & sensitivity_11 == "yes")
```

#### Network connectedness
```{r, echo=TRUE, warning=FALSE, message=FALSE}
nc1 <- netconnection(treat1, treat2, studlab, data=psycRFAlong)
nc1
```

#### Network geometry
```{r, echo=TRUE, warning=FALSE, message=FALSE}
nma <- netmeta(TE, seTE, treat1, treat2, studlab, data=psycRFAlong, sm="OR", tol.multiarm = 1)
netgraph(nma, points = TRUE, cex.points=3, thickness = "number.of.studies")
```

#### Network measures
```{r, echo=TRUE, warning=FALSE, message=FALSE}
netmeasures(nma, random=TRUE)
```

#### Distance matrix
```{r, echo=TRUE, warning=FALSE, message=FALSE}
netdistance(nma)
```

#### Design-based decomposition of Cochran’s Q
```{r, echo=TRUE, warning=FALSE, message=FALSE}
decomp.design(nma)
```

#### Net heat plot
```{r, echo=TRUE, warning=FALSE, message=FALSE}
netheat(nma, random=TRUE)
```

#### Split direct and indirect evidence
```{r, echo=TRUE, warning=FALSE, message=FALSE}
ns <- netsplit(nma)
print(ns, comb.fixed=FALSE)
```

#### Effect estimates - all treatment comparisons
```{r, echo=TRUE, warning=FALSE, message=FALSE}
nma <- netmeta(TE, seTE, treat1, treat2, studlab, data=psycRFAlong, comb.fixed=FALSE, sm="OR", tol.multiarm = 1)
nma
```

#### Effect estimates - versus placebo
```{r, echo=TRUE, warning=FALSE, message=FALSE}
nma <- netmeta(TE, seTE, treat1, treat2, studlab, data=psycRFAlong, reference.group = "No additional treatment", comb.fixed=FALSE, sm="OR", tol.multiarm = 1)
nma
```

#### Forest plot
```{r, echo=TRUE, warning=FALSE, message=FALSE}
forest(nma, sortvar=-Pscore, drop.reference.group = TRUE)
```

#### League table
```{r, echo=TRUE, warning=FALSE, message=FALSE}
netleague(nma, nma, comb.fixed=FALSE)
```

#### Treatment ranking
```{r, echo=TRUE, warning=FALSE, message=FALSE}
netrank(nma)
```
\newpage

### Depressive symptoms (short-term follow-up)
#### SMS vs Placebo
```{r, echo=TRUE, warning=FALSE, message=FALSE}
SMSvPlacebo <- subset(outcomedata, domain == "depressive_symptoms" & time == "psyc_short" & sensitivity_11 == "yes" & studlab == "Agyapong 2012")
psycDSshort_SMSvPlacebo <- rma(yi=TE, sei=seTE, knha=TRUE, measure="SMD", data=SMSvPlacebo)
psycDSshort_SMSvPlacebo
forest(psycDSshort_SMSvPlacebo, showweights=TRUE, refline=0, xlab = "SMD", mlab = "Summary Estimate", alim = c(2,2), xlim = c(-5,5))
```
\newpage

#### CBT v No additional treatment
```{r, echo=TRUE, warning=FALSE, message=FALSE}
CBTvNAT <- subset(outcomedata, domain == "depressive_symptoms" & time == "psyc_short" & sensitivity_11 == "yes")
psycDSshort_CBTvNAT <- rma(yi=TE, sei=seTE, knha=TRUE, measure="SMD", data=CBTvNAT)
psycDSshort_CBTvNAT
forest(psycDSshort_CBTvNAT, showweights=TRUE, refline=0, xlab = "SMD", mlab = "Summary Estimate", alim = c(2,2), xlim = c(-5,5))
```
\newpage

### Depressive symptoms (long-term follow-up)
#### NMA
```{r, echo=TRUE, warning=FALSE, message=FALSE}
psycDSlong <- subset(outcomedata, domain == "depressive_symptoms" & time == "psyc_long" & sensitivity_11 == "yes")
```

#### Network connectedness
```{r, echo=TRUE, warning=FALSE, message=FALSE}
nc1 <- netconnection(treat1, treat2, studlab, data=psycDSlong)
nc1
```

#### Network geometry
```{r, echo=TRUE, warning=FALSE, message=FALSE}
nma <- netmeta(TE, seTE, treat1, treat2, studlab, data=psycDSlong, sm="SMD", tol.multiarm = 1)
netgraph(nma, points = TRUE, cex.points=3, thickness = "number.of.studies")
```

#### Network measures
```{r, echo=TRUE, warning=FALSE, message=FALSE}
netmeasures(nma, random=TRUE)
```

#### Distance matrix
```{r, echo=TRUE, warning=FALSE, message=FALSE}
netdistance(nma)
```

#### Design-based decomposition of Cochran’s Q
```{r, echo=TRUE, warning=FALSE, message=FALSE}
decomp.design(nma)
```

#### Net heat plot
```{r, echo=TRUE, warning=FALSE, message=FALSE}
netheat(nma, random=TRUE)
```

#### Split direct and indirect evidence
```{r, echo=TRUE, warning=FALSE, message=FALSE}
ns <- netsplit(nma)
print(ns, comb.fixed=FALSE)
```

#### Effect estimates - all treatment comparisons
```{r, echo=TRUE, warning=FALSE, message=FALSE}
nma <- netmeta(TE, seTE, treat1, treat2, studlab, data=psycDSlong, comb.fixed=FALSE, sm="SMD", tol.multiarm = 1)
nma
```

#### Effect estimates - versus placebo
```{r, echo=TRUE, warning=FALSE, message=FALSE}
nma <- netmeta(TE, seTE, treat1, treat2, studlab, data=psycDSlong, reference.group = "No additional treatment", comb.fixed=FALSE, sm="SMD", tol.multiarm = 1)
nma
```

#### Forest plot
```{r, echo=TRUE, warning=FALSE, message=FALSE}
forest(nma, sortvar=-Pscore, drop.reference.group = TRUE)
```

#### League table
```{r, echo=TRUE, warning=FALSE, message=FALSE}
netleague(nma, nma, comb.fixed=FALSE)
```

#### Treatment ranking
```{r, echo=TRUE, warning=FALSE, message=FALSE}
netrank(nma)
```
\newpage

### Total drinking (short-term follow-up)
#### SMS vs Placebo
```{r, echo=TRUE, warning=FALSE, message=FALSE}
SMSvPlacebo <- subset(outcomedata, domain == "total_drinking" & time == "psyc_short" & sensitivity_11 == "yes" & studlab == "Agyapong 2012")
psycTDshort_SMSvPlacebo <- rma(yi=TE, sei=seTE, knha=TRUE, measure="SMD", data=SMSvPlacebo)
psycTDshort_SMSvPlacebo
forest(psycTDshort_SMSvPlacebo, showweights=TRUE, refline=0, xlab = "SMD", mlab = "Summary Estimate", alim = c(2,2), xlim = c(-5,5))
```
\newpage

#### CBT v No additional treatment
```{r, echo=TRUE, warning=FALSE, message=FALSE}
CBTvNAT <- subset(outcomedata, domain == "total_drinking" & time == "psyc_short" & sensitivity_11 == "yes" & studlab == "Thapinta 2017")
psycTDshort_CBTvNAT <- rma(yi=TE, sei=seTE, knha=TRUE, measure="SMD", data=CBTvNAT)
psycTDshort_CBTvNAT
forest(psycTDshort_CBTvNAT, showweights=TRUE, refline=0, xlab = "SMD", mlab = "Summary Estimate", alim = c(2,2), xlim = c(-5,5))
```
\newpage

### Total drinking (long-term follow-up)
### NMA
```{r, echo=TRUE, warning=FALSE, message=FALSE}
psycTDlong <- subset(outcomedata, domain == "total_drinking" & time == "psyc_long" & sensitivity_11 == "yes")
```

#### Network connectedness
```{r, echo=TRUE, warning=FALSE, message=FALSE}
nc1 <- netconnection(treat1, treat2, studlab, data=psycTDlong)
nc1
```

#### Network geometry
```{r, echo=TRUE, warning=FALSE, message=FALSE}
nma <- netmeta(TE, seTE, treat1, treat2, studlab, data=psycTDlong, sm="SMD", tol.multiarm = 1)
netgraph(nma, points = TRUE, cex.points=3, thickness = "number.of.studies")
```

#### Network measures
```{r, echo=TRUE, warning=FALSE, message=FALSE}
netmeasures(nma, random=TRUE)
```

#### Distance matrix
```{r, echo=TRUE, warning=FALSE, message=FALSE}
netdistance(nma)
```

#### Design-based decomposition of Cochran’s Q
```{r, echo=TRUE, warning=FALSE, message=FALSE}
decomp.design(nma)
```

#### Net heat plot
```{r, echo=TRUE, warning=FALSE, message=FALSE}
netheat(nma, random=TRUE)
```

#### Split direct and indirect evidence
```{r, echo=TRUE, warning=FALSE, message=FALSE}
ns <- netsplit(nma)
print(ns, comb.fixed=FALSE)
```

#### Effect estimates - all treatment comparisons
```{r, echo=TRUE, warning=FALSE, message=FALSE}
nma <- netmeta(TE, seTE, treat1, treat2, studlab, data=psycTDlong, comb.fixed=FALSE, sm="SMD", tol.multiarm = 1)
nma
```

#### Effect estimates - versus placebo
```{r, echo=TRUE, warning=FALSE, message=FALSE}
nma <- netmeta(TE, seTE, treat1, treat2, studlab, data=psycTDlong, reference.group = "No additional treatment", comb.fixed=FALSE, sm="SMD", tol.multiarm = 1)
nma
```

#### Forest plot
```{r, echo=TRUE, warning=FALSE, message=FALSE}
forest(nma, sortvar=-Pscore, drop.reference.group = TRUE)
```

#### League table
```{r, echo=TRUE, warning=FALSE, message=FALSE}
netleague(nma, nma, comb.fixed=FALSE)
```

#### Treatment ranking
```{r, echo=TRUE, warning=FALSE, message=FALSE}
netrank(nma)
```
\newpage

### Withdrawal/craving symptoms (short-term follow-up)
#### SMS vs Placebo
```{r, echo=TRUE, warning=FALSE, message=FALSE}
SMSvPlacebo <- subset(outcomedata, domain == "withdrawal" & time == "psyc_short" & sensitivity_11 == "yes")
psycWCshort_SMSvPlacebo <- rma(yi=TE, sei=seTE, knha=TRUE, measure="SMD", data=SMSvPlacebo)
psycWCshort_SMSvPlacebo
forest(psycWCshort_SMSvPlacebo, showweights=TRUE, refline=0, xlab = "SMD", mlab = "Summary Estimate", alim = c(2,2), xlim = c(-5,5))
```
\newpage

### Functional status (short-term follow-up)
#### SMS vs Placebo
```{r, echo=TRUE, warning=FALSE, message=FALSE}
SMSvPlacebo <- subset(outcomedata, domain == "functional" & time == "psyc_short" & sensitivity_11 == "yes")
psycFSshort_SMSvPlacebo <- rma(yi=TE, sei=seTE, knha=TRUE, measure="SMD", data=SMSvPlacebo)
psycFSshort_SMSvPlacebo
forest(psycFSshort_SMSvPlacebo, showweights=TRUE, refline=0, xlab = "SMD", mlab = "Summary Estimate", alim = c(2,2), xlim = c(-5,5))
```
\newpage
