# Supplementary material for: Clinical interventions for adults with comorbid alcohol use and depressive disorders: A systematic review and network meta-analysis
Source: PLoS Med. 2021 Oct 8;18(10):e1003822. doi: 10.1371/journal.pmed.1003822 (PMC8535380; doi:10.1371/journal.pmed.1003822)
Supplement: S2 Appendix — (XLSX) [file pmed.1003822.s002.xlsx]

## Sheet: For R
TE	seTE	studlab	treat1	treat2	intervention1	intervention2	domain	time	aud	depression	stage	setting	intervention	critical_RoB	decision_space	ref	sensitivity_1	sensitivity_2	sensitivity_3	sensitivity_4	sensitivity_5	sensitivity_6	sensitivity_7	sensitivity_8	sensitivity_9	sensitivity_10	sensitivity_11	n1	n2	event1	event2	mean1	sd1	mean2	sd2
0	0.141421	Adamson 2015	SSRIs	Pharmacological Placebos			full_network	none
0	0.141421	Agyapong 2012	Self-Management Support	Psychological Placebos			full_network	none
0	0.141421	Altamura 1990	NRIs	Pharmacological Placebos			full_network	none
0	0.141421	Altintoprak 2008	TeCAs	TCAs			full_network	none
0	0.141421	Butterworth 1971	TCAs	Pharmacological Placebos			full_network	none
0	0.141421	Cocchi 1997	SSRIs	TCAs			full_network	none
0	0.141421	Cornelius 1997	SSRIs	Pharmacological Placebos			full_network	none
0	0.141421	Cornelius 2016	TeCAs	Pharmacological Placebos			full_network	none
0	0.141421	Golik-Gruber 2003	AAPs	Pharmacological Placebos			full_network	none
0	0.141421	Gual 2003	SSRIs	Pharmacological Placebos			full_network	none
0	0.141421	Han 2013	SSRIs	AAPs + SSRIs			full_network	none
0	0.141421	Hernandez-Avila 2004	SARIs	Pharmacological Placebos			full_network	none
0	0.141421	Holzhauer 2017	Interpersonal Therapies	No Additional Treatment			full_network	none
0	0.141421	Kranzler 2006	SSRIs	Pharmacological Placebos			full_network	none
0	0.141421	Krupitsky 2013	SSRIs	Pharmacological Placebos			full_network	none
0	0.141421	Loo 1988	TCAs	TCAs			full_network	NA
0	0.141421	Markowitz 2008	Interpersonal Therapies	Supportive Psychotherapies			full_network	none
0	0.141421	Mason 1996	TCAs	Pharmacological Placebos			full_network	none
0	0.141421	McGrath 1996	TCAs	Pharmacological Placebos			full_network	none
0	0.141421	McLean 1986	TeCAs	Pharmacological Placebos			full_network	none
0	0.141421	Mielke 1978	TCAs	MRIs			full_network	none
0	0.141421	Moak 2003	SSRIs	Pharmacological Placebos			full_network	none
0	0.141421	Muhonen 2008	SSRIs	NMDA Antagonists			full_network	none
0	0.141421	O'Reilly 2019	Self-Management Support	No Additional Treatment			full_network	none
0	0.141421	Oslin 2005	Opioid Antagonists	Pharmacological Placebos			full_network	none
0	0.141421	Petersen 2009	Cognitive Behavioral Therapies	Psychological Placebos			full_network	none
0	0.141421	Pettinati 2010	Opioid Antagonists	Pharmacological Placebos			full_network	none
0	0.141421	Pettinati 2010	Opioid Antagonists + SSRIs	Opioid Antagonists			full_network	none
0	0.141421	Pettinati 2010	Opioid Antagonists + SSRIs	Pharmacological Placebos			full_network	none
0	0.141421	Pettinati 2010	SSRIs	Opioid Antagonists			full_network	none
0	0.141421	Pettinati 2010	SSRIs	Opioid Antagonists + SSRIs			full_network	none
0	0.141421	Pettinati 2010	SSRIs	Pharmacological Placebos			full_network	none
0	0.141421	Ralevski 2013	nAChRs	Pharmacological Placebos			full_network	none
0	0.141421	Roy 1998	SSRIs	Pharmacological Placebos			full_network	none
0	0.141421	Roy-Byrne 2000	SARIs	Pharmacological Placebos			full_network	none
0	0.141421	Salloum 2007	SSRIs	Opioid Antagonists + SSRIs			full_network	none
0	0.141421	Shaw 1975	TCAs + Sedatives	Pharmacological Placebos			full_network	none
0	0.141421	Thapinta 2014	Cognitive Behavioral Therapies	No Additional Treatment			full_network	none
0	0.141421	Thapinta 2017	Cognitive Behavioral Therapies	No Additional Treatment			full_network	none
0	0.141421	Witte 2012	Glutamatergic Antagonists	Pharmacological Placebos			full_network	none
0	0.141421	Zielinski 1977	Self-Management Support	Self-Management Support			full_network	NA
0	0.141421	Zielinski 1977	Self-Management Support	Psychological Placebos			full_network	NA
0	0.141421	Zielinski 1977	Self-Management Support	Psychological Placebos			full_network	none
0	0.141421	Adamson 2015	Pharmacological	Control			category	none
0	0.141421	Agyapong 2012	Psychological	Control			category	none
0	0.141421	Altamura 1990	Pharmacological	Control			category	none
0	0.141421	Altintoprak 2008	Pharmacological	Pharmacological			category	NA
0	0.141421	Butterworth 1971	Pharmacological	Control			category	none
0	0.141421	Cocchi 1997	Pharmacological	Pharmacological			category	NA
0	0.141421	Cornelius 1997	Pharmacological	Control			category	none
0	0.141421	Cornelius 2016	Pharmacological	Control			category	none
0	0.141421	Golik-Gruber 2003	Pharmacological	Control			category	none
0	0.141421	Gual 2003	Pharmacological	Control			category	none
0	0.141421	Han 2013	Pharmacological	Pharmacological			category	NA
0	0.141421	Hernandez-Avila 2004	Pharmacological	Control			category	none
0	0.141421	Holzhauer 2017	Psychological	Control			category	none
0	0.141421	Kranzler 2006	Pharmacological	Control			category	none
0	0.141421	Krupitsky 2013	Pharmacological	Control			category	none
0	0.141421	Loo 1988	Pharmacological	Pharmacological			category	NA
0	0.141421	Markowitz 2008	Psychological	Psychological			category	NA
0	0.141421	Mason 1996	Pharmacological	Control			category	none
0	0.141421	McGrath 1996	Pharmacological	Control			category	none
0	0.141421	McLean 1986	Pharmacological	Control			category	none
0	0.141421	Mielke 1978	Pharmacological	Pharmacological			category	NA
0	0.141421	Moak 2003	Pharmacological	Control			category	none
0	0.141421	Muhonen 2008	Pharmacological	Pharmacological			category	NA
0	0.141421	O'Reilly 2019	Psychological	Control			category	none
0	0.141421	Oslin 2005	Pharmacological	Control			category	none
0	0.141421	Petersen 2009	Psychological	Control			category	none
0	0.141421	Pettinati 2010	Pharmacological	Control			category	none
0	0.141421	Pettinati 2010	Pharmacological	Pharmacological			category	NA
0	0.141421	Pettinati 2010	Pharmacological	Control			category	NA
0	0.141421	Pettinati 2010	Pharmacological	Pharmacological			category	NA
0	0.141421	Pettinati 2010	Pharmacological	Pharmacological			category	NA
0	0.141421	Pettinati 2010	Pharmacological	Control			category	NA
0	0.141421	Ralevski 2013	Pharmacological	Control			category	none
0	0.141421	Roy 1998	Pharmacological	Control			category	none
0	0.141421	Roy-Byrne 2000	Pharmacological	Control			category	none
0	0.141421	Salloum 2007	Pharmacological	Pharmacological			category	NA
0	0.141421	Shaw 1975	Pharmacological	Control			category	none
0	0.141421	Thapinta 2014	Psychological	Control			category	none
0	0.141421	Thapinta 2017	Psychological	Control			category	none
0	0.141421	Witte 2012	Pharmacological	Control			category	none
0	0.141421	Zielinski 1977	Psychological	Control			category	none
0	0.141421	Adamson 2015	SSRIs	Pharmacological Placebos			pharmacological	none
0	0.141421	Altamura 1990	NRIs	Pharmacological Placebos			pharmacological	none
0	0.141421	Altintoprak 2008	TeCAs	TCAs			pharmacological	none
0	0.141421	Butterworth 1971	TCAs	Pharmacological Placebos			pharmacological	none
0	0.141421	Cocchi 1997	SSRIs	TCAs			pharmacological	none
0	0.141421	Cornelius 1997	SSRIs	Pharmacological Placebos			pharmacological	none
0	0.141421	Cornelius 2016	TeCAs	Pharmacological Placebos			pharmacological	none
0	0.141421	Golik-Gruber 2003	AAPs	Pharmacological Placebos			pharmacological	none
0	0.141421	Gual 2003	SSRIs	Pharmacological Placebos			pharmacological	none
0	0.141421	Han 2013	SSRIs	AAPs + SSRIs			pharmacological	none
0	0.141421	Hernandez-Avila 2004	SARIs	Pharmacological Placebos			pharmacological	none
0	0.141421	Kranzler 2006	SSRIs	Pharmacological Placebos			pharmacological	none
0	0.141421	Krupitsky 2013	SSRIs	Pharmacological Placebos			pharmacological	none
0	0.141421	Loo 1988	TCAs	TCAs			pharmacological	NA
0	0.141421	Mason 1996	TCAs	Pharmacological Placebos			pharmacological	none
0	0.141421	McGrath 1996	TCAs	Pharmacological Placebos			pharmacological	none
0	0.141421	McLean 1986	TeCAs	Pharmacological Placebos			pharmacological	none
0	0.141421	Mielke 1978	TCAs	MRIs			pharmacological	none
0	0.141421	Moak 2003	SSRIs	Pharmacological Placebos			pharmacological	none
0	0.141421	Muhonen 2008	SSRIs	NMDA Antagonists			pharmacological	none
0	0.141421	Oslin 2005	Opioid Antagonists	Pharmacological Placebos			pharmacological	none
0	0.141421	Pettinati 2010	Opioid Antagonists	Pharmacological Placebos			pharmacological	none
0	0.141421	Pettinati 2010	Opioid Antagonists + SSRIs	Opioid Antagonists			pharmacological	none
0	0.141421	Pettinati 2010	Opioid Antagonists + SSRIs	Pharmacological Placebos			pharmacological	none
0	0.141421	Pettinati 2010	SSRIs	Opioid Antagonists			pharmacological	none
0	0.141421	Pettinati 2010	SSRIs	Opioid Antagonists + SSRIs			pharmacological	none
0	0.141421	Pettinati 2010	SSRIs	Pharmacological Placebos			pharmacological	none
0	0.141421	Ralevski 2013	nAChRs	Pharmacological Placebos			pharmacological	none
0	0.141421	Roy 1998	SSRIs	Pharmacological Placebos			pharmacological	none
0	0.141421	Roy-Byrne 2000	SARIs	Pharmacological Placebos			pharmacological	none
0	0.141421	Salloum 2007	SSRIs	Opioid Antagonists + SSRIs			pharmacological	none
0	0.141421	Shaw 1975	TCAs + Sedatives	Pharmacological Placebos			pharmacological	none
0	0.141421	Witte 2012	Glutamatergic Antagonists	Pharmacological Placebos			pharmacological	none
0	0.141421	Agyapong 2012	Self-Management Support	Psychological Placebos			psychological	none
0	0.141421	Holzhauer 2017	Interpersonal Therapies	No Additional Treatment			psychological	none
0	0.141421	Markowitz 2008	Interpersonal Therapies	Supportive Psychotherapies			psychological	none
0	0.141421	O'Reilly 2019	Self-Management Support	No Additional Treatment			psychological	none
0	0.141421	Petersen 2009	Cognitive Behavioral Therapies	Psychological Placebos			psychological	none
0	0.141421	Thapinta 2014	Cognitive Behavioral Therapies	No Additional Treatment			psychological	none
0	0.141421	Thapinta 2017	Cognitive Behavioral Therapies	No Additional Treatment			psychological	none
0	0.141421	Zielinski 1977	Self-Management Support	Self-Management Support			psychological	NA
0	0.141421	Zielinski 1977	Self-Management Support	Psychological Placebos			psychological	NA
0	0.141421	Zielinski 1977	Self-Management Support	Psychological Placebos			psychological	none
0.353424	0.34251	Adamson 2015	SSRIs	Pharmacological Placebos	Citalopram	Pharmacological Placebos	remission_depression	pharm_post	dependence	episode	outpatient	SUD	intervention1	no	yes	yes	yes	yes	yes	yes	yes	NA	NA	NA	NA	NA	yes	73	65	39	29
0	0.455522	Cocchi 1997	SSRIs	TCAs	Paroxetine	Amitriptyline	remission_depression	pharm_post	alcoholism1	depression1	inpatient1	SUD	intervention2	no	yes	yes	yes	yes	yes	yes	yes	NA	NA	NA	NA	NA	yes	61	61	12	12
-0.538997	0.742021	Golik-Gruber 2003	AAPs	Pharmacological Placebos	Sulpride	Pharmacological Placebos	remission_depression	pharm_post	alcoholism	depression	inpatient	SUD	intervention1	yes	no	yes	yes	yes	yes	yes	yes	NA	NA	NA	NA	NA	yes	20	20	4	6
-0.195567	0.448291	Gual 2003	SSRIs	Pharmacological Placebos	Sertraline	Pharmacological Placebos	remission_depression	pharm_post	dependence	multiple	outpatient	SUD	intervention1	yes	yes	yes	yes	yes	yes	yes	yes	NA	NA	NA	NA	NA	yes	44	39	25	24
-0.310155	0.779471	Han 2013	AAPs + SSRIs	SSRIs	Aripiprazole + Escitalopram	Escitalopram	remission_depression	pharm_post	dependence	major	inpatient1	both	intervention3	yes	yes	yes	yes	yes	yes	yes	yes	NA	NA	NA	NA	NA	yes	14	17	4	6
-0.69746	0.298225	Kranzler 2006a	SSRIs	Pharmacological Placebos	Sertraline	Pharmacological Placebos	remission_depression	pharm_post	dependence	major			intervention1	yes	yes	yes	yes	yes	yes	yes	yes	NA	NA	NA	NA	NA	yes	89	100	32	53
0.851427	0.374488	Kranzler 2006b	SSRIs	Pharmacological Placebos	Sertraline	Pharmacological Placebos	remission_depression	pharm_post	dependence	major			intervention1	yes	yes	yes	yes	yes	yes	yes	yes	NA	NA	NA	NA	NA	yes	70	69	29	16
0.713381	0.541657	Loo 1988	TCAs	TCAs	Tianeptine	Amitriptyline	remission_depression	pharm_post					intervention2	NA	no	no	no	no	no	no	no	NA	NA	NA	NA	NA	no	64	65	11	6
-2.99573	1.1068	Mason 1996	TCAs	Pharmacological Placebos	Desipramine	Pharmacological Placebos	remission_depression	pharm_post	dependence	major	outpatient	SUD	intervention1	yes	yes	yes	yes	yes	yes	yes	yes	NA	NA	NA	NA	NA	yes	12	10	2	8
-0.7244	0.556294	McGrath 1996	TCAs	Pharmacological Placebos	Imipramine	Pharmacological Placebos	remission_depression	pharm_post	multiple	multiple	outpatient	MH	intervention1	yes	yes	yes	no	no	yes	yes	yes	NA	NA	NA	NA	NA	yes	27	29	14	20
-0.259511	0.72155	McLean 1986	TeCAs	Pharmacological Placebos	Mianserin	Pharmacological Placebos	remission_depression	pharm_post	alcoholism	depression	inpatient	SUD	intervention1	no	no	yes	yes	yes	yes	yes	yes	NA	NA	NA	NA	NA	yes	16	16	6	7
-0.847298	0.93605	Mielke 1978	TCAs	MRIs	Imipramine	AHR-1118	remission_depression	pharm_post	alcoholism1	major	inpatient1	SUD	intervention1	no	no	yes	yes	yes	yes	yes	yes	NA	NA	NA	NA	NA	no	10	10	3	5
-1.01803	0.582653	Moak 2003	SSRIs	Pharmacological Placebos	Sertraline	Pharmacological Placebos	remission_depression	pharm_post	multiple	multiple			intervention1	no	yes	yes	yes	yes	yes	yes	yes	NA	NA	NA	NA	NA	yes	38	44	5	13
-0.200671	0.565391	Muhonen 2008	SSRIs	NMDA Antagonists	Escitalopram	Memantine	remission_depression	pharm_post	dependence	major	outpatient	SUD	intervention3	no	yes	yes	yes	yes	yes	yes	yes	NA	NA	NA	NA	NA	yes	26	28	9	11
0.108452	0.465844	Oslin 2005	Opioid Antagonists	Pharmacological Placebos	Naltrexone	Pharmacological Placebos	remission_depression	pharm_post	dependence	major			intervention1	no	yes	yes	yes	yes	yes	yes	yes	NA	NA	NA	NA	NA	yes	37	37	18	17
-1.68355	0.623179	Pettinati 2010	Opioid Antagonists + SSRIs	SSRIs	Naltrexone + Sertraline	Sertraline	remission_depression	pharm_post	dependence	major	outpatient	SUD	intervention1	no	yes	yes	yes	yes	yes	yes	yes	NA	NA	NA	NA	NA	yes	30	27	5	14
-0.820981	0.62085	Pettinati 2010	Opioid Antagonists + SSRIs	Opioid Antagonists	Naltrexone + Sertraline	Naltrexone	remission_depression	pharm_post	dependence	major	outpatient	SUD	intervention1	no	yes	yes	yes	yes	yes	yes	yes	NA	NA	NA	NA	NA	yes	30	32	5	10
-1.36828	0.634301	Pettinati 2010	Opioid Antagonists + SSRIs	Pharmacological Placebos	Naltrexone + Sertraline	Pharmacological Placebos	remission_depression	pharm_post	dependence	major	outpatient	SUD	intervention1	no	yes	yes	yes	yes	yes	yes	yes	NA	NA	NA	NA	NA	yes	30	25	5	11
0.862565	0.542039	Pettinati 2010	SSRIs	Opioid Antagonists	Sertraline	Naltrexone	remission_depression	pharm_post	dependence	major	outpatient	SUD	intervention1	no	yes	yes	yes	yes	yes	yes	yes	NA	NA	NA	NA	NA	yes	27	32	14	10
0.31527	0.557395	Pettinati 2010	SSRIs	Pharmacological Placebos	Sertraline	Pharmacological Placebos	remission_depression	pharm_post	dependence	major	outpatient	SUD	intervention1	no	yes	yes	yes	yes	yes	yes	yes	NA	NA	NA	NA	NA	yes	27	25	14	11
-0.547295	0.55479	Pettinati 2010	Opioid Antagonists	Pharmacological Placebos	Naltrexone	Pharmacological Placebos	remission_depression	pharm_post	dependence	major	outpatient	SUD	intervention1	no	yes	yes	yes	yes	yes	yes	yes	NA	NA	NA	NA	NA	yes	32	25	10	11
-1.94591	0.755929	Roy 1998	SSRIs	Pharmacological Placebos	Sertraline	Pharmacological Placebos	remission_depression	pharm_post	dependence	episode	both	SUD	intervention1	yes	yes	yes	yes	yes	no	no	yes	NA	NA	NA	NA	NA	yes	18	18	6	14
-1.56862	0.631441	Roy-Byrne 2000	SARIs	Pharmacological Placebos	Nefazodone	Pharmacological Placebos	remission_depression	pharm_post	dependence	major	outpatient	both1	intervention1	yes	no	yes	yes	yes	yes	yes	yes	NA	NA	NA	NA	NA	yes	25	31	13	26
-0.223144	0.857738	Witte 2012	Glutamatergic Antagonists	Pharmacological Placebos	Acamprosate	Pharmacological Placebos	remission_depression	pharm_post	multiple	major			intervention1	no	yes	yes	yes	yes	yes	yes	no	NA	NA	NA	NA	NA	yes	12	11	7	7
-0.434453	0.57571	McGrath 1996	TCAs	Pharmacological Placebos			remission_depression	pharm_post						NA	NA	no	yes	no	no	no	no	NA	NA	NA	NA	NA	no	27	29	17	21
-1.41784	0.598746	McGrath 1996	TCAs	Pharmacological Placebos			remission_depression	pharm_post						NA	NA	no	no	yes	no	no	no	NA	NA	NA	NA	NA	no	27	29	13	23
-1.64866	0.725895	Roy 1998	SSRIs	Pharmacological Placebos			remission_depression	pharm_post						NA	NA	no	no	no	yes	no	no	NA	NA	NA	NA	NA	no	18	18	5	12
3.18347	1.50809	Roy 1998	SSRIs	Pharmacological Placebos			remission_depression	pharm_post						NA	NA	no	no	no	no	yes	no	NA	NA	NA	NA	NA	no	18	18	7	0
-0.559616	0.852168	Witte 2012	Glutamatergic Antagonists	Pharmacological Placebos			remission_depression	pharm_post						NA	NA	no	no	no	no	no	yes	NA	NA	NA	NA	NA	no	12	11	6	7
1.46634	1.23344	Markowitz 2008	Interpersonal Therapies	Supportive Psychotherapies	Interpersonal Therapies for dysthymic disorder	Brief Supportive Psychotherapies	remission_depression	psyc_post	multiple	dysthymic	outpatient	both	intervention1	yes	yes	yes	no	no	no	no	no	NA	NA	NA	NA	NA	yes	14	12	13	9
-0.76214	0.8873	Petersen 2009	Cognitive Behavioral Therapies	Psychological Placebos	Acceptance and commitment therapy	Psychological Placebos	remission_depression	psyc_post	multiple	major	inpatient	SUD	intervention2	yes	yes	yes	no	no	no	no	no	NA	NA	NA	NA	NA	yes	12	12	3	5
-0.0487902	0.79657	Markowitz 2008	Interpersonal Therapies	Supportive Psychotherapies			remission_depression	psyc_post						NA	NA	no	yes	no	no	no	no	NA	NA	NA	NA	NA	no	14	12	8	7
0	1.4771	Petersen 2009	Cognitive Behavioral Therapies	Psychological Placebos			remission_depression	psyc_post						NA	NA	no	no	yes	no	no	no	NA	NA	NA	NA	NA	no	12	12	1	1
-2.06142	1.1974	Petersen 2009	Cognitive Behavioral Therapies	Psychological Placebos			remission_depression	psyc_post						NA	NA	no	no	no	yes	no	no	NA	NA	NA	NA	NA	no	12	12	1	5
0.510826	1.02198	Petersen 2009	Cognitive Behavioral Therapies	Psychological Placebos			remission_depression	psyc_post						NA	NA	no	no	no	no	yes	no	NA	NA	NA	NA	NA	no	12	12	3	2
-0.916291	0.987421	Petersen 2009	Cognitive Behavioral Therapies	Psychological Placebos			remission_depression	psyc_post						NA	NA	no	no	no	no	no	yes	NA	NA	NA	NA	NA	no	12	12	2	4
-0.4585	0.310483	Adamson 2015	SSRIs	Pharmacological Placebos	Citalopram	Pharmacological Placebos	remission_alcohol	pharm_post	dependence	episode	outpatient	SUD	intervention1	no	yes	yes	yes	yes	yes	yes	yes	yes	yes	yes	NA	NA	yes	73	65			-68	32	-59.9	32.1
-0.760286	0.702757	Cornelius 1997	SSRIs	Pharmacological Placebos	Fluoxetine	Pharmacological Placebos	remission_alcohol	pharm_post	dependence	major	both	both	intervention1	no	yes	yes	no	yes	yes	yes	yes	yes	yes	yes	NA	NA	yes	25	26	18	22
0.441833	0.499206	Gual 2003	SSRIs	Pharmacological Placebos	Sertraline	Pharmacological Placebos	remission_alcohol	pharm_post	dependence	multiple	outpatient	SUD	intervention1	yes	yes	yes	yes	no	no	no	yes	yes	yes	yes	NA	NA	yes	44	39	14	9
-0.613104	0.954074	Han 2013	AAPs + SSRIs	SSRIs	Aripiprazole + Escitalopram	Escitalopram	remission_alcohol	pharm_post	dependence	major	inpatient	both	intervention1	yes	yes	yes	yes	yes	yes	yes	yes	yes	yes	yes	NA	NA	yes	14	17	2	4
-1.04145	0.778744	Hernandez-Avila 2004	SARIs	Pharmacological Placebos	Nefazodone	Pharmacological Placebos	remission_alcohol	pharm_post	dependence	major	outpatient	both	intervention1	no	no	yes	yes	yes	yes	yes	yes	yes	yes	yes	NA	NA	yes	21	20	14	17
0.2528	0.07	Kranzler 2006a	SSRIs	Pharmacological Placebos	Sertraline	Pharmacological Placebos	remission_alcohol	pharm_post	dependence	major			intervention1	yes	yes	yes	yes	yes	yes	yes	yes	yes	yes	yes	NA	NA	yes	89	100
0.2436	0.0949	Kranzler 2006b	SSRIs	Pharmacological Placebos	Sertraline	Pharmacological Placebos	remission_alcohol	pharm_post	dependence	major			intervention1	yes	yes	yes	yes	yes	yes	yes	yes	yes	yes	yes	NA	NA	yes	70	69
-0.7076	0.472969	Krupitsky 2013	SSRIs	Pharmacological Placebos	Escitalopram	Pharmacological Placebos	remission_alcohol	pharm_post	dependence	episode	inpatient	SUD	intervention1	no	yes	yes	yes	yes	yes	yes	no	no	yes	yes	NA	NA	yes	29	31			-6.6	4.8	-4.9	3.9
1.50408	1.21906	Mason 1996	TCAs	Pharmacological Placebos	Desipramine	Pharmacological Placebos	remission_alcohol	pharm_post	dependence	major	outpatient	SUD	intervention1	yes	yes	yes	yes	yes	yes	yes	yes	yes	yes	yes	NA	NA	yes	12	10	4	1
-1.12059	0.600121	McGrath 1996	TCAs	Pharmacological Placebos	Imipramine	Pharmacological Placebos	remission_alcohol	pharm_post	multiple	multiple	outpatient	MH	intervention1	yes	yes	yes	yes	yes	yes	yes	yes	yes	no	yes	NA	NA	yes	27	29	15	23
-0.0348	0.401497	Moak 2003	SSRIs	Pharmacological Placebos	Sertraline	Pharmacological Placebos	remission_alcohol	pharm_post	multiple	multiple			intervention1	no	yes	yes	yes	yes	yes	yes	yes	yes	yes	yes	NA	NA	yes	38	44			-81.1	27.1	-80.6	25.2
0.5895	0.408412	Muhonen 2008	SSRIs	NMDA Antagonists	Escitalopram	Memantine	remission_alcohol	pharm_post	dependence	major	outpatient	SUD	intervention1	no	yes	yes	yes	yes	yes	yes	yes	yes	yes	yes	NA	NA	yes	40	40			17.6	10.4	14.3	9.9
0.434453	0.467913	Oslin 2005	Opioid Antagonists	Pharmacological Placebos	Naltrexone	Pharmacological Placebos	remission_alcohol	pharm_post	dependence	major			intervention1	no	yes	yes	yes	yes	yes	yes	yes	yes	yes	yes	NA	NA	yes	37	37	21	17
-1.01819	0.47224	Pettinati 2010	Opioid Antagonists + SSRIs	SSRIs	Naltrexone + Sertraline	Sertraline	remission_alcohol	pharm_post	dependence	major	outpatient	SUD	intervention1	no	yes	yes	yes	yes	yes	yes	yes	yes	yes	yes	NA	NA	yes	41	40	20	29
-1.35712	0.473968	Pettinati 2010	Opioid Antagonists + SSRIs	Opioid Antagonists	Naltrexone + Sertraline	Naltrexone	remission_alcohol	pharm_post	dependence	major	outpatient	SUD	intervention1	no	yes	yes	yes	yes	yes	yes	yes	yes	yes	yes	NA	NA	yes	41	47	20	37
-1.25276	0.491999	Pettinati 2010	Opioid Antagonists + SSRIs	Pharmacological Placebos	Naltrexone + Sertraline	Pharmacological Placebos	remission_alcohol	pharm_post	dependence	major	outpatient	SUD	intervention1	no	yes	yes	yes	yes	yes	yes	yes	yes	yes	yes	NA	NA	yes	41	39	20	30
-0.338932	0.502413	Pettinati 2010	SSRIs	Opioid Antagonists	Sertraline	Naltrexone	remission_alcohol	pharm_post	dependence	major	outpatient	SUD	intervention1	no	yes	yes	yes	yes	yes	yes	yes	yes	yes	yes	NA	NA	yes	40	47	29	37
-0.234572	0.519458	Pettinati 2010	SSRIs	Pharmacological Placebos	Sertraline	Pharmacological Placebos	remission_alcohol	pharm_post	dependence	major	outpatient	SUD	intervention1	no	yes	yes	yes	yes	yes	yes	yes	yes	yes	yes	NA	NA	yes	40	39	29	30
0.10436	0.521029	Pettinati 2010	Opioid Antagonists	Pharmacological Placebos	Naltrexone	Pharmacological Placebos	remission_alcohol	pharm_post	dependence	major	outpatient	SUD	intervention1	no	yes	yes	yes	yes	yes	yes	yes	yes	yes	yes	NA	NA	yes	47	39	37	30
-1.15418	1.66669	Roy 1998	SSRIs	Pharmacological Placebos	Sertraline	Pharmacological Placebos	remission_alcohol	pharm_post	dependence	episode	both	SUD	intervention1	yes	yes	yes	yes	yes	yes	yes	yes	yes	yes	yes	NA	NA	yes	18	18	0	1
0.274437	0.65266	Roy-Byrne 2000	SARIs	Pharmacological Placebos	Nefazodone	Pharmacological Placebos	remission_alcohol	pharm_post	dependence	major	outpatient	both	intervention1	yes	no	yes	yes	yes	yes	yes	yes	yes	yes	no	NA	NA	yes	25	31	6	6
0.7409	0.765049	Witte 2012	Glutamatergic Antagonists	Pharmacological Placebos	Acamprosate	Pharmacological Placebos	remission_alcohol	pharm_post	multiple	major			intervention1	no	yes	yes	yes	yes	yes	yes	yes	yes	yes	yes	NA	NA	yes	12	11			-44	45	-62	43
-0.6825	0.512348	Cornelius 1997	SSRIs	Pharmacological Placebos			remission_alcohol	pharm_post						NA	NA	no	yes	no	no	no	no	no	no	no	NA	NA	no	25	26			-5.5	4.5	-3.9	4
1.654	0.419166	Gual 2003	SSRIs	Pharmacological Placebos			remission_alcohol	pharm_post						NA	NA	no	no	yes	no	no	no	no	no	no	NA	NA	no	44	39			-153	7.9	-160.6	8.8
0.7447	0.403113	Gual 2003	SSRIs	Pharmacological Placebos			remission_alcohol	pharm_post						NA	NA	no	no	no	yes	no	no	no	no	no	NA	NA	no	44	39			-136.5	9.7	-140.6	10.3
0.0397403	0.605685	Gual 2003	SSRIs	Pharmacological Placebos			remission_alcohol	pharm_post						NA	NA	no	no	no	no	yes	no	no	no	no	NA	NA	no	44	39	7	6
-1.23969	0.541794	Krupitsky 2013	SSRIs	Pharmacological Placebos			remission_alcohol	pharm_post						NA	NA	no	no	no	no	no	yes	no	no	no	NA	NA	no	29	31	10	20
0.045	0.468402	Krupitsky 2013	SSRIs	Pharmacological Placebos			remission_alcohol	pharm_post						NA	NA	no	no	no	no	no	no	yes	no	no	NA	NA	no	29	31			-4.6	17.2	-5	15
-0.478737	0.622717	McGrath 1996	TCAs	Pharmacological Placebos			remission_alcohol	pharm_post						NA	NA	no	no	no	no	no	no	no	yes	no	NA	NA	no	27	29	19	23
-0.114113	0.538988	Roy-Byrne 2000	SARIs	Pharmacological Placebos			remission_alcohol	pharm_post						NA	NA	no	no	no	no	no	no	no	no	yes	NA	NA	no	25	31	13	17
-1.3556	0.674314	Cornelius 1997	SSRIs	Pharmacological Placebos	Fluoxetine	Pharmacological Placebos	remission_alcohol	pharm_long	dependence	major	both	both	intervention1	yes	yes	yes	no	NA	NA	NA	NA	NA	NA	NA	NA	NA	yes	15	16			83.9	92.2	147.9	79
-1.948	0.4862	Cornelius 1997	SSRIs	Pharmacological Placebos			remission_alcohol	pharm_long						NA	NA	no	yes	NA	NA	NA	NA	NA	NA	NA	NA	NA	no	15	16			47.8	59.8	115.2	65.4
-0.9163	0.60208	Agyapong 2012	Self-management support	Psychological Placebos	Supportive text messaging	Psychological Placebos	remission_alcohol	psyc_post	multiple	major	outpatient	both	intervention1	no	yes	yes	no	no	NA	NA	NA	NA	NA	NA	NA	NA	yes	26	28	6	12
0.1462	0.713863	Markowitz 2008	Interpersonal Therapies	Supportive Psychotherapies	Interpersonal Therapies for dysthymic disorder	Brief Supportive Psychotherapies	remission_alcohol	psyc_post	multiple	dysthymic	outpatient	both	intervention2	yes	yes	yes	no	no	NA	NA	NA	NA	NA	NA	NA	NA	yes	14	12			-47	31.9	-49.7	35.3
-0.4888	0.471593	O'Reilly 2019	Self-management support	No additional treatment	Supportive text messaging	No additional treatment	remission_alcohol	psyc_post	dependence	episode	outpatient	both	intervention1	yes	yes	yes	yes	yes	NA	NA	NA	NA	NA	NA	NA	NA	yes	41	37	23	25
-0.9125	0.501697	Agyapong 2012	Self-management support	Psychological Placebos			remission_alcohol	psyc_post						NA	NA	no	yes	no	NA	NA	NA	NA	NA	NA	NA	NA	no	26	28			-88.3	6.2	-79.3	24.1
-0.6727	0.498096	Agyapong 2012	Self-management support	Psychological Placebos			remission_alcohol	psyc_post						NA	NA	no	no	yes	NA	NA	NA	NA	NA	NA	NA	NA	no	26	28			-43	41.8	-30.4	24.6
0.4929	0.559911	Agyapong 2012	Self-management support	Psychological Placebos	Supportive text messaging	Psychological Placebos	remission_alcohol	psyc_short	multiple	major	outpatient	both	intervention1	no	yes	yes	no	no	NA	NA	NA	NA	NA	NA	NA	NA	yes	26	28	17	15
-0.7819	0.4997	Agyapong 2012	Self-management support	Psychological Placebos			remission_alcohol	psyc_short						NA	NA	no	yes	no	NA	NA	NA	NA	NA	NA	NA	NA	no	26	28			-84.14	9.2	-74.73	28.97
-2.2551	0.53963	Agyapong 2012	Self-management support	Psychological Placebos			remission_alcohol	psyc_short						NA	NA	no	no	yes	NA	NA	NA	NA	NA	NA	NA	NA	no	26	28			-119.9	47.7	-62.4	44.86
0	0.521249	O'Reilly 2019	Self-management support	No additional treatment	Supportive text messaging	No additional treatment	remission_alcohol	psyc_long	dependence	episode	outpatient	both	intervention1	yes	yes	yes	NA	NA	NA	NA	NA	NA	NA	NA	NA	NA	yes	39	33	28	23
0.76214	0.784776	Zielinski 1977	Self-management support	Psychological Placebos	Activity Level Monitoring + Social Skills Training	Psychological Placebos	remission_alcohol	psyc_long	alcoholism	depression	both	SUD	intervention1	no	yes	yes	NA	NA	NA	NA	NA	NA	NA	NA	NA	NA	yes	24	12	10	3
1.26567	0.782481	Zielinski 1977	Self-management support	Psychological Placebos	Activity Level Monitoring + Social Skills Training	Psychological Placebos	remission_alcohol	psyc_verylong	alcoholism	depression	both	SUD	intervention1	no	yes	yes	NA	NA	NA	NA	NA	NA	NA	NA	NA	NA	no	24	12	13	3
0.0953282	0.170635	Adamson 2015	SSRIs	Pharmacological Placebos	Citalopram	Pharmacological Placebos	depressive_symptoms	pharm_post	dependence	episode	outpatient	SUD	intervention1	no	yes	yes	no	yes	yes	yes	yes	yes	yes	NA	NA	NA	yes	73	65			12.8	9.9	11.8	11
-0.600389	0.323274	Butterworth 1971	TCAs	Pharmacological Placebos	Imipramine	Pharmacological Placebos	depressive_symptoms	pharm_post	alcoholism	depression	inpatient	SUD	intervention1	no	yes	yes	yes	yes	yes	yes	yes	yes	yes	NA	NA	NA	no	20	20			6.155	3.42	8.25	3.42
0.0075	0.181108	Cocchi 1997	SSRIs	TCAs	Paroxetine	Amitryptiline	depressive_symptoms	pharm_post	alcoholism	depression	inpatient	SUD	intervention2	no	yes	yes	yes	yes	yes	yes	yes	yes	yes	NA	NA	NA	yes	61	61			41.42	10.69	41.34	10.51
-0.553839	0.285427	Cornelius 1997	SSRIs	Pharmacological Placebos	Fluoxetine	Pharmacological Placebos	depressive_symptoms	pharm_post	dependence	major	both	both	intervention1	no	yes	yes	yes	no	yes	yes	yes	yes	yes	NA	NA	NA	yes	25	26			13.2	4.8	15.9	4.8
-0.162918	0.535408	Cornelius 2016	TeCAs	Pharmacological Placebos	Mirtazapine	Pharmacological Placebos	depressive_symptoms	pharm_post	multiple	major	outpatient	both	intervention1	no	yes	yes	yes	yes	yes	yes	yes	yes	yes	NA	NA	NA	yes	7	7			8.9	4.4	10.1	8.7
-0.0732383	0.361024	Han 2013	AAPs + SSRIs	SSRIs	Aripiprazole + Escitalopram	Escitalopram	depressive_symptoms	pharm_post	dependence	major	inpatient	both	intervention1	yes	yes	yes	yes	yes	yes	yes	yes	yes	yes	NA	NA	NA	yes	14	17			16	14.9	16.9	8.9
-0.0711321	0.312539	Hernandez-Avila 2004	SARIs	Pharmacological Placebos	Nefazodone	Pharmacological Placebos	depressive_symptoms	pharm_post	dependence	major	outpatient	both	intervention1	no	no	yes	yes	yes	yes	yes	yes	yes	yes	NA	NA	NA	yes	21	20			7.05	5.63	7.45	5.39
-0.215218	0.146145	Kranzler 2006a	SSRIs	Pharmacological Placebos	Sertraline	Pharmacological Placebos	depressive_symptoms	pharm_post	dependence	major			intervention1	yes	yes	yes	yes	yes	yes	yes	yes	yes	yes	NA	NA	NA	yes	89	100			9.5	8.33	11.3	8.33
0.247202	0.170289	Kranzler 2006b	SSRIs	Pharmacological Placebos	Sertraline	Pharmacological Placebos	depressive_symptoms	pharm_post	dependence	major			intervention1	yes	yes	yes	yes	yes	yes	yes	yes	yes	yes	NA	NA	NA	yes	70	69			6.6	5.23	5.3	5.23
-0.175499	0.258839	Krupitsky 2013	SSRIs	Pharmacological Placebos	Escitalopram	Pharmacological Placebos	depressive_symptoms	pharm_post	dependence	episode	inpatient	SUD	intervention1	no	yes	yes	yes	yes	no	no	yes	yes	yes	NA	NA	NA	yes	29	31			4.8	5.4	6	7.8
-0.758082	0.443164	Mason 1996	TCAs	Pharmacological Placebos	Desipramine	Pharmacological Placebos	depressive_symptoms	pharm_post	dependence	major	outpatient	SUD	intervention1	yes	yes	yes	yes	yes	yes	yes	yes	yes	yes	NA	NA	NA	yes	12	10			8	15	20	15.5
-0.336378	0.269314	McGrath 1996	TCAs	Pharmacological Placebos	Imipramine	Pharmacological Placebos	depressive_symptoms	pharm_post	multiple	multiple	outpatient	MH	intervention1	yes	yes	yes	yes	yes	yes	yes	yes	yes	yes	NA	NA	NA	yes	27	29			9.4	7.7	12.4	9.7
-0.101064	0.353779	McLean 1986	TeCAs	Pharmacological Placebos	Mianserin	Pharmacological Placebos	depressive_symptoms	pharm_post	alcoholism	depression	inpatient	SUD	intervention1	no	no	yes	yes	yes	yes	yes	yes	yes	yes	NA	NA	NA	yes	16	16			16.4	8.2	17.4	10.9
-0.149344	0.221764	Moak 2003	SSRIs	Pharmacological Placebos	Sertraline	Pharmacological Placebos	depressive_symptoms	pharm_post	multiple	multiple			intervention1	no	yes	yes	yes	yes	yes	yes	no	yes	yes	NA	NA	NA	yes	38	44			7.8	7	8.8	6.3
-0.17364	0.272864	Muhonen 2008	SSRIs	NMDA Antagonists	Escitalopram	Memantine	depressive_symptoms	pharm_post	dependence	major	outpatient	SUD	intervention1	no	yes	yes	yes	yes	yes	yes	yes	no	yes	NA	NA	NA	yes	26	28			11.5	6.6	12.7	7
-0.701294	0.275519	Pettinati 2010	Opioid Antagonists + SSRIs	SSRIs	Naltrexone + Sertraline	Sertraline	depressive_symptoms	pharm_post	dependence	major	outpatient	SUD	intervention1	no	yes	yes	yes	yes	yes	yes	yes	yes	yes	NA	NA	NA	yes	27	29			6.9	6.1	11.7	7.3
-0.165288	0.275239	Pettinati 2010	Opioid Antagonists + SSRIs	Opioid Antagonists	Naltrexone + Sertraline	Naltrexone	depressive_symptoms	pharm_post	dependence	major	outpatient	SUD	intervention1	no	yes	yes	yes	yes	yes	yes	yes	yes	yes	NA	NA	NA	yes	27	26			6.9	6.1	8	7
-0.464367	0.294792	Pettinati 2010	Opioid Antagonists + SSRIs	Pharmacological Placebos	Naltrexone + Sertraline	Pharmacological Placebos	depressive_symptoms	pharm_post	dependence	major	outpatient	SUD	intervention1	no	yes	yes	yes	yes	yes	yes	yes	yes	yes	NA	NA	NA	yes	27	21			6.9	6.1	10.2	8
0.509403	0.274414	Pettinati 2010	SSRIs	Opioid Antagonists	Sertraline	Naltrexone	depressive_symptoms	pharm_post	dependence	major	outpatient	SUD	intervention1	no	yes	yes	yes	yes	yes	yes	yes	yes	yes	NA	NA	NA	yes	29	26			11.7	7.3	8	7
0.194278	0.287192	Pettinati 2010	SSRIs	Pharmacological Placebos	Sertraline	Pharmacological Placebos	depressive_symptoms	pharm_post	dependence	major	outpatient	SUD	intervention1	no	yes	yes	yes	yes	yes	yes	yes	yes	yes	NA	NA	NA	yes	29	21			11.7	7.3	10.2	8
-0.28992	0.294915	Pettinati 2010	Opioid Antagonists	Pharmacological Placebos	Naltrexone	Pharmacological Placebos	depressive_symptoms	pharm_post	dependence	major	outpatient	SUD	intervention1	no	yes	yes	yes	yes	yes	yes	yes	yes	yes	NA	NA	NA	yes	26	21			8	7	10.2	8
0.2002	0.438064	Ralevski 2013	nAChRs	Pharmacological Placebos	Mecamylamine	Pharmacological Placebos	depressive_symptoms	pharm_post	dependence	major			intervention1	no	yes	yes	yes	yes	yes	yes	yes	yes	yes	NA	NA	NA	yes	11	10
-1.72904	0.63218	Roy 1998	SSRIs	Pharmacological Placebos	Sertraline	Pharmacological Placebos	depressive_symptoms	pharm_post	dependence	episode	both	SUD	intervention1	yes	yes	yes	yes	yes	yes	yes	yes	yes	yes	NA	NA	NA	yes	10	5			5.3	5.2	16.4	7.6
-0.5065	0.272947	Roy-Byrne 2000	SARIs	Pharmacological Placebos	Nefazodone	Pharmacological Placebos	depressive_symptoms	pharm_post	dependence	major	outpatient	both	intervention1	yes	no	yes	yes	yes	yes	yes	yes	yes	yes	NA	NA	NA	yes	25	31
-0.327378	0.420205	Witte 2012	Glutamatergic Antagonists	Pharmacological Placebos	Acamprosate	Pharmacological Placebos	depressive_symptoms	pharm_post	multiple	major			intervention1	no	yes	yes	yes	yes	yes	yes	yes	yes	no	NA	NA	NA	yes	12	11			10	7.2	12.9	9.8
0	0.170538	Adamson 2015	SSRIs	Pharmacological Placebos			depressive_symptoms	pharm_post						NA	NA	no	yes	no	no	no	no	no	no	NA	NA	NA	no	73	65			1.2	0.9	1.2	0.9
0.385279	0.282696	Cornelius 1997	SSRIs	Pharmacological Placebos			depressive_symptoms	pharm_post						NA	NA	no	no	yes	no	no	no	no	no	NA	NA	NA	no	25	26			13.2	4.6	11.4	4.6
-0.430247	0.261311	Krupitsky 2013	SSRIs	Pharmacological Placebos			depressive_symptoms	pharm_post						NA	NA	no	no	no	yes	no	no	no	no	NA	NA	NA	no	29	31			4.4	5.4	7.5	8.4
-0.0348469	0.258362	Krupitsky 2013	SSRIs	Pharmacological Placebos			depressive_symptoms	pharm_post						NA	NA	no	no	no	no	yes	no	no	no	NA	NA	NA	no	29	31			27.1	10.8	27.6	16.7
-0.205484	0.222037	Moak 2003	SSRIs	Pharmacological Placebos			depressive_symptoms	pharm_post						NA	NA	no	no	no	no	no	yes	no	no	NA	NA	NA	no	38	44			8.3	8.4	10.4	11.4
-0.0861305	0.272478	Muhonen 2008	SSRIs	NMDA Antagonists			depressive_symptoms	pharm_post						NA	NA	no	no	no	no	no	no	yes	no	NA	NA	NA	no	26	28			14.3	11.8	15.3	11.1
-0.324071	0.420149	Witte 2012	Glutamatergic Antagonists	Pharmacological Placebos			depressive_symptoms	pharm_post						NA	NA	no	no	no	no	no	no	no	yes	NA	NA	NA	no	12	11			7.5	5.1	9.4	6.2
-0.80244	0.373567	Cornelius 1997	SSRIs	Pharmacological Placebos	Fluoxetine	Pharmacological Placebos	depressive_symptoms	pharm_long	dependence	major	both	both	intervention1	yes	yes	yes	no	NA	NA	NA	NA	NA	NA	NA	NA	NA	yes	15	16			13.1	8.9	21.8	11.9
-0.520538	0.365427	Cornelius 1997	SSRIs	Pharmacological Placebos			depressive_symptoms	pharm_long						NA	NA	no	yes	NA	NA	NA	NA	NA	NA	NA	NA	NA	no	15	16			10.5	9	15.8	10.7
-0.882161	0.285274	Agyapong 2012	Self-management support	Psychological Placebos	Supportive text messaging	Psychological Placebos	depressive_symptoms	psyc_post	multiple1	major	outpatient	both	intervention1	no	yes	yes	no	no	yes	NA	NA	NA	NA	NA	NA	NA	yes	26	28			8.6	7.9	16.6	9.8
-0.353707	0.396444	Markowitz 2008	Interpersonal Therapies	Supportive Psychotherapies	Interpersonal Therapies for dysthymic disorder	Brief Supportive Psychotherapies	depressive_symptoms	psyc_post	multiple	dysthymic	outpatient	both	intervention2	yes	no	yes	no	no	no	NA	NA	NA	NA	NA	NA	NA	yes	14	12			13.3	6.3	16.4	10.5
-0.209	0.234947	O'Reilly 2019	Self-management support	No additional treatment	Supportive text messaging	No additional treatment	depressive_symptoms	psyc_post	dependence	episode	outpatient	both	intervention1	yes	yes	yes	no	no	yes	NA	NA	NA	NA	NA	NA	NA	yes	38	35			14.9	11.9	17.5	13
-0.192017	0.409188	Petersen 2009	Cognitive Behavioral Therapies	Psychological Placebos	Acceptance and commitment therapy	Psychological Placebos	depressive_symptoms	psyc_post	multiple1	major	inpatient	SUD	intervention1	yes	yes	yes	no	no	no	NA	NA	NA	NA	NA	NA	NA	yes	12	12			9.6	9.4	11.3	7.6
-0.741732	0.268188	Thapinta 2014	Cognitive Behavioral Therapies	No additional treatment	Brief CBT	No additional treatment	depressive_symptoms	psyc_post	dependence	multiple	outpatient1	both1	intervention3	yes	yes	yes	no	no	yes	NA	NA	NA	NA	NA	NA	NA	yes	33	27			5.58	4.74	10.89	9.15
-0.857229	0.114702	Thapinta 2017	Cognitive Behavioral Therapies	No additional treatment	CBT Self Help Book	No additional treatment	depressive_symptoms	psyc_post	dependence	mild	outpatient1	both1	intervention3	no	yes	yes	no	no	yes	NA	NA	NA	NA	NA	NA	NA	yes	168	164			3.28	2.78	5.72	2.9
-1.27338	0.431213	Markowitz 2008	Interpersonal Therapies	Supportive Psychotherapies			depressive_symptoms	psyc_post						NA	NA	no	yes	no	no	NA	NA	NA	NA	NA	NA	NA	no	14	12			8.9	6.9	20.1	10.1
-0.241298	0.394818	Markowitz 2008	Interpersonal Therapies	Supportive Psychotherapies			depressive_symptoms	psyc_post						NA	NA	no	no	yes	no	NA	NA	NA	NA	NA	NA	NA	no	14	12			22.6	12	26.6	19.8
-0.634018	0.418379	Petersen 2009	Cognitive Behavioral Therapies	Psychological Placebos			depressive_symptoms	psyc_post						NA	NA	no	no	no	yes	NA	NA	NA	NA	NA	NA	NA	no	12	12			8	10.4	15.2	11.5
-0.174888	0.289226	Agyapong 2012	Self-management support	Psychological Placebos	Supportive text messaging	Psychological Placebos	depressive_symptoms	psyc_short	multiple	major	outpatient	both	intervention1	no	no	yes	no	NA	NA	NA	NA	NA	NA	NA	NA	NA	yes	24	24			13.28	8.7	15.08	11.37
-0.617368	0.265549	Thapinta 2014	Cognitive Behavioral Therapies	No additional treatment	Brief CBT	No additional treatment	depressive_symptoms	psyc_short	dependence	multiple	outpatient1	both	intervention2	yes	yes	yes	yes	NA	NA	NA	NA	NA	NA	NA	NA	NA	yes	33	27			3.61	3.33	6.19	4.93
-0.977572	0.116143	Thapinta 2017	Cognitive Behavioral Therapies	No additional treatment	CBT Self Help Book	No additional treatment	depressive_symptoms	psyc_short	dependence	mild	outpatient1	both	intervention2	no	yes	yes	no	NA	NA	NA	NA	NA	NA	NA	NA	NA	yes	168	164			2.5	2.19	5.03	2.93
-0.915798	0.115382	Thapinta 2017	Cognitive Behavioral Therapies	No additional treatment			depressive_symptoms	psyc_short						NA	NA	no	yes	NA	NA	NA	NA	NA	NA	NA	NA	NA	no	168	164			2.83	2.48	5.28	2.85
-0.1851	0.241039	O'Reilly 2019	Self-management support	No additional treatment	Supportive text messaging	No additional treatment	depressive_symptoms	psyc_long	dependence	episode	outpatient	both	intervention1	yes	yes	yes	NA	NA	NA	NA	NA	NA	NA	NA	NA	NA	yes	39	31			12.6	12.3	15.1	14.9
-1.58542	0.125839	Thapinta 2017	Cognitive Behavioral Therapies	No additional treatment	CBT Self Help Book	No additional treatment	depressive_symptoms	psyc_long	dependence	mild	outpatient	both	intervention1	no	yes	yes	NA	NA	NA	NA	NA	NA	NA	NA	NA	NA	yes	168	164			2.04	2	5.72	2.6
-0.0955769	0.170635	Adamson 2015	SSRIs	Pharmacological Placebos	Citalopram	Pharmacological Placebos	total_drinking	pharm_post	dependence	episode	outpatient	SUD	intervention1	no	yes	yes	yes	yes	yes	yes	yes	yes	yes	yes	yes	yes	yes	73	65			6.2	6.1	6.8	6.4
-0.668001	0.287813	Cornelius 1997	SSRIs	Pharmacological Placebos	Fluoxetine	Pharmacological Placebos	total_drinking	pharm_post	dependence	major	both	both	intervention1	no	yes	yes	no	no	yes	yes	yes	yes	yes	yes	yes	yes	yes	25	26			2.4	2.9	5.4	5.5
-0.543168	0.54429	Cornelius 2016	TeCAs	Pharmacological Placebos	Mirtazapine	Pharmacological Placebos	total_drinking	pharm_post	multiple	major	outpatient	both	intervention1	no	yes	yes	yes	yes	no	no	yes	yes	yes	yes	yes	yes	yes	7	7			3.5	1.6	4.4	1.5
-0.413158	0.315754	Hernandez-Avila 2004	SARIs	Pharmacological Placebos	Nefazodone	Pharmacological Placebos	total_drinking	pharm_post	dependence	major	outpatient	both	intervention1	no	no	yes	yes	yes	yes	yes	no	no	yes	yes	yes	yes	yes	21	20			3.45	2.45	4.47	2.39
-0.0886165	0.267563	McGrath 1996	TCAs	Pharmacological Placebos	Imipramine	Pharmacological Placebos	total_drinking	pharm_post	multiple	multiple	outpatient	MH	intervention1	yes	yes	yes	yes	yes	yes	yes	yes	yes	no	yes	yes	yes	yes	27	29			3.7	4.8	4.1	4.1
-0.370424	0.223338	Moak 2003	SSRIs	Pharmacological Placebos	Sertraline	Pharmacological Placebos	total_drinking	pharm_post	multiple	multiple			intervention1	no	yes	yes	yes	yes	yes	yes	yes	yes	yes	yes	yes	yes	yes	38	44			2.3	3.1	3.5	3.3
1.92389	0.270432	Muhonen 2008	SSRIs	NMDA Antagonists	Escitalopram	Memantine	total_drinking	pharm_post	dependence	major	outpatient	SUD	intervention2	no	yes	yes	yes	yes	yes	yes	yes	yes	yes	no	yes	yes	yes	40	40			21.1	3.6	15	2.6
-0.085	0.268887	Roy-Byrne 2000	SARIs	Pharmacological Placebos	Nefazodone	Pharmacological Placebos	total_drinking	pharm_post	dependence	major	outpatient	both	intervention1	yes	no	yes	yes	yes	yes	yes	yes	yes	yes	yes	yes	yes	yes	25	31
0	0.417424	Witte 2012	Glutamatergic Antagonists	Pharmacological Placebos	Acamprosate	Pharmacological Placebos	total_drinking	pharm_post	multiple	major			intervention1	no	yes	yes	yes	yes	yes	yes	yes	yes	yes	yes	no	no	yes	12	11			4	2	4	4
-0.749101	0.289764	Cornelius 1997	SSRIs	Pharmacological Placebos			total_drinking	pharm_post						NA	NA	no	yes	no	no	no	no	no	no	no	no	no	no	25	26			70.2	100.7	215.5	248.5
-0.560776	0.28556	Cornelius 1997	SSRIs	Pharmacological Placebos			total_drinking	pharm_post						NA	NA	no	no	yes	no	no	no	no	no	no	no	no	no	25	26			10.6	15.6	20.3	18.3
0.0907071	0.534797	Cornelius 2016	TeCAs	Pharmacological Placebos			total_drinking	pharm_post						NA	NA	no	no	no	yes	no	no	no	no	no	no	no	no	7	7			25.7	18.7	24	16.3
0	0.534522	Cornelius 2016	TeCAs	Pharmacological Placebos			total_drinking	pharm_post						NA	NA	no	no	no	no	yes	no	no	no	no	no	no	no	7	7			6.4	5.1	6.4	6
-0.586978	0.319094	Hernandez-Avila 2004	SARIs	Pharmacological Placebos			total_drinking	pharm_post						NA	NA	no	no	no	no	no	yes	no	no	no	no	no	no	21	20			2.49	2.24	3.72	1.84
-0.489388	0.31708	Hernandez-Avila 2004	SARIs	Pharmacological Placebos			total_drinking	pharm_post						NA	NA	no	no	no	no	no	no	yes	no	no	no	no	no	21	20			6.52	7.33	12.83	16.48
-0.0747077	0.267525	McGrath 1996	TCAs	Pharmacological Placebos			total_drinking	pharm_post						NA	NA	no	no	no	no	no	no	no	yes	no	no	no	no	27	29			28.3	33.1	30.8	32.9
0.0824575	0.223702	Muhonen 2008	SSRIs	NMDA Antagonists			total_drinking	pharm_post						NA	NA	no	no	no	no	no	no	no	no	yes	no	no	no	40	40			4.3	2.3	4.1	2.5
0	0.417424	Witte 2012	Glutamatergic Antagonists	Pharmacological Placebos			total_drinking	pharm_post						NA	NA	no	no	no	no	no	no	no	no	no	yes	no	no	12	11			15	13	15	21
0	0.417424	Witte 2012	Glutamatergic Antagonists	Pharmacological Placebos			total_drinking	pharm_post						NA	NA	no	no	no	no	no	no	no	no	no	no	yes	no	12	11			61	53	61	86
-0.427298	0.363472	Cornelius 1997	SSRIs	Pharmacological Placebos	Fluoxetine	Pharmacological Placebos	total_drinking	pharm_long	dependence	major	both	both	intervention1	yes	yes	yes	NA	NA	NA	NA	NA	NA	NA	NA	NA	NA	yes	15	16			10.8	18.2	21.8	30.1
-0.468625	0.27606	Agyapong 2012	Self-management support	Psychological Placebos	Supportive text messaging	Psychological Placebos	total_drinking	psyc_post	multiple	major	outpatient1	both	intervention1	no	yes	yes	yes	NA	NA	NA	NA	NA	NA	NA	NA	NA	yes	26	28			1.13	2.94	6.9	16.6
-0.1264	0.23	O'Reilly 2019	Self-management support	No additional treatment	Supportive text messaging	No additional treatment	total_drinking	psyc_post	dependence	episode	outpatient	both	intervention1	yes	yes	yes	no	NA	NA	NA	NA	NA	NA	NA	NA	NA	yes	40	36			4.5	7.4	5.4	6.8
-0.254572	0.110216	Thapinta 2017	Cognitive Behavioral Therapies	No additional treatment	CBT Self Help Book	No additional treatment	total_drinking	psyc_post	dependence	mild	outpatient	both	intervention2	no	yes	yes	yes	NA	NA	NA	NA	NA	NA	NA	NA	NA	yes	168	164			244.48	278.99	319.57	309.19
-0.0971	0.228473	O'Reilly 2019	Self-management support	No additional treatment			total_drinking	psyc_post						NA	NA	no	yes	NA	NA	NA	NA	NA	NA	NA	NA	NA	no	41	36			6.4	16.3	7.9	14.4
-0.135621	0.289007	Agyapong 2012	Self-management support	Psychological Placebos	Supportive text messaging	Psychological Placebos	total_drinking	psyc_short	multiple	major	outpatient1	both	intervention1	no	yes	yes	no	NA	NA	NA	NA	NA	NA	NA	NA	NA	yes	24	24			4.43	7.18	5.42	7.18
-0.0967736	0.109836	Thapinta 2017	Cognitive Behavioral Therapies	No additional treatment	CBT Self Help Book	No additional treatment	total_drinking	psyc_short	dependence	mild	outpatient	both	intervention2	no	yes	yes	no	NA	NA	NA	NA	NA	NA	NA	NA	NA	yes	168	164			227.09	682.53	278.16	289.8
-0.363608	0.110675	Thapinta 2017	Cognitive Behavioral Therapies	No additional treatment			total_drinking	psyc_short						NA	NA	no	yes	NA	NA	NA	NA	NA	NA	NA	NA	NA	no	168	164			192.15	240.51	295.38	321.21
-0.0617	0.240624	O'Reilly 2019	Self-management support	No additional treatment	Supportive text messaging	No additional treatment	total_drinking	psyc_long	dependence	episode	outpatient	both	intervention1	yes	yes	yes	no	NA	NA	NA	NA	NA	NA	NA	NA	NA	yes	39	31			4.9	8.4	5.4	7.7
-0.175467	0.109983	Thapinta 2017	Cognitive Behavioral Therapies	No additional treatment	CBT Self Help Book	No additional treatment	total_drinking	psyc_long	dependence	mild	outpatient	both	intervention1	no	yes	yes	yes	NA	NA	NA	NA	NA	NA	NA	NA	NA	yes	168	164			212.15	561.81	292.31	311.81
-0.0439	0.238537	O'Reilly 2019	Self-management support	No additional treatment			total_drinking	psyc_long						NA	NA	no	yes	NA	NA	NA	NA	NA	NA	NA	NA	NA	no	39	32			10.2	19.2	11.1	22
-0.022087	0.170543	Adamson 2015	SSRIs	Pharmacological Placebos	Citalopram	Pharmacological Placebos	heavy_drinking	pharm_post	dependence	episode	outpatient	SUD	intervention1	no	yes	yes	yes	NA	NA	NA	NA	NA	NA	NA	NA	NA	yes	73	65			16.3	22.7	16.8	22.3
-0.801487	0.291135	Cornelius 1997	SSRIs	Pharmacological Placebos	Fluoxetine	Pharmacological Placebos	heavy_drinking	pharm_post	dependence	major	both	both	intervention1	no	yes	yes	no	NA	NA	NA	NA	NA	NA	NA	NA	NA	yes	25	26			4.8	7	16	18
0.388629	0.539545	Cornelius 2016	TeCAs	Pharmacological Placebos	Mirtazapine	Pharmacological Placebos	heavy_drinking	pharm_post	multiple	major	outpatient	both	intervention1	no	yes	yes	yes	NA	NA	NA	NA	NA	NA	NA	NA	NA	yes	7	7			1.9	1.1	1.4	1.3
-1.03634	0.332741	Hernandez-Avila 2004	SARIs	Pharmacological Placebos	Nefazodone	Pharmacological Placebos	heavy_drinking	pharm_post	dependence	major	outpatient	both	intervention1	no	no	yes	yes	NA	NA	NA	NA	NA	NA	NA	NA	NA	yes	21	20			0.23	0.22	1.4	1.57
0.0214152	0.25835	Krupitsky 2013	SSRIs	Pharmacological Placebos	Escitalopram	Pharmacological Placebos	heavy_drinking	pharm_post	dependence	episode	inpatient	SUD	intervention1	no	yes	yes	yes	NA	NA	NA	NA	NA	NA	NA	NA	NA	yes	29	31			60	59.2	58	114.7
0.217014	0.268217	McGrath 1996	TCAs	Pharmacological Placebos	Imipramine	Pharmacological Placebos	heavy_drinking	pharm_post	multiple	multiple	outpatient	MH	intervention1	yes	yes	yes	yes	NA	NA	NA	NA	NA	NA	NA	NA	NA	yes	27	29			13.5	24.2	9	16.2
0.457084	0.226508	Muhonen 2008	SSRIs	NMDA Antagonists	Escitalopram	Memantine	heavy_drinking	pharm_post	dependence	major	outpatient	SUD	intervention1	no	yes	yes	yes	NA	NA	NA	NA	NA	NA	NA	NA	NA	yes	40	40			2.4	1.3	1.8	1.3
0.0666	0.271175	Oslin 2005	Opioid Antagonists	Pharmacological Placebos	Naltrexone	Pharmacological Placebos	heavy_drinking	pharm_post	dependence	major			intervention1	no	yes	yes	yes	NA	NA	NA	NA	NA	NA	NA	NA	NA	yes	37	37	13	12
-0.592998	0.22707	Pettinati 2010	Opioid Antagonists + SSRIs	SSRIs	Naltrexone + Sertraline	Sertraline	heavy_drinking	pharm_post	dependence	major	outpatient	SUD	intervention1	no	yes	yes	yes	NA	NA	NA	NA	NA	NA	NA	NA	NA	yes	41	40			-63.6	40.8	-39.9	38.3
-0.458324	0.216473	Pettinati 2010	Opioid Antagonists + SSRIs	Opioid Antagonists	Naltrexone + Sertraline	Naltrexone	heavy_drinking	pharm_post	dependence	major	outpatient	SUD	intervention1	no	yes	yes	yes	NA	NA	NA	NA	NA	NA	NA	NA	NA	yes	41	47			-63.6	40.8	-45.2	38.9
-0.549626	0.227858	Pettinati 2010	Opioid Antagonists + SSRIs	Pharmacological Placebos	Naltrexone + Sertraline	Pharmacological Placebos	heavy_drinking	pharm_post	dependence	major	outpatient	SUD	intervention1	no	yes	yes	yes	NA	NA	NA	NA	NA	NA	NA	NA	NA	yes	41	39			-63.6	40.8	-41.7	38
0.135999	0.215367	Pettinati 2010	SSRIs	Opioid Antagonists	Sertraline	Naltrexone	heavy_drinking	pharm_post	dependence	major	outpatient	SUD	intervention1	no	yes	yes	yes	NA	NA	NA	NA	NA	NA	NA	NA	NA	yes	40	47			-39.9	38.3	-45.2	38.9
0.0467181	0.225066	Pettinati 2010	SSRIs	Pharmacological Placebos	Sertraline	Pharmacological Placebos	heavy_drinking	pharm_post	dependence	major	outpatient	SUD	intervention1	no	yes	yes	yes	NA	NA	NA	NA	NA	NA	NA	NA	NA	yes	40	39			-39.9	38.3	-41.7	38
-0.0901052	0.216714	Pettinati 2010	Opioid Antagonists	Pharmacological Placebos	Naltrexone	Pharmacological Placebos	heavy_drinking	pharm_post	dependence	major	outpatient	SUD	intervention1	no	yes	yes	yes	NA	NA	NA	NA	NA	NA	NA	NA	NA	yes	47	39			-45.2	38.9	-41.7	38
-0.72142	0.289074	Cornelius 1997	SSRIs	Pharmacological Placebos			heavy_drinking	pharm_post						NA	NA	no	yes	NA	NA	NA	NA	NA	NA	NA	NA	NA	no	25	26			-8	4.8	-4.7	4.2
-0.0681138	0.170587	Adamson 2015	SSRIs	Pharmacological Placebos	Citalopram	Pharmacological Placebos	withdrawal	pharm_post	dependence	episode	outpatient	SUD	intervention1	no	yes	yes	yes	yes	NA	NA	NA	NA	NA	NA	NA	NA	yes	73	65			9	8.9	9.6	8.6
-0.0628871	0.335492	Altintoprak 2008	TeCAs	TCAs	Amitriptyline	Mirtazapine	withdrawal	pharm_post	dependence1	major	inpatient1	SUD1	intervention1	no	yes	yes	yes	yes	NA	NA	NA	NA	NA	NA	NA	NA	yes	20	16			97.3	40.6	99.9	40.2
0.412826	0.540186	Cornelius 2016	TeCAs	Pharmacological Placebos	Mirtazapine	Pharmacological Placebos	withdrawal	pharm_post	multiple	major	outpatient	both	intervention1	no	yes	yes	yes	yes	NA	NA	NA	NA	NA	NA	NA	NA	yes	7	7			14.1	4.4	11.6	6.7
-0.492063	0.366275	Han 2013	AAPs + SSRIs	SSRIs	Aripiprazole + Escitalopram	Escitalopram	withdrawal	pharm_post	dependence	major1	inpatient	both1	intervention1	yes	yes	yes	yes	yes	NA	NA	NA	NA	NA	NA	NA	NA	yes	14	17			14.8	6.1	18.2	7.2
-0.104541	0.258519	Krupitsky 2013	SSRIs	Pharmacological Placebos	Escitalopram	Pharmacological Placebos	withdrawal	pharm_post	dependence	episode	inpatient	SUD	intervention1	no	yes	yes	no	no	NA	NA	NA	NA	NA	NA	NA	NA	yes	29	31			2.3	10.8	3.8	16.7
0.274717	0.224659	Muhonen 2008	SSRIs	NMDA Antagonists	Escitalopram	Memantine	withdrawal	pharm_post	dependence	major1	outpatient	SUD	intervention1	no	yes	yes	yes	yes	NA	NA	NA	NA	NA	NA	NA	NA	yes	40	40			12.8	8.6	10.6	7.2
-0.3686	0.271109	Roy-Byrne 2000	SARIs	Pharmacological Placebos	Nefazodone	Pharmacological Placebos	withdrawal	pharm_post	dependence	major	outpatient	both	intervention1	yes	no	yes	yes	yes	NA	NA	NA	NA	NA	NA	NA	NA	yes	25	31
-0.0206236	0.417435	Witte 2012	Glutamatergic Antagonists	Pharmacological Placebos	Acamprosate	Pharmacological Placebos	withdrawal	pharm_post	multiple	major			intervention1	no	yes	yes	yes	yes	NA	NA	NA	NA	NA	NA	NA	NA	yes	12	11			22.3	7.4	22.5	11.1
-0.0813555	0.258449	Krupitsky 2013	SSRIs	Pharmacological Placebos			withdrawal	pharm_post						NA	NA	no	yes	no	NA	NA	NA	NA	NA	NA	NA	NA	no	29	31			2.1	6.5	2.8	10
0.0292498	0.258356	Krupitsky 2013	SSRIs	Pharmacological Placebos			withdrawal	pharm_post						NA	NA	no	no	yes	NA	NA	NA	NA	NA	NA	NA	NA	no	29	31			0.6	2.7	0.5	3.9
0.289115	0.27377	Agyapong 2012	Self-management support	Psychological Placebos	Supportive text messaging	Psychological Placebos	withdrawal	psyc_post	multiple	major	outpatient	both	intervention1	no	yes	yes	no	NA	NA	NA	NA	NA	NA	NA	NA	NA	yes	26	28			8.4	6.4	6.8	4.4
0.0528	0.237908	O'Reilly 2019	Self-management support	No additional treatment	Supportive text messaging	No additional treatment	withdrawal	psyc_post	dependence	episode	outpatient	both	intervention1	yes	yes	yes	yes	NA	NA	NA	NA	NA	NA	NA	NA	NA	yes	38	33			7.6	7.1	7.2	8.1
-0.464106	0.27599	Agyapong 2012	Self-management support	Psychological Placebos			withdrawal	psyc_post						NA	NA	no	yes	NA	NA	NA	NA	NA	NA	NA	NA	NA	no	26	28			-79.5	15.9	-72.3	14.7
-0.457224	0.292423	Agyapong 2012	Self-management support	Psychological Placebos	Supportive text messaging	Psychological Placebos	withdrawal	psyc_short	multiple	major	outpatient	both	intervention1	no	yes	yes	no	NA	NA	NA	NA	NA	NA	NA	NA	NA	yes	24	24			7.7	4.9	10.7	7.7
-0.351571	0.290897	Agyapong 2012	Self-management support	Psychological Placebos			withdrawal	psyc_short						NA	NA	no	yes	NA	NA	NA	NA	NA	NA	NA	NA	NA	no	24	24			-75.6	11	-71.1	14
-0.0815	0.254558	O'Reilly 2019	Self-management support	No additional treatment	Supportive text messaging	No additional treatment	withdrawal	psyc_long	dependence	episode	outpatient	both	intervention1	yes	yes	yes	NA	NA	NA	NA	NA	NA	NA	NA	NA	NA	yes	38	26			7.3	7.2	8	10.3
-0.089898	0.22372	Muhonen 2008	SSRIs	NMDA Antagonists	Escitalopram	Memantine	QoL	pharm_post	dependence	major	outpatient	SUD	intervention1	no	yes	yes	yes	NA	NA	NA	NA	NA	NA	NA	NA	NA	yes	40	40			-56.6	23.2	-54.6	20.8
-0.326873	0.420197	Witte 2012	Glutamatergic Antagonists	Pharmacological Placebos	Acamprosate	Pharmacological Placebos	QoL	pharm_post	multiple	major			intervention2	no	yes	yes	no	NA	NA	NA	NA	NA	NA	NA	NA	NA	yes	12	11			-77.1	20.1	-69.5	24.7
-0.201898	0.634065	Witte 2012	Glutamatergic Antagonists	Pharmacological Placebos			QoL	pharm_post						NA	NA	no	yes	NA	NA	NA	NA	NA	NA	NA	NA	NA	no	5	5			-76.6	10.3	-72.6	23.1
-0.7443	0.491163	Butterworth 1971	TCAs	Pharmacological Placebos	Imipramine	Pharmacological Placebos	functional	pharm_post	alcoholism	depression	inpatient	SUD	intervention1	no	yes	yes	yes	yes	NA	NA	NA	NA	NA	NA	NA	NA	no	20	20	2	6
-0.809915	0.291363	Cornelius 1997	SSRIs	Pharmacological Placebos	Fluoxetine	Pharmacological Placebos	functional	pharm_post	dependence	major	both	both	intervention1	no	yes	yes	yes	yes	NA	NA	NA	NA	NA	NA	NA	NA	yes	25	26			-70.1	18.6	-54.8	18.6
-0.102912	0.361141	Han 2013	AAPs + SSRIs	SSRIs	Aripiprazole + Escitalopram	Escitalopram	functional	pharm_post	dependence	major	inpatient	both	intervention1	yes	yes	yes	yes	yes	NA	NA	NA	NA	NA	NA	NA	NA	yes	14	17			2.7	1.1	2.8	0.8
-0.8776	0.39821	Krupitsky 2013	SSRIs	Pharmacological Placebos	Escitalopram	Pharmacological Placebos	functional	pharm_post	dependence	episode	inpatient	SUD	intervention1	no	yes	yes	no	yes	NA	NA	NA	NA	NA	NA	NA	NA	yes	29	31	19	28
-0.8639	0.330864	McGrath 1996	TCAs	Pharmacological Placebos	Imipramine	Pharmacological Placebos	functional	pharm_post	multiple	multiple	outpatient	MH	intervention1	yes	yes	yes	yes	yes	NA	NA	NA	NA	NA	NA	NA	NA	yes	27	29	12	23
0.297969	0.224844	Muhonen 2008	SSRIs	NMDA Antagonists	Escitalopram	Memantine	functional	pharm_post	dependence	major	outpatient1	SUD	intervention1	no	yes	yes	yes	yes	NA	NA	NA	NA	NA	NA	NA	NA	yes	40	40			-63.8	11.4	-67.2	11.2
-1.9602	0.832373	Roy 1998	SSRIs	Pharmacological Placebos	Sertraline	Pharmacological Placebos	functional	pharm_post	dependence	episode	both	SUD	intervention1	yes	yes	yes	yes	yes	NA	NA	NA	NA	NA	NA	NA	NA	yes	18	18	9	18
-0.6326	0.309081	Roy-Byrne 2000	SARIs	Pharmacological Placebos	Nefazodone	Pharmacological Placebos	functional	pharm_post	dependence	major	outpatient	both	intervention1	yes	no	yes	yes	yes	NA	NA	NA	NA	NA	NA	NA	NA	yes	25	31	10	21
-0.0713284	0.417556	Witte 2012	Glutamatergic Antagonists	Pharmacological Placebos	Acamprosate	Pharmacological Placebos	functional	pharm_post	multiple	major			intervention1	no	yes	yes	yes	no	NA	NA	NA	NA	NA	NA	NA	NA	yes	12	11			2.8	1.2	2.9	1.5
-0.360488	0.26043	Krupitsky 2013	SSRIs	Pharmacological Placebos			functional	pharm_post						NA	NA	no	yes	no	NA	NA	NA	NA	NA	NA	NA	NA	no	29	31			-82	15.6	-71.7	36.2
-0.274434	0.41938	Witte 2012	Glutamatergic Antagonists	Pharmacological Placebos			functional	pharm_post						NA	NA	no	no	yes	NA	NA	NA	NA	NA	NA	NA	NA	no	12	11			2.6	1.2	3	1.6
-0.69798	0.370168	Cornelius 1997	SSRIs	Pharmacological Placebos	Fluoxetine	Pharmacological Placebos	functional	pharm_long	dependence	major	both	both	intervention1	yes	yes	yes	NA	NA	NA	NA	NA	NA	NA	NA	NA	NA	yes	15	16			-64.1	11.1	-56.4	10.4
-0.971581	0.287952	Agyapong 2012	Self-management support	Psychological Placebos	Supportive text messaging	Psychological Placebos	functional	psyc_post	multiple	major	outpatient	both	intervention1	no	yes	yes	NA	NA	NA	NA	NA	NA	NA	NA	NA	NA	yes	26	28			-89.8	12.2	-76.1	15.3
-0.539184	0.293874	Agyapong 2012	Self-management support	Psychological Placebos	Supportive text messaging	Psychological Placebos	functional	psyc_short	multiple	major	outpatient	both	intervention1	no	yes	yes	NA	NA	NA	NA	NA	NA	NA	NA	NA	NA	yes	24	24			-83.81	12.34	-74.1	21.8
0.280135	0.548227	Adamson 2015	SSRIs	Pharmacological Placebos	Citalopram	Pharmacological Placebos	adverse	pharm_post	dependence	episode	outpatient	SUD	intervention1	no	yes	yes	no	yes	yes	yes	yes	NA	NA	NA	NA	NA	yes	73	65	66	57
0.767255	0.729575	Butterworth 1971	TCAs	Pharmacological Placebos	Imipramine	Pharmacological Placebos	adverse	pharm_post	alcoholism	depression	inpatient	SUD	intervention1	no	yes	yes	yes	yes	yes	yes	yes	NA	NA	NA	NA	NA	no	20	20	7	4
0.0384663	2.01915	Cornelius 1997	SSRIs	Pharmacological Placebos	Fluoxetine	Pharmacological Placebos	adverse	pharm_post	dependence	major	both	both	intervention1	no	yes	yes	yes	yes	yes	yes	yes	NA	NA	NA	NA	NA	yes	25	26	0	0
1.29277	1.20979	Han 2013	AAPs + SSRIs	SSRIs	Aripiprazole + Escitalopram	Escitalopram	adverse	pharm_post	dependence	major	inpatient	both	intervention1	no	yes	yes	yes	yes	yes	yes	yes	NA	NA	NA	NA	NA	yes	17	18	3	1
-1.1334	0.580431	Hernandez-Avila 2004	SARIs	Pharmacological Placebos	Nefazodone	Pharmacological Placebos	adverse	pharm_post	dependence	major	outpatient	both	intervention1	no	no	yes	yes	yes	yes	yes	yes	NA	NA	NA	NA	NA	yes	21	20
0.205571	0.308882	Kranzler 2006	SSRIs	Pharmacological Placebos	Sertraline	Pharmacological Placebos	adverse	pharm_post	dependence	major			intervention1	yes	yes	yes	yes	no	yes	yes	yes	NA	NA	NA	NA	NA	yes	160	171	138	143
1.30114	0.567996	Krupitsky 2013	SSRIs	Pharmacological Placebos	Escitalopram	Pharmacological Placebos	adverse	pharm_post	dependence	episode	inpatient	SUD	intervention1	no	yes	yes	yes	yes	yes	yes	yes	NA	NA	NA	NA	NA	yes	29	31	15	7
-0.201014	0.469808	Loo 1988	TCAs	TCAs	Tianeptine	Amitriptyline	adverse	pharm_post					intervention2	NA	no	no	no	no	no	no	no	NA	NA	NA	NA	NA	no	64	65	10	12
1.00764	1.68786	Mason 1996	TCAs	Pharmacological Placebos	Desipramine	Pharmacological Placebos	adverse	pharm_post	dependence	major	outpatient	SUD	intervention1	yes	yes	yes	yes	yes	yes	yes	yes	NA	NA	NA	NA	NA	yes	12	10	1	0
0.882389	0.657747	McGrath 1996	TCAs	Pharmacological Placebos	Imipramine	Pharmacological Placebos	adverse	pharm_post	multiple	multiple	outpatient	MH	intervention1	yes	yes	yes	yes	yes	yes	yes	yes	NA	NA	NA	NA	NA	yes	36	33	9	4
1.24171	1.21529	McLean 1986	TeCAs	Pharmacological Placebos	Mianserin	Pharmacological Placebos	adverse	pharm_post	alcoholism	depression	inpatient	SUD	intervention1	no	no	yes	yes	yes	yes	yes	yes	NA	NA	NA	NA	NA	yes	16	16	3	1
1.6946	0.9759	Mielke 1978	TCAs	MRIs	Imipramine	AHR-1118	adverse	pharm_post	alcoholism	major	inpatient	SUD	intervention1	no	no	yes	yes	yes	yes	yes	yes	NA	NA	NA	NA	NA	no	10	10	7	3
2.08722	1.10507	Moak 2003	SSRIs	Pharmacological Placebos	Sertraline	Pharmacological Placebos	adverse	pharm_post	multiple	multiple			intervention1	no	yes	yes	yes	yes	yes	yes	yes	NA	NA	NA	NA	NA	yes	38	44	6	1
1.46634	1.14167	Muhonen 2008	SSRIs	NMDA Antagonists	Escitalopram	Memantine	adverse	pharm_post	dependence	major	outpatient	SUD	intervention1	no	yes	yes	yes	yes	no	yes	yes	NA	NA	NA	NA	NA	yes	40	40	39	36
0.587787	0.670229	Pettinati 2010	Opioid Antagonists + SSRIs	SSRIs	Naltrexone + Sertraline	Sertraline	adverse	pharm_post	dependence	major	outpatient	SUD	intervention1	no	yes	yes	yes	yes	yes	yes	yes	NA	NA	NA	NA	NA	yes	42	40	7	4
1.54756	0.832289	Pettinati 2010	Opioid Antagonists + SSRIs	Opioid Antagonists	Naltrexone + Sertraline	Naltrexone	adverse	pharm_post	dependence	major	outpatient	SUD	intervention1	no	yes	yes	yes	yes	yes	yes	yes	NA	NA	NA	NA	NA	yes	42	49	7	2
2.02815	1.09442	Pettinati 2010	Opioid Antagonists + SSRIs	Pharmacological Placebos	Naltrexone + Sertraline	Pharmacological Placebos	adverse	pharm_post	dependence	major	outpatient	SUD	intervention1	no	yes	yes	yes	yes	yes	yes	yes	NA	NA	NA	NA	NA	yes	42	39	7	1
0.959776	0.893898	Pettinati 2010	SSRIs	Opioid Antagonists	Sertraline	Naltrexone	adverse	pharm_post	dependence	major	outpatient	SUD	intervention1	no	yes	yes	yes	yes	yes	yes	yes	NA	NA	NA	NA	NA	yes	40	49	4	2
1.44036	1.14197	Pettinati 2010	SSRIs	Pharmacological Placebos	Sertraline	Pharmacological Placebos	adverse	pharm_post	dependence	major	outpatient	SUD	intervention1	no	yes	yes	yes	yes	yes	yes	yes	NA	NA	NA	NA	NA	yes	40	39	4	1
0.480586	1.24402	Pettinati 2010	Opioid Antagonists	Pharmacological Placebos	Naltrexone	Pharmacological Placebos	adverse	pharm_post	dependence	major	outpatient	SUD	intervention1	no	yes	yes	yes	yes	yes	yes	yes	NA	NA	NA	NA	NA	yes	49	39	2	1
-0.575364	0.935414	Ralevski 2013	nAChRs	Pharmacological Placebos	Mecamylamine	Pharmacological Placebos	adverse	pharm_post	dependence	major			intervention1	no	yes	yes	yes	yes	yes	yes	yes	NA	NA	NA	NA	NA	yes	11	10	3	4
1.4871	0.507543	Roy-Byrne 2000	SARIs	Pharmacological Placebos	Nefazodone	Pharmacological Placebos	adverse	pharm_post	dependence	major	outpatient	both	intervention1	yes	no	yes	yes	yes	yes	no	yes	NA	NA	NA	NA	NA	yes	25	31			2.1	1.5	1	1.2
0.875469	0.861201	Witte 2012	Glutamatergic Antagonists	Pharmacological Placebos	Acamprosate	Pharmacological Placebos	adverse	pharm_post	multiple	major			intervention1	no	yes	yes	yes	yes	yes	yes	no	NA	NA	NA	NA	NA	yes	12	11	8	5
0.684414	0.349535	Adamson 2015	SSRIs	Pharmacological Placebos			adverse	pharm_post						NA	NA	no	yes	no	no	no	no	NA	NA	NA	NA	NA	no	73	65	38	23
0.832909	0.404171	Kranzler 2006	SSRIs	Pharmacological Placebos			adverse	pharm_post						NA	NA	no	no	yes	no	no	no	NA	NA	NA	NA	NA	no	160	171	20	10
-0.315081	0.798835	Muhonen 2008	SSRIs	NMDA Antagonists			adverse	pharm_post						NA	NA	no	no	no	yes	no	no	NA	NA	NA	NA	NA	no	40	40	3	4
0.223144	1.44049	Roy-Byrne 2000	SARIs	Pharmacological Placebos			adverse	pharm_post						NA	NA	no	no	no	no	yes	no	NA	NA	NA	NA	NA	no	25	31	1	1
-1.88387	1.60788	Witte 2012	Glutamatergic Antagonists	Pharmacological Placebos			adverse	pharm_post						NA	NA	no	no	no	no	no	yes	NA	NA	NA	NA	NA	no	12	11	0	2
0.0625204	2.03104	Cornelius 1997	SSRIs	Pharmacological Placebos	Fluoxetine	Pharmacological Placebos	adverse	pharm_long	dependence	major	both	both	intervention1	yes	yes	yes	NA	NA	NA	NA	NA	NA	NA	NA	NA	NA	yes	15	16	0	0
0	2.02424	Butterworth 1971	TCAs	Pharmacological Placebos	Imipramine	Pharmacological Placebos	serious_adverse	pharm_post	alcoholism	depression	inpatient	SUD	intervention1	no	yes	yes	NA	NA	NA	NA	NA	NA	NA	NA	NA	NA	no	20	20	0	0
0	2.06559	Cornelius 2016	TeCAs	Pharmacological Placebos	Mirtazapine	Pharmacological Placebos	serious_adverse	pharm_post	multiple	major	outpatient	both	intervention1	no	yes	yes	NA	NA	NA	NA	NA	NA	NA	NA	NA	NA	yes	7	7	0	0
0.306258	0.487649	Kranzler 2006	SSRIs	Pharmacological Placebos	Sertraline	Pharmacological Placebos	serious_adverse	pharm_post	dependence	major			intervention1	yes	yes	yes	NA	NA	NA	NA	NA	NA	NA	NA	NA	NA	yes	160	171	10	8
1.30446	1.17693	Moak 2003	SSRIs	Pharmacological Placebos	Sertraline	Pharmacological Placebos	serious_adverse	pharm_post	multiple	multiple			intervention1	no	yes	yes	NA	NA	NA	NA	NA	NA	NA	NA	NA	NA	yes	38	44	3	1
-0.719123	1.24578	Muhonen 2008	SSRIs	NMDA Antagonists	Escitalopram	Memantine	serious_adverse	pharm_post	dependence	major	outpatient	SUD	intervention2	no	yes	yes	NA	NA	NA	NA	NA	NA	NA	NA	NA	NA	yes	40	40	1	2
-1.49065	0.577662	Pettinati 2010	Opioid Antagonists + SSRIs	SSRIs	Naltrexone + Sertraline	Sertraline	serious_adverse	pharm_post	dependence	major	outpatient	SUD	intervention1	no	yes	yes	NA	NA	NA	NA	NA	NA	NA	NA	NA	NA	yes	42	40	5	15
-0.98291	0.575958	Pettinati 2010	Opioid Antagonists + SSRIs	Opioid Antagonists	Naltrexone + Sertraline	Naltrexone	serious_adverse	pharm_post	dependence	major	outpatient	SUD	intervention1	no	yes	yes	NA	NA	NA	NA	NA	NA	NA	NA	NA	NA	yes	42	49	5	13
-1.06717	0.594685	Pettinati 2010	Opioid Antagonists + SSRIs	Pharmacological Placebos	Naltrexone + Sertraline	Pharmacological Placebos	serious_adverse	pharm_post	dependence	major	outpatient	SUD	intervention1	no	yes	yes	NA	NA	NA	NA	NA	NA	NA	NA	NA	NA	yes	42	39	5	11
0.507744	0.459747	Pettinati 2010	SSRIs	Opioid Antagonists	Sertraline	Naltrexone	serious_adverse	pharm_post	dependence	major	outpatient	SUD	intervention1	no	yes	yes	NA	NA	NA	NA	NA	NA	NA	NA	NA	NA	yes	40	49	15	13
0.423484	0.483001	Pettinati 2010	SSRIs	Pharmacological Placebos	Sertraline	Pharmacological Placebos	serious_adverse	pharm_post	dependence	major	outpatient	SUD	intervention1	no	yes	yes	NA	NA	NA	NA	NA	NA	NA	NA	NA	NA	yes	40	39	15	11
-0.0842603	0.480962	Pettinati 2010	Opioid Antagonists	Pharmacological Placebos	Naltrexone	Pharmacological Placebos	serious_adverse	pharm_post	dependence	major	outpatient	SUD	intervention1	no	yes	yes	NA	NA	NA	NA	NA	NA	NA	NA	NA	NA	yes	49	39	13	11

## Sheet: Literature Search
Refid	Author	Title	Year	Ti-Ab-decision	Full-text decision
2584	E. M. Krupitsky, S. M. Yerish, V. A. Berntsev, A. S. Kiselev, N. A. Alexandrovsky, M. N. Torban, S. P. Eroshin, O. F. Eryshev	Double blind placebo controlled randomized clinical trial of escitalopram for alcoholism comorbid with affective disorders (depression and anxiety)	2010	Duplicate
4544	J. R. Cornelius, I. M. Salloum, M. D. Cornelius, J. M. Perel, J. G. Ehler, P. J. Jarrett, R. L. Levin, A. Black, J. J. Mann	PRELIMINARY-REPORT - DOUBLE-BLIND, PLACEBO-CONTROLLED STUDY OF FLUOXETINE IN DEPRESSED ALCOHOLICS	1995	Duplicate
4557	R. Agricola, G. D. Verde, R. Urani, C. Dipalma, V. Giorgetti	S-ADENOSYL-L-METHIONINE IN THE TREATMENT OF MAJOR DEPRESSION COMPLICATING CHRONIC-ALCOHOLISM	1994	Duplicate
4579	A. C. Altamura, M. C. Mauri, T. Girardi, B. Panetta	ALCOHOLISM AND DEPRESSION - A PLACEBO CONTROLLED-STUDY WITH VILOXAZINE	1990	Duplicate
5588		Sertraline for alcohol dependence and depression	2004	Duplicate
5591	D Oslin	The treatment of late life major depression complication by alcohol	2002	Duplicate
5707	N Desai, M Losardo, D Farrell, W Penk, I Petrakis, B Rounsaville	The efficacy of sertraline versus fluoxetine in Veterans comorbid depression and alcohol dependence	1999	Duplicate
6837	NCT00000458	Sertraline and Cognitive Therapy in Depressed Alcoholics	1999	Duplicate
6838	NCT00004554	Sertraline for Alcohol Dependence and Depression	2000	Duplicate
6839	NCT00006204	Drug Treatment for Depressed Alcoholics (Naltrexone/Fluoxetine)	2000	Duplicate
6840	NCT00018824	Treating Alcohol Use In Older Adults With Depression	2001	Duplicate
6851	NCT00368862	Efficacy Study of Memantine Hydrochloride and Escitalopram for the Treatment of Co-Morbid Depression and Alcoholism.	2006	Duplicate
6853	NCT00449007	Fluoxetine and Bupropion to Treat Patients With Depression and Alcoholism	2007	Duplicate
6854	NCT00452543	Acamprosate Added to Escitalopram and Behavioral Treatment for Comorbid Depression and Alcoholism	2007	Duplicate
6855	NCT00563797	Mecamylamine for the Treatment of Patients With Depression and Alcohol Dependence	2007	Duplicate
6859	NCT00851669	The MEADOW PROJECT (Mending the Effects of Alcohol and Depression on Women) and The Bridge Program (Connecting Recovery Treatment and Behavioral Health)	2009	Duplicate
6861	NCT01037868	Usefulness of Supportive Text Messages in the Treatment of Depressed Alcoholics	2009	Duplicate
6870	NCT01528748	Clinical Trial of CBASP for Individuals With Co-occurring Chronic Depression and Alcohol Dependence	2012	Duplicate
6871	NCT01551329	Ketamine for Depression and Alcohol Dependence	2012	Duplicate
6882	NCT02185131	Double-blind Pilot Trial of Mirtazapine for the Treatment of Co-occurring AD/MDD.	2014	Duplicate
6887	NCT02327858	Supportive Text Messages to Reduce Mood Symptoms and Problem Drinking- Randomised Controlled Pilot Trials	2014	Duplicate
6890	NCT02404662	Trial of Supportive Text Messages for Patients With Alcohol Use Disorder and a Co-morbid Depression	2015	Duplicate
6892	NCT02461927	Ketamine for the Rapid Treatment of Major Depressive Disorder and Alcohol Use Disorder	2015	Duplicate
6895	NCT02646449	Treatment of Young Adults With Comorbid AUD/MDD: A Pilot Medication Trial	2016	Duplicate
6897	NCT02705898	Lifestyle Physical Activity Intervention for Depressed Alcohol Dependent Women	2016	Duplicate
1	L. Vijayakumar, R. Mohanraj, S. Kumar, V. Jeyaseelan, S. Sriram, M. Shanmugam	CASP - An intervention by community volunteers to reduce suicidal behaviour among refugees	2017	No alcohol use disorder
4	N. Janssen, M. J. H. Huibers, P. Lucassen, R. O. Voshaar, H. van Marwijk, J. Bosmans, M. Pijnappels, J. Spijker, G. J. Hendriks	Behavioural activation by mental health nurses for late-life depression in primary care: a randomized controlled trial	2017	No alcohol use disorder
10	G. Rondanina, M. Puntoni, A. Guerrieri-Gonzaga, D. Marra, B. Bonanni, A. DeCensi	Worry and risk perception of breast cancer in a prevention trial of low dose tamoxifen in midlife postmenopausal hormone users	2017	No alcohol use disorder
12	C. E. Lewis, D. Farewell, V. Groves, N. J. Kitchiner, N. P. Roberts, T. Vick, J. I. Bisson	Internet-based guided self-help for posttraumatic stress disorder (PTSD): Randomized controlled trial	2017	No alcohol use disorder
17	I. Vasilj, M. Vasilj, B. A. Margetic, I. Curic, B. Saric, M. Martinac, D. Babic, M. Bevanda	SOCIO-CULTURAL EFFECTS ON MENTAL HEALTH AND COMMON CHRONIC DISEASES IN PRIMARY CARE PATIENTS IN EAST AND WEST MOSTAR, BOSNIA AND HERZEGOVINA: PRELIMINARY RESULTS	2016	No alcohol use disorder
21	R. Worsley, R. J. Bell, P. Gartoulla, P. J. Robinson, S. R. Davis	Moderate-Severe Vasomotor Symptoms Are Associated with Moderate-Severe Depressive Symptoms	2017	No alcohol use disorder
22	P. D. Friedmann, D. Wilson, E. V. Nunes, R. Hoskinson, J. D. Lee, M. Gordon, S. M. Murphy, R. J. Bonnie, D. T. Chen, T. Y. Boney, C. P. O'Brien	Do patient characteristics moderate the effect of extended-release naltrexone (XR-NTX) for opioid use disorder?	2017	No alcohol use disorder
25	D. Wasserman	Review of health and risk-behaviours, mental health problems and suicidal behaviours in young Europeans on the basis of the results from the EU-funded Saving and Empowering Young Lives in Europe (SEYLE) study	2016	No alcohol use disorder
27	E. Peles, A. Sason, S. Schreiber, M. Adelson	Newborn birth-weight of pregnant women on methadone or buprenorphine maintenance treatment: A national contingency management approach trial	2017	No alcohol use disorder
28	H. M. Lau, J. H. Smit, T. M. Fleming, H. Riper	Serious Games for Mental Health: Are They Accessible, Feasible, and Effective? A Systematic Review and Meta-analysis	2016	No alcohol use disorder
30	K. Palar, T. Napoles, L. L. Hufstedler, H. Seligman, F. M. Hecht, K. Madsen, M. Ryle, S. Pitchford, E. A. Frongillo, S. D. Weiser	Comprehensive and Medically Appropriate Food Support Is Associated with Improved HIV and Diabetes Health	2017	No alcohol use disorder
33	J. C. Kane, N. P. Luitel, M. J. Jordans, B. A. Kohrt, I. Weissbecker, W. A. Tol	Mental health and psychosocial problems in the aftermath of the Nepal earthquakes: findings from a representative cluster sample survey	2017	No alcohol use disorder
34	R. Shidhaye, V. Murhar, S. Gangale, L. Aldridge, R. Shastri, R. Parikh, R. Shrivastava, S. Damle, T. Raja, A. Nadkarni, V. Patel	The effect of VISHRAM, a grass-roots community-based mental health programme, on the treatment gap for depression in rural communities in India: a population-based study	2017	No alcohol use disorder
35	T. Thorsteinsdottir, H. Valdimarsdottir, A. Hauksdottir, J. Stranne, U. Wilderang, E. Haglind, G. Steineck	Care-related predictors for negative intrusive thoughts after prostate cancer diagnosis-data from the prospective LAPPRO trial	2016	No alcohol use disorder
36	E. Vandael, B. Vandenberk, J. Vandenberghe, R. Willems, V. Foulon	Risk factors for QTc-prolongation: systematic review of the evidence	2017	No alcohol use disorder
37	S. K. Johnson, K. von Sternberg, M. M. Velasquez	A Comparison of Profiles of Transtheoretical Model Constructs of Change among Depressed and Nondepressed Women at Risk for an Alcohol-Exposed Pregnancy	2017	No alcohol use disorder
38	L. J. Wang, S. W. Chen, C. K. Chen, C. L. Yen, J. J. Chang, T. S. Lee, C. J. Liu, L. W. Chen, R. N. Chien	Treatment-emergent depression and anxiety between peginterferon alpha-2a versus alpha-2b plus ribavirin for chronic hepatitis C	2016	No alcohol use disorder
41	O. P. Almeida, K. Marsh, K. Murray, M. Hickey, M. Sim, A. Ford, L. Flicker	Reducing depression during the menopausal transition with health coaching: Results from the healthy menopausal transition randomised controlled trial	2016	No alcohol use disorder
43	K. Danielsson, A. Markstrom, J. E. Broman, L. von Knorring, M. Jansson-Frojmark	Delayed sleep phase disorder in a Swedish cohort of adolescents and young adults: Prevalence and associated factors	2016	No alcohol use disorder
44	M. W. Vander Weg, A. J. Cozad, M. B. Howren, M. Cretzmeyer, M. Scherubel, C. Turvey, K. M. Grant, T. E. Abrams, D. A. Katz	An individually-tailored smoking cessation intervention for rural Veterans: a pilot randomized trial	2016	No alcohol use disorder
45	A. A. Pollack, B. Weiss, L. T. Trung	Mental health, life functioning and risk factors among people exposed to frequent natural disasters and chronic poverty in Vietnam	2016	No alcohol use disorder
46	M. E. Levin, J. A. Haeger, B. G. Pierce, M. P. Twohig	Web-Based Acceptance and Commitment Therapy for Mental Health Problems in College Students: A Randomized Controlled Trial	2016	No alcohol use disorder
47	I. Sandler, J. Y. Tein, H. Cham, S. Wolchik, T. Ayers	Long-term effects of the Family Bereavement Program on spousally bereaved parents: Grief, mental health problems, alcohol problems, and coping efficacy	2016	No alcohol use disorder
49	E. C. Sun, B. D. Darnall, L. C. Baker, S. Mackey	Incidence of and Risk Factors for Chronic Opioid Use Among Opioid-Naive Patients in the Postoperative Period	2016	No alcohol use disorder
51	R. G. Dos Santos, F. L. Osorio, J. A. Crippa, J. Riba, A. W. Zuardi, J. E. Hallak	Antidepressive, anxiolytic, and antiaddictive effects of ayahuasca, psilocybin and lysergic acid diethylamide (LSD): a systematic review of clinical trials published in the last 25 years	2016	No alcohol use disorder
55	D. Jaen-Varas, J. Mari Jde, S. Coutinho Eda, S. B. Andreoli, M. I. Quintana, M. F. de Mello, R. A. Bressan, W. S. Ribeiro	A cross-sectional study to compare levels of psychiatric morbidity between young people and adults exposed to violence in a large urban center	2016	No alcohol use disorder
56	T. van Amelsvoort, D. Hernaus	Effect of Pharmacological Interventions on the Fronto-Cingulo-Parietal Cognitive Control Network in Psychiatric Disorders: A Transdiagnostic Systematic Review of fMRI Studies	2016	No alcohol use disorder
58	H. J. Seo, Y. E. Jung, H. K. Lim, Y. H. Um, C. U. Lee, J. H. Chae	Adjunctive Low-frequency Repetitive Transcranial Magnetic Stimulation over the Right Dorsolateral Prefrontal Cortex in Patients with Treatment-resistant Obsessive-compulsive Disorder: A Randomized Controlled Trial	2016	No alcohol use disorder
59	R. Taleban, A. Zamani, M. Moafi, N. Jiryaee, R. Khadivi	Applications of Text Messaging, and Bibliotherapy for Treatment of Patients Affected by Depressive Symptoms	2016	No alcohol use disorder
60	S. J. Ganocy, T. Goto, P. K. Chan, G. H. Cohen, L. Sampson, S. Galea, I. Liberzon, T. Fine, E. Shirley, J. Sizemore, J. R. Calabrese, M. B. Tamburrino	Association of Spirituality With Mental Health Conditions in Ohio National Guard Soldiers	2016	No alcohol use disorder
61	D. Kromhout, C. J. Spaaij, J. de Goede, R. M. Weggemans	The 2015 Dutch food-based dietary guidelines	2016	No alcohol use disorder
62	T. van der Zweerde, J. Lancee, P. Slottje, J. Bosmans, E. Van Someren, C. Reynolds, P. Cuijpers, A. van Straten	Cost-effectiveness of i-Sleep, a guided online CBT intervention, for patients with insomnia in general practice: protocol of a pragmatic randomized controlled trial	2016	No alcohol use disorder
65	S. L. Reisner, K. B. Biello, J. M. White Hughto, L. Kuhns, K. H. Mayer, R. Garofalo, M. J. Mimiaga	Psychiatric Diagnoses and Comorbidities in a Diverse, Multicity Cohort of Young Transgender Women: Baseline Findings From Project LifeSkills	2016	No alcohol use disorder
66	M. T. Machisa, N. Christofides, R. Jewkes	Structural Pathways between Child Abuse, Poor Mental Health Outcomes and Male-Perpetrated Intimate Partner Violence (IPV)	2016	No alcohol use disorder
68	Z. R. Donaldson, B. le Francois, T. L. Santos, L. M. Almli, M. Boldrini, F. A. Champagne, V. Arango, J. J. Mann, C. A. Stockmeier, H. Galfalvy, P. R. Albert, K. J. Ressler, R. Hen	The functional serotonin 1a receptor promoter polymorphism, rs6295, is associated with psychiatric illness and differences in transcription	2016	No alcohol use disorder
74	B. E. Thomas, P. Shanmugam, M. Malaisamy, S. Ovung, C. Suresh, R. Subbaraman, S. Adinarayanan, K. Nagarajan	Psycho-Socio-Economic Issues Challenging Multidrug Resistant Tuberculosis Patients: A Systematic Review	2016	No alcohol use disorder
75	K. Walters, S. Hardoon, I. Petersen, S. Iliffe, R. Z. Omar, I. Nazareth, G. Rait	Predicting dementia risk in primary care: development and validation of the Dementia Risk Score using routinely collected data	2016	No alcohol use disorder
79	K. Robinson, J. B. Cutler, N. W. Carris	First Pharmacological Therapy for Hypoactive Sexual Desire Disorder in Premenopausal Women: Flibanserin	2016	No alcohol use disorder
80	K. Kim, J. P. Hong, M. J. Cho, M. Fava, D. Mischoulon, D. W. Lee, J. Y. Heo, H. J. Jeon	Loss of sexual interest and premenstrual mood change in women with postpartum versus non-postpartum depression: A nationwide community sample of Korean adults	2016	No alcohol use disorder
85	E. Moitra, B. J. Anderson, M. D. Stein	REDUCTIONS IN CANNABIS USE ARE ASSOCIATED WITH MOOD IMPROVEMENT IN FEMALE EMERGING ADULTS	2016	No alcohol use disorder
91	N. Fleming, T. O'Driscoll, G. Becker, R. F. Spitzer	Adolescent Pregnancy Guidelines	2015	No alcohol use disorder
98	K. J. Ruggiero, M. Price, Z. Adams, K. Stauffacher, J. McCauley, C. K. Danielson, R. Knapp, R. F. Hanson, T. M. Davidson, A. B. Amstadter, M. J. Carpenter, B. E. Saunders, D. G. Kilpatrick, H. S. Resnick	Web Intervention for Adolescents Affected by Disaster: Population-Based Randomized Controlled Trial	2015	No alcohol use disorder
101	D. M. Mwesigire, A. W. Wu, F. Martin, A. Katamba, J. Seeley	Quality of life in patients treated with first-line antiretroviral therapy containing nevirapine or efavirenz in Uganda: a prospective non-randomized study	2015	No alcohol use disorder
103	J. P. Goncalves, G. Lucchetti, P. R. Menezes, H. Vallada	Religious and spiritual interventions in mental health care: a systematic review and meta-analysis of randomized controlled clinical trials	2015	No alcohol use disorder
104	H. Ishikawa, N. Kawakami, R. C. Kessler	Lifetime and 12-month prevalence, severity and unmet need for treatment of common mental disorders in Japan: results from the final dataset of World Mental Health Japan Survey	2016	No alcohol use disorder
112	D. Mutabazi-Mwesigire, A. Katamba, F. Martin, J. Seeley, A. W. Wu	Factors That Affect Quality of Life among People Living with HIV Attending an Urban Clinic in Uganda: A Cohort Study	2015	No alcohol use disorder
113	D. P. Devanand, S. Lee, J. Manly, H. Andrews, N. Schupf, A. Masurkar, Y. Stern, R. Mayeux, R. L. Doty	Olfactory identification deficits and increased mortality in the community	2015	No alcohol use disorder
114	K. J. Gill, L. M. Heath, J. Derevensky, J. Torrie	The Social and Psychological Impacts of Gambling in the Cree Communities of Northern Quebec	2016	No alcohol use disorder
120	C. A. King, D. Eisenberg, K. Zheng, E. Czyz, A. Kramer, A. Horwitz, S. Chermack	Online suicide risk screening and intervention with college students: a pilot randomized controlled trial	2015	No alcohol use disorder
127	V. Stergiopoulos, A. Cusi, T. Bekele, A. Skosireva, E. Latimer, C. Schutz, I. Fernando, S. B. Rourke	Neurocognitive impairment in a large sample of homeless adults with mental illness	2015	No alcohol use disorder
134	D. M. Zabkiewicz, M. Patterson, A. Wright	A cross-sectional examination of the mental health of homeless mothers: does the relationship between mothering and mental health vary by duration of homelessness?	2014	No alcohol use disorder
143	J. O. Abdulmalik, B. O. Adedokun, O. O. Baiyewu	Prevalence and correlates of mental health problems among awaiting trial inmates in a Prison facility in Ibadan, Nigeria	2014	No alcohol use disorder
146	D. J. Kim, E. K. Choo, M. L. Ranney	Impact of gender on patient preferences for technology-based behavioral interventions	2014	No alcohol use disorder
147	S. Pengpid, K. Peltzer, G. U. Ahsan	Risk of eating disorders among university students in Bangladesh	2015	No alcohol use disorder
148	J. Shuter, A. B. Moadel, R. S. Kim, A. H. Weinberger, C. A. Stanton	Self-efficacy to quit in HIV-infected smokers	2014	No alcohol use disorder
150	T. J. Waltz, D. G. Campbell, J. E. Kirchner, A. Lombardero, C. Bolkan, K. Zivin, A. B. Lanto, E. F. Chaney, L. V. Rubenstein	Veterans with depression in primary care: provider preferences, matching, and care satisfaction	2014	No alcohol use disorder
153	J. S. Brook, C. Zhang, L. Burke, D. W. Brook	Trajectories of cigarette smoking from adolescence to adulthood as predictors of unemployment status	2014	No alcohol use disorder
156	G. Lucchetti, A. L. Lucchetti, M. F. Peres	Religiousness and headache: is there a relation? Results from a representative sample of adults living in a low-income community	2015	No alcohol use disorder
159	K. Heitzinger, S. M. Montano, S. E. Hawes, J. O. Alarcon, J. R. Zunt	A community-based cluster randomized survey of noncommunicable disease and risk factors in a peri-urban shantytown in Lima, Peru	2014	No alcohol use disorder
163	M. Price, T. M. Davidson, K. J. Ruggiero, R. Acierno, H. S. Resnick	Predictors of using mental health services after sexual assault	2014	No alcohol use disorder
164	N. J. Reavley, T. V. McCann, S. Cvetkovski, A. F. Jorm	A multifaceted intervention to improve mental health literacy in students of a multicampus university: a cluster randomised trial	2014	No alcohol use disorder
169	M. Moore, A. Winkelman, S. Kwong, S. P. Segal, G. T. Manley, M. Shumway	The emergency department social work intervention for mild traumatic brain injury (SWIFT-Acute): a pilot study	2014	No alcohol use disorder
171	R. T. Williams, C. S. Wilson, A. W. Heinemann, L. E. Lazowski, J. R. Fann, C. H. Bombardier	Identifying depression severity risk factors in persons with traumatic spinal cord injury	2014	No alcohol use disorder
175	D. Lloyd, R. D. Nixon, T. Varker, P. Elliott, D. Perry, R. A. Bryant, M. Creamer, D. Forbes	Comorbidity in the prediction of Cognitive Processing Therapy treatment outcomes for combat-related posttraumatic stress disorder	2014	No alcohol use disorder
180	J. R. McKay, D. H. Van Horn, K. G. Lynch, M. Ivey, M. S. Cary, M. Drapkin, D. Coviello	Who benefits from extended continuing care for cocaine dependence?	2014	No alcohol use disorder
181	M. Webb Hooper, E. A. Baker, M. D. McNutt	Racial/Ethnic differences among smokers: revisited and expanded to help seekers	2014	No alcohol use disorder
184	T. Clark, T. Fleming, P. Bullen, S. Crengle, S. Denny, B. Dyson, R. Peiris-John, E. Robinson, F. Rossen, J. Sheridan, T. Teevale, J. Utter, S. Lewycka	Health and well-being of secondary school students in New Zealand: trends between 2001, 2007 and 2012	2013	No alcohol use disorder
185	T. Hart, E. K. Benn, E. Bagiella, P. Arenth, S. Dikmen, D. C. Hesdorffer, T. A. Novack, J. H. Ricker, R. Zafonte	Early trajectory of psychiatric symptoms after traumatic brain injury: relationship to patient and injury characteristics	2014	No alcohol use disorder
188	H. Lee, A. Iglewicz, S. Golshan, S. Zisook	A tale of two veterans: homeless vs domiciled veterans presenting to a psychiatric urgent care clinic	2013	No alcohol use disorder
192	E. R. Skidmore, D. R. Dawson, E. M. Whyte, M. A. Butters, M. A. Dew, E. S. Grattan, J. T. Becker, M. B. Holm	Developing complex interventions: lessons learned from a pilot study examining strategy training in acute stroke rehabilitation	2014	No alcohol use disorder
194	B. M. Melnyk, D. Jacobson, S. Kelly, M. Belyea, G. Shaibi, L. Small, J. O'Haver, F. F. Marsiglia	Promoting healthy lifestyles in high school adolescents: a randomized controlled trial	2013	No alcohol use disorder
206	R. H. Howland	Mifepristone as a therapeutic agent in psychiatry	2013	No alcohol use disorder
209	A. E. Street, J. L. Gradus, H. L. Giasson, D. Vogt, P. A. Resick	Gender differences among veterans deployed in support of the wars in Afghanistan and Iraq	2013	No alcohol use disorder
213	K. Peltzer, S. Pengpid, I. Tiembre	Mental health, childhood abuse and HIV sexual risk behaviour among university students in Ivory Coast	2013	No alcohol use disorder
215	C. L. Benjamin, J. P. Harrison, C. A. Settipani, D. M. Brodman, P. C. Kendall	Anxiety and related outcomes in young adults 7 to 19 years after receiving treatment for child anxiety	2013	No alcohol use disorder
216	C. C. Branas, A. R. Dinardo, V. D. Puac Polanco, M. J. Harvey, J. L. Vassy, K. Bream	An exploration of violence, mental health and substance abuse in post-conflict Guatemala	2013	No alcohol use disorder
217	G. Schomerus, H. Matschinger, M. C. Angermeyer	Causal beliefs of the public and social acceptance of persons with mental illness: a comparative analysis of schizophrenia, depression and alcohol dependence	2014	No alcohol use disorder
219	S. D. Chung, C. C. Lin, S. P. Liu, H. C. Lin	Obstructive sleep apnea increases the risk of bladder pain syndrome/interstitial cystitis: a population-based matched-cohort study	2014	No alcohol use disorder
227	J. Morin, S. Wiktorsson, T. Marlow, P. J. Olesen, I. Skoog, M. Waern	Alcohol use disorder in elderly suicide attempters: a comparison study	2013	No alcohol use disorder
228	J. Kuhn, M. Moller, J. F. Treppmann, C. Bartsch, D. Lenartz, T. O. Gruendler, M. Maarouf, A. Brosig, U. B. Barnikol, J. Klosterkotter, V. Sturm	Deep brain stimulation of the nucleus accumbens and its usefulness in severe opioid addiction	2014	No alcohol use disorder
235	G. L. Evans-Hudnall, M. A. Stanley, A. N. Clark, A. L. Bush, K. Resnicow, Y. Liu, J. S. Kass, A. M. Sander	Improving secondary stroke self-care among underserved ethnic minority individuals: a randomized clinical trial of a pilot intervention	2014	No alcohol use disorder
238	L. C. Salem, B. B. Andersen, T. R. Nielsen, J. Stokholm, M. B. Jorgensen, M. H. Rasmussen, G. Waldemar	Overdiagnosis of dementia in young patients - a nationwide register-based study	2012	No alcohol use disorder
243	M. G. McDonell, D. Srebnik, F. Angelo, S. McPherson, J. M. Lowe, A. Sugar, R. A. Short, J. M. Roll, R. K. Ries	Randomized controlled trial of contingency management for stimulant use in community mental health patients with serious mental illness	2013	No alcohol use disorder
246	J. J. Keller, S. P. Liu, H. C. Lin	A case-control study on the association between rheumatoid arthritis and bladder pain syndrome/interstitial cystitis	2013	No alcohol use disorder
248	A. L. Browne, S. Appleton, K. Fong, F. Wood, F. Coll, S. de Munck, E. Newnham, S. A. Schug	A pilot randomized controlled trial of an early multidisciplinary model to prevent disability following traumatic injury	2013	No alcohol use disorder
249	E. T. te Beek, J. L. Hay, J. N. Bullman, C. Burgess, K. J. Nahon, E. S. Klaassen, F. A. Gray, J. M. van Gerven	Pharmacokinetics and central nervous system effects of the novel dual NK1 /NK3 receptor antagonist GSK1144814 in alcohol-intoxicated volunteers	2013	No alcohol use disorder
251	J. J. Keller, Y. K. Chen, H. C. Lin	Comorbidities of bladder pain syndrome/interstitial cystitis: a population-based study	2012	No alcohol use disorder
253	S. K. Kim, J. H. Park, J. J. Lee, S. B. Lee, T. H. Kim, J. W. Han, J. C. Youn, J. H. Jhoo, D. Y. Lee, K. W. Kim	Smoking in elderly Koreans: prevalence and factors associated with smoking cessation	2013	No alcohol use disorder
256	S. W. Hwang, V. Stergiopoulos, P. O'Campo, A. Gozdzik	Ending homelessness among people with mental illness: the At Home/Chez Soi randomized trial of a Housing First intervention in Toronto	2012	No alcohol use disorder
260	A. Clayton, M. J. O'Connell, C. Bellamy, P. Benedict, M. Rowe	The Citizenship Project part II: impact of a citizenship intervention on clinical and community outcomes for persons with mental illness and criminal justice involvement	2013	No alcohol use disorder
265	L. Farrer, H. Christensen, K. M. Griffiths, A. Mackinnon	Web-based cognitive behavior therapy for depression with and without telephone tracking in a national helpline: secondary outcomes from a randomized controlled trial	2012	No alcohol use disorder
269	R. M. King, D. J. Vidrine, H. E. Danysh, F. E. Fletcher, S. McCurdy, R. C. Arduino, E. R. Gritz	Factors associated with nonadherence to antiretroviral therapy in HIV-positive smokers	2012	No alcohol use disorder
270	M. G. Carta, J. Angst, M. F. Moro, G. Mura, M. C. Hardoy, C. Balestrieri, L. Chessa, G. Serra, M. E. Lai, P. Farci	Association of chronic hepatitis C with recurrent brief depression	2012	No alcohol use disorder
279	N. Hoertel, Y. Le Strat, C. Blanco, P. Lavaud, C. Dubertret	Generalizability of clinical trial results for generalized anxiety disorder to community samples	2012	No alcohol use disorder
281	G. S. Brunborg, B. H. Johnsen, R. A. Mentzoni, H. Myrseth, H. Molde, I. M. Lorvik, E. T. Bu, S. Pallesen	Diminished aversive classical conditioning in pathological gamblers	2012	No alcohol use disorder
283	R. B. Marasinghe, S. Edirippulige, D. Kavanagh, A. Smith, M. T. Jiffry	Effect of mobile phone-based psychotherapy in suicide prevention: a randomized controlled trial in Sri Lanka	2012	No alcohol use disorder
293	D. H. Gustafson, F. M. McTavish, C. J. Schubert, R. A. Johnson	The effect of a computer-based intervention on adult children of alcoholics	2012	No alcohol use disorder
296	U. Tsosie, S. Nannauck, D. Buchwald, J. Russo, S. G. Trusz, H. Foy, D. Zatzick	Staying connected: a feasibility study linking American Indian and Alaska Native trauma survivors to their tribal communities	2011	No alcohol use disorder
299	A. S. Saber-Tehrani, S. A. Springer, J. Qiu, M. Herme, J. Wickersham, F. L. Altice	Rationale, study design and sample characteristics of a randomized controlled trial of directly administered antiretroviral therapy for HIV-infected prisoners transitioning to the community - a potential conduit to improved HIV treatment outcomes	2012	No alcohol use disorder
301	D. W. Black, D. P. McNeilly, W. J. Burke, M. C. Shaw, J. Allen	An open-label trial of acamprosate in the treatment of pathological gambling	2011	No alcohol use disorder
303	R. L. Richmond, K. A. Wilhelm, D. Indig, T. G. Butler, V. A. Archer, A. D. Wodak	Cardiovascular risk among Aboriginal and non-Aboriginal smoking male prisoners: inequalities compared to the wider community	2011	No alcohol use disorder
304	M. Chakos, J. K. Patel, R. Rosenheck, I. D. Glick, M. B. Hammer, A. Tapp, A. Miller, D. Miller	Concomitant psychotropic medication use during treatment of schizophrenia patients: longitudinal results from the CATIE study	2011	No alcohol use disorder
306	J. Joutsa, K. Martikainen, T. Vahlberg, V. Voon, V. Kaasinen	Impulse control disorders and depression in Finnish patients with Parkinson's disease	2012	No alcohol use disorder
308	S. W. Lai, L. T. Su, C. H. Lin, C. H. Tsai, F. C. Sung, D. P. Hsieh	Polypharmacy increases the risk of Parkinson's disease in older people in Taiwan: a population-based study	2011	No alcohol use disorder
319	E. K. Reynolds, L. Macpherson, M. T. Tull, D. E. Baruch, C. W. Lejuez	Integration of the brief behavioral activation treatment for depression (BATD) into a college orientation program: depression and alcohol outcomes	2011	No alcohol use disorder
321	D. M. Evon, K. Simpson, S. Kixmiller, J. Galanko, K. Dougherty, C. Golin, M. W. Fried	A randomized controlled trial of an integrated care intervention to increase eligibility for chronic hepatitis C treatment	2011	No alcohol use disorder
322	B. K. Ahmedani, S. P. Kubiak, C. F. Rios-Bedoya, M. Mickus, J. C. Anthony	Willingness to treat drug dependence and depression: comparisons of future health professionals	2011	No alcohol use disorder
328	N. R. Silton, K. J. Flannelly, G. Milstein, M. L. Vaaler	Stigma in America: has anything changed? Impact of perceptions of mental illness and dangerousness on the desire for social distance: 1996 and 2006	2011	No alcohol use disorder
329	K. M. Molina, M. Kiely	Understanding depressive symptoms among high-risk, pregnant, African-American women	2011	No alcohol use disorder
336	R. S. Schottenfeld, B. Moore, M. V. Pantalon	Contingency management with community reinforcement approach or twelve-step facilitation drug counseling for cocaine dependent pregnant women or women with young children	2011	No alcohol use disorder
337	S. M. Weiss, J. N. Tobin, M. Antoni, G. Ironson, M. Ishii, A. Vaughn, A. Cassells, D. Jones, N. Schneiderman, E. Brondolo, A. Laperriere, M. Lopez, O. Villar-Loubet, J. Camille, M. Kumar, J. B. Page	Enhancing the health of women living with HIV: the SMART/EST Women's Project	2011	No alcohol use disorder
354	T. Lahti, J. T. Halme, M. Pankakoski, D. Sinclair, H. Alho	Treatment of pathological gambling with naltrexone pharmacotherapy and brief intervention: a pilot study	2010	No alcohol use disorder
357	E. T. Bohlmeijer, M. Fledderus, T. A. Rokx, M. E. Pieterse	Efficacy of an early intervention based on acceptance and commitment therapy for adults with depressive symptomatology: Evaluation in a randomized controlled trial	2011	No alcohol use disorder
363	R. K. Jewkes, K. Dunkle, M. Nduna, P. N. Jama, A. Puren	Associations between childhood adversity and depression, substance abuse and HIV and HSV2 incident infections in rural South African youth	2010	No alcohol use disorder
367	R. Sriwattanakomen, J. McPherron, J. Chatman, J. Q. Morse, L. M. Martire, J. F. Karp, P. R. Houck, S. Bensasi, J. Houle, J. A. Stack, M. Woods, B. Block, S. B. Thomas, S. Quinn, C. F. Reynolds	A comparison of the frequencies of risk factors for depression in older black and white participants in a study of indicated prevention	2010	No alcohol use disorder
372	S. G. Sherman, C. G. Sutcliffe, B. Srirojn, D. German, N. Thomson, A. Aramrattana, D. D. Celentano	Predictors and consequences of incarceration among a sample of young Thai methamphetamine users	2010	No alcohol use disorder
379	G. A. Kenna	Medications acting on the serotonergic system for the treatment of alcohol dependent patients	2010	No alcohol use disorder
383	M. Petrie, D. Zatzick	Collaborative care interventions in general trauma patients	2010	No alcohol use disorder
387	R. O. Hopkins, C. W. Key, M. R. Suchyta, L. K. Weaver, J. F. Orme	Risk factors for depression and anxiety in survivors of acute respiratory distress syndrome	2010	No alcohol use disorder
395	C. C. Colenda, C. Legault, S. R. Rapp, M. W. DeBon, P. Hogan, R. Wallace, L. Hershey, J. Ockene, R. Whitmer, L. S. Phillips, G. E. Sarto	Psychiatric disorders and cognitive dysfunction among older, postmenopausal women: results from the Women's Health Initiative Memory Study	2010	No alcohol use disorder
399	M. Fava, D. Mischoulon	Folate in depression: efficacy, safety, differences in formulations, and clinical issues	2009	No alcohol use disorder
400	F. Schiffer, A. L. Johnston, C. Ravichandran, A. Polcari, M. H. Teicher, R. H. Webb, M. R. Hamblin	Psychological benefits 2 and 4 weeks after a single treatment with near infrared light to the forehead: a pilot study of 10 patients with major depression and anxiety	2009	No alcohol use disorder
411	K. Linde	St. John's wort - an overview	2009	No alcohol use disorder
412	H. L. MacMillan, C. N. Wathen, E. Jamieson, M. H. Boyle, H. S. Shannon, M. Ford-Gilboe, A. Worster, B. Lent, J. H. Coben, J. C. Campbell, L. A. McNutt	Screening for intimate partner violence in health care settings: a randomized trial	2009	No alcohol use disorder
413	J. D. Brodie, B. G. Case, E. Figueroa, S. L. Dewey, J. A. Robinson, J. A. Wanderling, E. M. Laska	Randomized, double-blind, placebo-controlled trial of vigabatrin for the treatment of cocaine dependence in Mexican parolees	2009	No alcohol use disorder
414	A. N. Vgontzas, D. Liao, S. Pejovic, S. Calhoun, M. Karataraki, E. O. Bixler	Insomnia with objective short sleep duration is associated with type 2 diabetes: A population-based study	2009	No alcohol use disorder
415	J. Algorta, M. A. Pena, A. Alvarez, C. Maraschiello, D. Maruhn, M. Windisch, H. A. Mucke	Randomized, crossover, single-blind, placebo-controlled, human pharmacology clinical trial with desoxypeganine, a new cholinesterase and selective MAO-A inhibitor: multiple-dose pharmacokinetics	2009	No alcohol use disorder
420	A. N. Vgontzas, D. Liao, E. O. Bixler, G. P. Chrousos, A. Vela-Bueno	Insomnia with objective short sleep duration is associated with a high risk for hypertension	2009	No alcohol use disorder
429	L. Barragan-Rodriguez, M. Rodriguez-Moran, F. Guerrero-Romero	Efficacy and safety of oral magnesium supplementation in the treatment of depression in the elderly with type 2 diabetes: a randomized, equivalent trial	2008	No alcohol use disorder
431	H. C. Wilcox, C. L. Storr, N. Breslau	Posttraumatic stress disorder and suicide attempts in a community sample of urban american young adults	2009	No alcohol use disorder
434	J. P. Dempsey, P. K. Randall, S. E. Thomas, S. W. Book, M. H. Carrigan	Treatment of social anxiety with paroxetine: mediation of changes in anxiety and depression symptoms	2009	No alcohol use disorder
438	L. M. Lizarondo, C. Lockwood	Effectiveness of religious activity on the quality of life and healthcare outcomes of adults aged 65 and older: a systematic review	2009	No alcohol use disorder
439	K. Watson, K. M. Summers	Depression in patients with heart failure: clinical implications and management	2009	No alcohol use disorder
440	R. Kohn, B. Vicente, S. Saldivia, P. Rioseco, S. Torres	Psychiatric epidemiology of the elderly population in Chile	2008	No alcohol use disorder
441	X. Ma, Y. T. Xiang, Z. J. Cai, S. R. Li, Y. Q. Xiang, H. L. Guo, Y. Z. Hou, Z. B. Li, Z. J. Li, Y. F. Tao, W. M. Dang, X. M. Wu, J. Deng, K. Y. Lai, G. S. Ungvari	Smoking and psychiatric disorders in the rural and urban regions of Beijing, China: a community-based survey	2009	No alcohol use disorder
442	R. F. Leeman, S. A. McKee, B. A. Toll, S. Krishnan-Sarin, J. L. Cooney, R. W. Makuch, S. S. O'Malley	Risk factors for treatment failure in smokers: relationship to alcohol use and to lifetime history of an alcohol use disorder	2008	No alcohol use disorder
443	L. E. Phelps, N. Brutsche, J. R. Moral, D. A. Luckenbaugh, H. K. Manji, C. A. Zarate	Family history of alcohol dependence and initial antidepressant response to an N-methyl-D-aspartate antagonist	2009	No alcohol use disorder
445	C. Moleiro, L. E. Beutler	Clinically significant change in psychotherapy for depressive disorders	2009	No alcohol use disorder
447	D. M. Ziedonis, L. Amass, M. Steinberg, G. Woody, J. Krejci, J. J. Annon, A. J. Cohen, N. Waite-O'Brien, S. M. Stine, D. McCarty, M. S. Reid, L. S. Brown, R. Maslansky, T. Winhusen, D. Babcock, G. Brigham, J. Muir, D. Orr, B. J. Buchan, T. Horton, W. Ling	Predictors of outcome for short-term medically supervised opioid withdrawal during a randomized, multicenter trial of buprenorphine-naloxone and clonidine in the NIDA clinical trials network drug and alcohol dependence	2009	No alcohol use disorder
449	E. Martinez, K. L. Tatum, D. M. Weber, N. Kuzla, A. Pendley, K. Campbell, J. A. Ridge, C. Langer, C. Miyamoto, R. A. Schnoll	Issues related to implementing a smoking cessation clinical trial for cancer patients	2009	No alcohol use disorder
450	G. Newton-Howes, P. Tyrer, T. Weaver	Social functioning of patients with personality disorder in secondary care	2008	No alcohol use disorder
451	A. Iranmanesh, J. D. Veldhuis	Hypocortisolemic clamp unmasks jointly feedforward- and feedback-dependent control of overnight ACTH secretion	2008	No alcohol use disorder
452	D. W. Billings, R. F. Cook, A. Hendrickson, D. C. Dove	A web-based approach to managing stress and mood disorders in the workforce	2008	No alcohol use disorder
456	J. E. Grant, S. W. Kim, E. Hollander, M. N. Potenza	Predicting response to opiate antagonists and placebo in the treatment of pathological gambling	2008	No alcohol use disorder
458	C. Blanco, M. Olfson, R. D. Goodwin, E. Ogburn, M. R. Liebowitz, E. V. Nunes, D. S. Hasin	Generalizability of clinical trial results for major depression to community samples: results from the National Epidemiologic Survey on Alcohol and Related Conditions	2008	No alcohol use disorder
464	A. Panossian, G. Wikman	Pharmacology of Schisandra chinensis Bail.: an overview of Russian research and uses in medicine	2008	No alcohol use disorder
469	L. S. Covey, M. Botello-Harbaum, A. H. Glassman, J. Masmela, C. LoDuca, V. Salzman, J. Fried	Smokers' response to combination bupropion, nicotine patch, and counseling treatment by race/ethnicity	2008	No alcohol use disorder
472	S. Glasner-Edwards, L. J. Mooney, P. Marinelli-Casey, M. Hillhouse, A. Ang, R. Rawson	Identifying methamphetamine users at risk for major depressive disorder: findings from the methamphetamine treatment project at three-year follow-up	2008	No alcohol use disorder
473	A. L. Graham, G. D. Papandonatos	Reliability of internet- versus telephone-administered questionnaires in a diverse sample of smokers	2008	No alcohol use disorder
474	G. Rondanina, M. Puntoni, G. Severi, C. Varricchio, A. Zunino, I. Feroce, B. Bonanni, A. Decensi	Psychological and clinical factors implicated in decision making about a trial of low-dose tamoxifen in hormone replacement therapy users	2008	No alcohol use disorder
483	A. G. Tsai, T. A. Wadden, D. B. Sarwer, R. I. Berkowitz, L. G. Womble, L. A. Hesson, S. Phelan, R. Rothman	Metabolic syndrome and health-related quality of life in obese individuals seeking weight reduction	2008	No alcohol use disorder
490	M. G. Carta, M. C. Hardoy, A. Garofalo, E. Pisano, V. Nonnoi, G. Intilla, G. Serra, C. Balestrieri, L. Chessa, C. Cauli, M. E. Lai, P. Farci	Association of chronic hepatitis C with major depressive disorders: irrespective of interferon-alpha therapy	2007	No alcohol use disorder
491	A. Masaquel, K. Wells, S. L. Ettner	How does the persistence of depression influence the continuity and type of health insurance and coverage limits on mental health therapy?	2007	No alcohol use disorder
492	G. Sullivan, M. G. Craske, C. Sherbourne, M. J. Edlund, R. D. Rose, D. Golinelli, D. A. Chavira, A. Bystritsky, M. B. Stein, P. P. Roy-Byrne	Design of the Coordinated Anxiety Learning and Management (CALM) study: innovations in collaborative care for anxiety disorders	2007	No alcohol use disorder
494	I. Sakinofsky	Treating suicidality in depressive illness. Part 2: does treatment cure or cause suicidality?	2007	No alcohol use disorder
495	K. A. Hepner, M. Rowe, K. Rost, S. C. Hickey, C. D. Sherbourne, D. E. Ford, L. S. Meredith, L. V. Rubenstein	The effect of adherence to practice guidelines on depression outcomes	2007	No alcohol use disorder
496	L. Ranney, C. Melvin, L. Lux, E. McClain, L. Morgan, K. N. Lohr	Tobacco use: prevention, cessation, and control	2006	No alcohol use disorder
502	K. D. Bertakis, R. Azari	Patient gender and physician practice style	2007	No alcohol use disorder
507	J. J. Prochaska, S. M. Hall, J. Y. Tsoh, S. Eisendrath, J. S. Rossi, C. A. Redding, A. B. Rosen, M. Meisner, G. L. Humfleet, J. A. Gorecki	Treating tobacco dependence in clinically depressed smokers: effect of smoking cessation on mental health functioning	2008	No alcohol use disorder
514	A. L. Graham, G. D. Papandonatos, B. C. Bock, N. K. Cobb, A. Baskin-Sommers, R. Niaura, D. B. Abrams	Internet- vs. telephone-administered questionnaires in a randomized trial of smoking cessation	2006	No alcohol use disorder
519	A. E. Nardi, A. M. Valenca, F. L. Lopes, V. L. de-Melo-Neto, R. C. Freire, A. B. Veras, I. Nascimento, A. L. King, G. L. Soares-Filho, M. A. Mezzasalma, W. A. Zin	Caffeine and 35% carbon dioxide challenge tests in panic disorder	2007	No alcohol use disorder
526	W. Coryell	The facets of melancholia	2007	No alcohol use disorder
528	F. Pecori Giraldi, R. Pivonello, A. G. Ambrogio, M. C. De Martino, M. De Martin, M. Scacchi, A. Colao, P. M. Toja, G. Lombardi, F. Cavagnini	The dexamethasone-suppressed corticotropin-releasing hormone stimulation test and the desmopressin test to distinguish Cushing's syndrome from pseudo-Cushing's states	2007	No alcohol use disorder
529	A. Nyamathi, J. A. Stein, A. Schumann, D. Tyler	Latent variable assessment of outcomes in a nurse-managed intervention to increase latent tuberculosis treatment completion in homeless adults	2007	No alcohol use disorder
539	N. S. Morris, C. D. MacLean, B. Littenberg	Literacy and health outcomes: a cross-sectional study in 1002 adults with diabetes	2006	No alcohol use disorder
543	C. A. Claassen, M. H. Trivedi, A. J. Rush, M. M. Husain, S. Zisook, E. Young, A. Leuchter, S. R. Wisniewski, G. K. Balasubramani, J. Alpert	Clinical differences among depressed patients with and without a history of suicide attempts: findings from the STAR*D trial	2007	No alcohol use disorder
545	D. D. Krahn, S. J. Bartels, E. Coakley, D. W. Oslin, H. Chen, J. McIntyre, H. Chung, J. Maxwell, J. Ware, S. E. Levkoff	PRISM-E: comparison of integrated care and enhanced specialty referral models in depression outcomes	2006	No alcohol use disorder
549	V. Journot, G. Chene, N. De Castro, C. Rancinan, J. P. Cassuto, C. Allard, J. L. Vilde, A. Sobel, M. Garre, J. M. Molina	Use of efavirenz is not associated with a higher risk of depressive disorders: a substudy of the randomized clinical trial ALIZE-ANRS 099	2006	No alcohol use disorder
551	M. Wurglics, M. Schubert-Zsilavecz	Hypericum perforatum: a 'modern' herbal antidepressant: pharmacokinetics of active ingredients	2006	No alcohol use disorder
552	R. E. Jorge	Neuropsychiatric consequences of traumatic brain injury: a review of recent findings	2005	No alcohol use disorder
554	J. Cookson, B. Elliott	The use of anticonvulsants in the aftermath of mania	2006	No alcohol use disorder
555	B. A. Koblin, M. J. Husnik, G. Colfax, Y. Huang, M. Madison, K. Mayer, P. J. Barresi, T. J. Coates, M. A. Chesney, S. Buchbinder	Risk factors for HIV infection among men who have sex with men	2006	No alcohol use disorder
556	R. Hoshi, H. Pratt, S. Mehta, A. J. Bond, H. V. Curran	An investigation into the sub-acute effects of ecstasy on aggressive interpretative bias and aggressive mood - are there gender differences?	2006	No alcohol use disorder
557	R. Peters, N. Beckett, M. Nunes, A. Fletcher, F. Forette, C. Bulpitt	A substudy protocol of the hypertension in the Very Elderly Trial assessing cognitive decline and dementia incidence (HYVET-COG) : An ongoing randomised, double-blind, placebo-controlled trial	2006	No alcohol use disorder
558	J. D. Ford, M. L. Adams, W. F. Dailey	Factors associated with receiving help and risk factors for disaster-related distress among Connecticut adults 5-15 months after the September 11th terrorist incidents	2006	No alcohol use disorder
564	D. Forbes, N. Bennett, D. Biddle, D. Crompton, T. McHugh, P. Elliott, M. Creamer	Clinical presentations and treatment outcomes of peacekeeper veterans with PTSD: preliminary findings	2005	No alcohol use disorder
574	I. B. Addis, C. C. Ireland, E. Vittinghoff, F. Lin, C. A. Stuenkel, S. Hulley	Sexual activity and function in postmenopausal women with heart disease	2005	No alcohol use disorder
575	M. T. Smith, M. I. Huang, R. Manber	Cognitive behavior therapy for chronic insomnia occurring within the context of medical and psychiatric disorders	2005	No alcohol use disorder
578	R. G. Rychtarik, N. B. McGillicuddy	Coping skills training and 12-step facilitation for women whose partner has alcoholism: effects on depression, the partner's drinking, and partner physical violence	2005	No alcohol use disorder
584	L. L. Davis, J. A. Rush, S. R. Wisniewski, K. Rice, P. Cassano, M. E. Jewell, M. M. Biggs, K. Shores-Wilson, G. K. Balasubramani, M. M. Husain, F. M. Quitkin, P. J. McGrath	Substance use disorder comorbidity in major depressive disorder: an exploratory analysis of the Sequenced Treatment Alternatives to Relieve Depression cohort	2005	No alcohol use disorder
589	T. Korhonen, T. Kinnunen, Z. Quiles, R. F. Leeman, D. M. Terwal, A. J. Garvey	Cardiovascular risk behavior among sedentary female smokers and smoking cessation outcomes	2005	No alcohol use disorder
591	B. W. Riedel, H. H. Durrence, K. L. Lichstein, D. J. Taylor, A. J. Bush	The relation between smoking and sleep: the influence of smoking level, health, and psychological variables	2004	No alcohol use disorder
602	M. Vythilingam, E. Vermetten, G. M. Anderson, D. Luckenbaugh, E. R. Anderson, J. Snow, L. H. Staib, D. S. Charney, J. D. Bremner	Hippocampal volume, memory, and cortisol status in major depressive disorder: effects of treatment	2004	No alcohol use disorder
603	M. V. Pantalon, M. C. Chawarski, J. Falcioni, J. Pakes, R. S. Schottenfeld	Linking process and outcome in the community reinforcement approach for treating cocaine dependence: a preliminary report	2004	No alcohol use disorder
605	E. Hyde Riley, T. S. Inui, K. Kleinman, M. T. Connelly	Differential association of modifiable health behaviors with hot flashes in perimenopausal and postmenopausal women	2004	No alcohol use disorder
607	A. Baker, N. K. Lee, M. Claire, T. J. Lewin, T. Grant, S. Pohlman, J. B. Saunders, F. Kay-Lambkin, P. Constable, L. Jenner, V. J. Carr	Drug use patterns and mental health of regular amphetamine users during a reported 'heroin drought'	2004	No alcohol use disorder
609	F. L. Altice, J. A. Mezger, J. Hodges, R. D. Bruce, A. Marinovich, M. Walton, S. A. Springer, G. H. Friedland	Developing a directly administered antiretroviral therapy intervention for HIV-infected drug users: implications for program replication	2004	No alcohol use disorder
611	S. Nyberg, G. Wahlstrom, T. Backstrom, I. Sundstrom Poromaa	Altered sensitivity to alcohol in the late luteal phase among patients with premenstrual dysphoric disorder	2004	No alcohol use disorder
615	R. M. Carnahan, P. J. Perry	Depression in aging men: the role of testosterone	2004	No alcohol use disorder
616	A. J. Baillie, R. M. Rapee	Predicting who benefits from psychoeducation and self help for panic attacks	2004	No alcohol use disorder
617	B. K. Lenz	Tobacco, depression, and lifestyle choices in the pivotal early college years	2004	No alcohol use disorder
620	P. W. Wang, T. A. Ketter, O. V. Becker, C. Nowakowska	New anticonvulsant medication uses in bipolar disorder	2003	No alcohol use disorder
622	A. L. McRae, S. C. Sonne, K. T. Brady, V. Durkalski, Y. Palesch	A randomized, placebo-controlled trial of buspirone for the treatment of anxiety in opioid-dependent individuals	2004	No alcohol use disorder
625	J. D. Amsterdam, D. J. Brunswick	Antidepressant monotherapy for bipolar type II major depression	2003	No alcohol use disorder
628	G. I. Keitner, M. A. Posternak, C. E. Ryan	How many subjects with major depressive disorder meet eligibility requirements of an antidepressant efficacy trial?	2003	No alcohol use disorder
629	S. M. Assadi, R. Radgoodarzi, S. A. Ahmadi-Abhari	Baclofen for maintenance treatment of opioid dependence: a randomized double-blind placebo-controlled clinical trial [ISRCTN32121581]	2003	No alcohol use disorder
635	R. G. Drake, L. L. Davis, M. E. Cates, M. E. Jewell, S. M. Ambrose, J. S. Lowe	Baclofen treatment for chronic posttraumatic stress disorder	2003	No alcohol use disorder
637	R. D. Goodwin, K. Kroenke, C. W. Hoven, R. L. Spitzer	Major depression, physical illness, and suicidal ideation in primary care	2003	No alcohol use disorder
638	M. T. Kim, H. R. Han, M. N. Hill, L. Rose, M. Roary	Depression, substance use, adherence behaviors, and blood pressure in urban hypertensive black men	2003	No alcohol use disorder
639	C. W. Kahler, R. A. Brown, D. R. Strong, E. E. Lloyd-Richardson, R. Niaura	History of major depressive disorder among smokers in cessation treatment: associations with dysfunctional attitudes and coping	2003	No alcohol use disorder
642	P. E. Hansen, A. G. Wang, K. B. Stage, P. Kragh-Sorensen	Comorbid personality disorder predicts suicide after major depression: a 10-year follow-up	2003	No alcohol use disorder
646	L. M. Jack, G. E. Swan, E. Thompson, S. J. Curry, T. McAfee, S. Dacey, K. Bergman	Bupropion SR and smoking cessation in actual practice: methods for recruitment, screening, and exclusion for a field trial in a managed-care setting	2003	No alcohol use disorder
650	F. M. Perna, M. H. Antoni, A. Baum, P. Gordon, N. Schneiderman	Cognitive behavioral stress management effects on injury and illness among competitive athletes: a randomized clinical trial	2003	No alcohol use disorder
651	B. Saletu, P. Anderer, G. M. Saletu-Zyhlarz, R. D. Pascual-Marqui	EEG topography and tomography in diagnosis and treatment of mental disorders: evidence for a key-lock principle	2002	No alcohol use disorder
652	J. A. Mains, F. R. Scogin	The effectiveness of self-administered treatments: a practice-friendly review of the research	2003	No alcohol use disorder
656	L. Wang, G. van Belle, W. B. Kukull, E. B. Larson	Predictors of functional change: a longitudinal study of nondemented people aged 65 and older	2002	No alcohol use disorder
658	V. Schulz	Clinical trials with hypericum extracts in patients with depression--results, comparisons, conclusions for therapy with antidepressant drugs	2002	No alcohol use disorder
660	C. K. Farren, S. O'Malley	A pilot double blind placebo controlled trial of sertraline with naltrexone in the treatment of opiate dependence	2002	No alcohol use disorder
661	O. Thongtang, K. Sukhatunga, T. Ngamthipwatthana, S. Chulakadabba, S. Vuthiganond, P. Pooviboonsuk, S. Kooptiwoot, S. Phattharayuttawat	Research on development of the manual for self detection of depression in the Thai elderly	2002	No alcohol use disorder
662	L. T. Bonner, E. R. Peskind	Pharmacologic treatments of dementia	2002	No alcohol use disorder
663	P. J. Hay, L. A. Denson, M. van Hoof, N. Blumenfeld	The neuropsychiatry of carbon monoxide poisoning in attempted suicide: a prospective controlled study	2002	No alcohol use disorder
664	H. B. el-Serag, M. Kunik, P. Richardson, L. Rabeneck	Psychiatric disorders among veterans with hepatitis C infection	2002	No alcohol use disorder
666	S. Tonstad	Use of sustained-release bupropion in specific patient populations for smoking cessation	2002	No alcohol use disorder
682	D. F. Zatzick, P. Roy-Byrne, J. E. Russo, F. P. Rivara, A. Koike, G. J. Jurkovich, W. Katon	Collaborative interventions for physically injured trauma survivors: a pilot randomized effectiveness trial	2001	No alcohol use disorder
688	D. Mischoulon, M. Fava	Docosahexanoic acid and omega-3 fatty acids in depression	2000	No alcohol use disorder
690	S. Simpson, R. Corney, P. Fitzgerald, J. Beecham	A randomised controlled trial to evaluate the effectiveness and cost-effectiveness of counselling patients with chronic depression	2000	No alcohol use disorder
707	T. Blondal, L. J. Gudmundsson, K. Tomasson, D. Jonsdottir, H. Hilmarsdottir, F. Kristjansson, F. Nilsson, U. S. Bjornsdottir	The effects of fluoxetine combined with nicotine inhalers in smoking cessation--a randomized trial	1999	No alcohol use disorder
708	K. Gruber, M. A. Chutuape, M. L. Stitzer	Reinforcement-based intensive outpatient treatment for inner city opiate abusers: a short-term evaluation	2000	No alcohol use disorder
709	V. Kovess, S. Gysens, R. Poinsard, P. F. Chanoit, S. Labarte	Mental health and use of care in people receiving a French social benefit	1999	No alcohol use disorder
710	M. Chaswal, S. Singh, N. Shankar, R. Avasthi	Behavioural parameters in hypertensives on atenolol therapy	1999	No alcohol use disorder
716	H. G. Westenberg	Facing the challenge of social anxiety disorder	1999	No alcohol use disorder
725	A. Rosenblum, B. Fallon, S. Magura, L. Handelsman, J. Foote, D. Bernstein	The autonomy of mood disorders among cocaine-using methadone patients	1999	No alcohol use disorder
727	M. Farre, M. T. Teran, P. N. Roset, M. Mas, M. Torrens, J. Cami	Abuse liability of flunitrazepam among methadone-maintained patients	1998	No alcohol use disorder
728	T. R. Kosten, A. Markou, G. F. Koob	Depression and stimulant dependence: neurobiology and pharmacotherapy	1998	No alcohol use disorder
732	G. Amin, S. Shah, G. K. Vankar	The prevelance and recognition of depression in primary care	1998	No alcohol use disorder
734	H. Murck, A. Steiger	Mg2+ reduces ACTH secretion and enhances spindle power without changing delta power during sleep in men -- possible therapeutic implications	1998	No alcohol use disorder
735	C. M. Bulik, P. F. Sullivan, P. R. Joyce, F. A. Carter, V. V. McIntosh	Predictors of 1-year treatment outcome in bulimia nervosa	1998	No alcohol use disorder
736	C. S. North, D. E. Pollio, S. J. Thompson, E. L. Spitznagel, E. M. Smith	The association of psychiatric diagnosis with weather conditions in a large urban homeless sample	1998	No alcohol use disorder
741	E. V. Nunes, F. M. Quitkin, S. J. Donovan, D. Deliyannides, K. Ocepek-Welikson, T. Koenig, R. Brady, P. J. McGrath, G. Woody	Imipramine treatment of opiate-dependent patients with depressive disorders. A placebo-controlled trial	1998	No alcohol use disorder
742	M. L. Kuhns	Treatment outcomes with adult children of alcoholics: depression	1997	No alcohol use disorder
743	R. S. Schottenfeld, J. R. Pakes, T. R. Kosten	Prognostic factors in Buprenorphine- versus methadone-maintained patients	1998	No alcohol use disorder
746	E. F. Coccaro, R. J. Kavoussi	Fluoxetine and impulsive aggressive behavior in personality-disordered subjects	1997	No alcohol use disorder
748	J. R. McKay, A. I. Alterman, J. S. Cacciola, M. J. Rutherford, C. P. O'Brien, J. Koppenhaver	Group counseling versus individualized relapse prevention aftercare following intensive outpatient treatment for cocaine dependence: initial results	1997	No alcohol use disorder
753	D. A. Revicki, M. Tohen, L. Gyulai, C. Thompson, S. Pike, A. Davis-Vogel, C. Zarate	Telephone versus in-person clinical and health status assessment interviews in patients with bipolar disorder	1997	No alcohol use disorder
755	M. Kovacs, B. Devlin, M. Pollock, C. Richards, P. Mukerji	A controlled family history study of childhood-onset depressive disorder	1997	No alcohol use disorder
762	M. Steiner, M. Korzekwa, J. Lamont, A. Wilkins	Intermittent fluoxetine dosing in the treatment of women with premenstrual dysphoria	1997	No alcohol use disorder
766	A. J. Greenshaw, P. H. Silverstone	The non-antiemetic uses of serotonin 5-HT3 receptor antagonists. Clinical pharmacology and therapeutic applications	1997	No alcohol use disorder
767	T. Partonen, S. Sihvo, J. K. Lonnqvist	Patients excluded from an antidepressant efficacy trial	1996	No alcohol use disorder
768	H. R. Kranzler, J. A. Burleson, J. Brown, T. F. Babor	Fluoxetine treatment seems to reduce the beneficial effects of cognitive-behavioral therapy in type B alcoholics	1996	No alcohol use disorder
769	S. Ponzer, B. Bergman, B. Brismar, L. M. Johansson	A study of patient-related characteristics and outcome after moderate injury	1996	No alcohol use disorder
770	C. M. Bulik, P. F. Sullivan, F. A. Carter, P. R. Joyce	Lifetime anxiety disorders in women with bulimia nervosa	1996	No alcohol use disorder
776	J. J. Mann, K. M. Malone, D. J. Diehl, J. Perel, T. E. Nichols, M. A. Mintun	Positron emission tomographic imaging of serotonin activation effects on prefrontal cortex in healthy volunteers	1996	No alcohol use disorder
780	J. B. Rowe, P. F. Sullivan, R. T. Mulder, P. R. Joyce	The effect of a history of conduct disorder in adult major depression	1996	No alcohol use disorder
781	R. M. Post, T. A. Ketter, P. J. Pazzaglia, K. Denicoff, M. S. George, A. Callahan, G. Leverich, M. Frye	Rational polypharmacy in the bipolar affective disorders	1996	No alcohol use disorder
782	C. Brown, H. C. Schulberg, M. K. Shear	Phenomenology and severity of major depression and comorbid lifetime anxiety disorders in primary medical care practice	1996	No alcohol use disorder
786	H. R. Kranzler, L. O. Bauer, D. Hersh, V. Klinghoffer	Carbamazepine treatment of cocaine dependence: a placebo-controlled trial	1995	No alcohol use disorder
790	M. I. Wilde, P. Benfield	Tianeptine. A review of its pharmacodynamic and pharmacokinetic properties, and therapeutic efficacy in depression and coexisting anxiety and depression	1995	No alcohol use disorder
794	T. Dinan	Treatment approaches to therapy-resistant depression	1995	No alcohol use disorder
795	A. C. Altamura, M. G. Carta, B. Carpiniello, A. Piras, M. V. Maccio, L. Marcia	Lifetime prevalence of brief recurrent depression (results from a community survey)	1995	No alcohol use disorder
806	C. Benkelfat, M. A. Ellenbogen, P. Dean, R. M. Palmour, S. N. Young	Mood-lowering effect of tryptophan depletion. Enhanced susceptibility in young men at genetic risk for major affective disorders	1994	No alcohol use disorder
807	M. B. Keller, D. L. Hanks	The natural history and heterogeneity of depressive disorders: implications for rational antidepressant therapy	1994	No alcohol use disorder
810	P. F. Sullivan, P. R. Joyce	Effects of exclusion criteria in depression treatment studies	1994	No alcohol use disorder
812	L. P. Lowe, D. Tranel, R. B. Wallace, T. K. Welty	Type II diabetes and cognitive function. A population-based study of Native Americans	1994	No alcohol use disorder
815	G. C. Davis, N. Breslau	Post-traumatic stress disorder in victims of civilian trauma and criminal violence	1994	No alcohol use disorder
833	N. Breslau, M. M. Kilbey, P. Andreski	Vulnerability to psychopathology in nicotine-dependent smokers: an epidemiologic study of young adults	1993	No alcohol use disorder
836	A. R. Fark	A pilot study of white-coat and labile hypertension: associations with diagnoses of psychosocial dysfunction	1993	No alcohol use disorder
842	D. J. Slymen, J. A. Drew, B. L. Wright, J. P. Elder, S. J. Williams	Compliance with a 12-month assessment in an elderly cohort participating in a preventive intervention study: the San Diego Medicare Preventive Health Project	1992	No alcohol use disorder
845	J. D. Guelfi	Efficacy of tianeptine in comparative trials versus reference antidepressants. An overview	1992	No alcohol use disorder
846	J. M. Golding, K. Rost, T. M. Kashner, G. R. Smith	Family psychiatric history of patients with somatization disorder	1992	No alcohol use disorder
855	A. Oakley, L. Rajan, P. Robertson	A comparison of different sources of information about pregnancy and childbirth	1990	No alcohol use disorder
856	E. Schweizer, K. Rickels, W. G. Case, D. J. Greenblatt	Long-term therapeutic use of benzodiazepines. II. Effects of gradual taper	1990	No alcohol use disorder
857	J. Davidson, H. Kudler, R. Smith, S. L. Mahorney, S. Lipper, E. Hammett, W. B. Saunders, J. O. Cavenar	Treatment of posttraumatic stress disorder with amitriptyline and placebo	1990	No alcohol use disorder
858	J. Pace, G. R. Brown, J. R. Rundell, S. Paolucci, K. Drexler, S. McManis	Prevalence of psychiatric disorders in a mandatory screening program for infection with human immunodeficiency virus: a pilot study	1990	No alcohol use disorder
882	P. F. Renault, J. H. Hoofnagle, Y. Park, K. D. Mullen, M. Peters, D. B. Jones, V. Rustgi, E. A. Jones	Psychiatric complications of long-term interferon alfa therapy	1987	No alcohol use disorder
890	W. Katon	Panic disorder: epidemiology, diagnosis, and treatment in primary care	1986	No alcohol use disorder
892	C. Aalbers, C. A. Gagiano, J. J. Taljaard	Genetic differences in the endocrine responses to the thyrotrophin-releasing hormone stimulation test in patients with a major depressive episode	1986	No alcohol use disorder
894	W. M. Petrie, T. A. Ban	Vitamins in psychiatry. Do they have a role?	1985	No alcohol use disorder
896	M. R. Liebowitz, J. M. Gorman, A. J. Fyer, D. F. Klein	Social phobia. Review of a neglected anxiety disorder	1985	No alcohol use disorder
897	S. Zisook, D. L. Braff, M. A. Click	Monoamine oxidase inhibitors in the treatment of atypical depression	1985	No alcohol use disorder
899	R. L. Evans, L. Kleinman, E. M. Halar, K. Herzer	Predicting outcome of group counseling with severely disabled patients	1985	No alcohol use disorder
900	K. Rickels, J. P. Feighner, W. T. Smith	Alprazolam, amitriptyline, doxepin, and placebo in the treatment of depression	1985	No alcohol use disorder
907	K. M. Myers, D. L. Dunner	Self and other directed violence on a closed acute-care ward	1984	No alcohol use disorder
908	T. M. Michiels, R. W. Light, C. K. Mahutte	Naloxone reverses ethanol-induced depression of hypercapnic drive	1983	No alcohol use disorder
910	R. E. Frost, F. S. Messiha	Clinical uses of lithium salts	1983	No alcohol use disorder
921	R. N. Brogden, R. C. Heel, T. M. Speight, G. S. Avery	Trazodone: a review of its pharmacological properties and therapeutic use in depression and anxiety	1981	No alcohol use disorder
924	A. F. Van Eeden, B. C. Leiman	Hypnosis with etomidate during total intravenous anaesthesia	1980	No alcohol use disorder
925	R. O. Pihl, Z. Segal, L. Yankofsky	The effect of alcohol and placebo on affective reactions of social drinkers to a procedure designed to induce depressive affect anxiety and hostility	1980	No alcohol use disorder
932	D. E. Casey	Mood alterations during deanol therapy	1979	No alcohol use disorder
946	G. E. Woody, C. P. O'Brien, K. Rickels	Depression and anxiety in heroin addicts: a placebo-controlled study of doxepin in combination with methadone	1975	No alcohol use disorder
954	J. P. Feighner, S. L. Brown, J. E. Olivier	Electrosleep therapy. A controlled double blind study	1973	No alcohol use disorder
955	B. Shopsin, G. Sathananthan, S. Gershon	Plasma renin response to lithium in psychiatric patients	1973	No alcohol use disorder
956	D. M. Gallant, W. C. Swanson, D. H. Mielke, R. Guerrero-Figueroa, H. Collins	Amoxapine: a double-blind evaluation of antidepressant activity	1973	No alcohol use disorder
962	T. A. Ban	Nicotinic acid and psychiatry	1971	No alcohol use disorder
973	A. Hoffer	Lack of potentiation by chlordiazepoxide (Librium) of depression or excitation due to alcohol	1962	No alcohol use disorder
974	Brian E. McCabe, Natasha Schaefer Solle, Nilda Peragallo Montano, Victoria B. Mitrani	Alcohol misuse, depressive symptoms, and HIV/STI risks of US Hispanic women	2017	No alcohol use disorder
979	Roman Shrestha, Damian Weikum, Michael Copenhaver, Frederick Altice	The Influence of Neurocognitive Impairment, Depression, and Alcohol Use Disorders on Health-Related Quality of Life among Incarcerated, HIV-Infected, Opioid Dependent Malaysian Men: A Moderated Mediation Analysis	2017	No alcohol use disorder
992	Lisa M. Kuhns, Anna L. Hotton, Rob Garofalo, Abigail L. Muldoon, Kaitlyn Jaffe, Alida Bouris, Dexter Voisin, John Schneider	An Index of Multiple Psychosocial, Syndemic Conditions Is Associated with Antiretroviral Medication Adherence Among HIV-Positive Youth	2016	No alcohol use disorder
998	Eileen V. Pitpitan, Steffanie A. Strathdee, Shirley J. Semple, Claudia V. Chavarin, Carlos Magis-Rodriguez, Thomas L. Patterson	Buffering Syndemic Effects in a Sexual Risk-Reduction Intervention for Male Clients of Female Sex Workers: Results From a Randomized Controlled Trial	2015	No alcohol use disorder
1002	Mandip S. Dhamoon, Leslie A. McClure, Carole L. White, Kamakshi Lakshminarayan, Oscar R. Benavente, Mitchell S. V. Elkind	Long-term disability after lacunar stroke: secondary prevention of small subcortical strokes	2015	No alcohol use disorder
1004	James E. Mitchell, Wendy C. King, Anita Courcoulas, George Dakin, Katherine Elder, Scott Engel, David Flum, Melissa Kalarchian, Saurabh Khandelwal, John Pender, Walter Pories, Bruce Wolfe	Eating behavior and eating disorders in adults before bariatric surgery	2015	No alcohol use disorder
1026	M. Kiely, Mg Gantz, Mn El-Khorazaty, Aae El-Mohandes, M. G. Gantz, M. N. El-Khorazaty, A. A. E. El-Mohandes	Sequential screening for psychosocial and behavioural risk during pregnancy in a population of urban African Americans	2013	No alcohol use disorder
1032	David Page, Alex Trembley	Staying off the ledge: effectiveness of follow-up postcards to suicidal patients	2013	No alcohol use disorder
1082	C. Barbui, G. Ostuzzi, A. Cipriani	SSRI plus supportive care more effective than supportive care alone for mild to moderate depression	2009	No alcohol use disorder
1095	P. Dalgalarrondo, L. Marín-León, N. J. Botega, M. B. De Azevedo Barros, H. Bosco de Oliveira	Religious affiliation and psychiatric morbidity in Brazil: higher rates among evangelicals and spiritists	2008	No alcohol use disorder
1098	J. G. Barbee	Treatment-resistant depression: adding low dose risperidone improves symptoms	2008	No alcohol use disorder
1114	K. A. Hepner, M. Rowe, K. Rost, S. C. Hickey, C. D. Sherbourne, D. E. Ford, L. S. Meredith, L. V. Rubenstein	Improving patient care. The effect of adherence to practice guidelines on depression outcomes	2007	No alcohol use disorder
1119	P. D. Skosnik	Cannabis use increases risk of developing symptoms of mania	2007	No alcohol use disorder
1123	J. Landeen	Brief cognitive behaviour therapy improved insight and reduced negative symptoms and readmissions in schizophrenia	2007	No alcohol use disorder
1131	H. Killaspy	Topiramate improves psychopathological symptoms and quality of life in women with borderline personality disorder	2006	No alcohol use disorder
1137	D. K. Conn	Collaborative care depression management for older adults: level of comorbidity does not affect outcome	2005	No alcohol use disorder
1140	R. H. Perlis	Cognitive behavioural therapy has short term but not long term benefits in people with residual symptoms of depression	2005	No alcohol use disorder
1144	S. A. Gansky, J. A. Ellison, D. Rudy, N. Bergert, M. A. Lutendre, L. Nelson, C. Kavanagh, M. M. Walsh	Cluster-randomized controlled trial of an athletic trainer-directed spit (smokeless) tobacco intervention for collegiate baseball athletes: results after 1 year	2005	No alcohol use disorder
1163	K. M. Gaylord	A case-control study of depression as a risk factor for suicide in military personnel	2004	No alcohol use disorder
1166	T. E. Oxman	Collaborative care may improve depression management in older adults	2003	No alcohol use disorder
1168	D. Kindy	Ongoing primary care intervention increased remission and emotional and physical role functioning in major depression	2003	No alcohol use disorder
1169	L. Slimmer	A collaborative care management programme in a primary care setting was effective for older adults with late life depression	2003	No alcohol use disorder
1171	R. Churchill	Enhanced primary care may encourage remission in depression	2003	No alcohol use disorder
1172	B. Appelberg	Long term citalopram prevents recurrent depression in the elderly and is well tolerated	2003	No alcohol use disorder
1173	M. Lu	Olanzapine reduces mania more effectively than divalproex, but has more adverse effects	2003	No alcohol use disorder
1174	A. Garakani, T. Win, S. Virk, S. Gupta, D. Kaplan, P. S. Masand	Comorbidity of irritable bowel syndrome in psychiatric patients: a review	2003	No alcohol use disorder
1175	M. H. Cameron, E. Lonergan, H. Lee	Transcutaneous electrical nerve stimulation (TENS) for dementia	2003	No alcohol use disorder
1184	R. Bullock	A depression relapse prevention programme improved adherence to medication and depressive symptoms but did not decrease relapses	2001	No alcohol use disorder
1185	J. C. Ferre, D. Nutt	Bupropion improved symptoms in adults with attention deficit hyperactivity disorder	2001	No alcohol use disorder
1195	C. M. Bulik, P. F. Sullivan, F. A. Carter, V. V. McIntosh, P. R. Joyce	Predictors of rapid and sustained response to cognitive-behavioral therapy for bulimia nervosa	1999	No alcohol use disorder
1197	C. Maddock	Formal guidelines including a pill box improved medication adherence for patients with chronic mental illness [commentary on Azrin NH, Teichner G. Evaluation of an instructional program for improving medication compliance for chronically mentally ill outpatients. BEHAV RES THER 1998 Sep;36;849-61]	1999	No alcohol use disorder
1206	C. M. Callahan, H. C. Hendrie, N. A. Nienaber, W. M. Tierney	Suicidal ideation among older primary care patients	1996	No alcohol use disorder
1207	G. F. Marrocco	Dementia and depression: a study of prevalence in an elderly residential setting	1996	No alcohol use disorder
1210	Sarah B. Campbell, Marketa Krenek, Tracy L. Simpson	The role of patient characteristics in the concordance of daily and retrospective reports of PTSD	2017	No alcohol use disorder
1229	K. Holtmaat, N. Spek, P. Cuijpers, C. R. Leemans, I. M. Verdonck‐de Leeuw	Posttraumatic growth among head and neck cancer survivors with psychological distress	2017	No alcohol use disorder
1238	Kanei Lam	School-based cognitive mindfulness intervention for internalizing problems: Pilot study with Hong Kong elementary students	2016	No alcohol use disorder
1241	Derek Richards, Thomas Richardson, Ladislav Timulak, Noemi Viganò, Jacqueline Mooney, Gavin Doherty, Claire Hayes, John Sharry	Predictors of depression severity in a treatment-seeking sample	2016	No alcohol use disorder
1244	Devon Noonan, Pauline Lyna, Laura J. Fish, Alicia K. Bilheimer, Kristina C. Gordon, Patricia Roberson, Alicia Gonzalez, Kathryn I. Pollak	Unintended effects of a smoking cessation intervention on Latino fathers’ binge drinking in early postpartum	2016	No alcohol use disorder
1251	Robert T. Thibault, Amir Raz	When can neurofeedback join the clinical armamentarium?	2016	No alcohol use disorder
1258	Margot J. Schofield, Paul O'Halloran, Siân A. McLean, Christine Forrester‐Knauss, Susan J. Paxton	Depressive symptoms among Australian university students: Who is at risk?	2016	No alcohol use disorder
1284	Norval J. Hickman, Kevin L. Delucchi, Judith J. Prochaska	Treating tobacco dependence at the intersection of diversity, poverty, and mental illness: A randomized feasibility and replication trial	2015	No alcohol use disorder
1309	Anna I. Guerdjikova, Thomas J. Blom, Nicole Mori, Leah Casuto, Paul E. Keck, Susan L. McElroy	Gender differences in binge eating disorder: A pooled analysis of eleven pharmacotherapy trials from one research group	2014	No alcohol use disorder
1338	Nicola J. Reavley, Terence V. McCann, Stefan Cvetkovski, Anthony F. Jorm	A multifaceted intervention to improve mental health literacy in employees of a multi-campus university: A cluster randomised trial	2014	No alcohol use disorder
1340	Mohit P. Chopra, Hongmei Zhang, Anica Pless Kaiser, Jennifer A. Moye, Maria D. Llorente, David W. Oslin, Avron Spiro	PTSD is a chronic, fluctuating disorder affecting the mental quality of life in older adults	2014	No alcohol use disorder
1358	Jaakko Seikkula, Jukka Aaltonen, Outi Kalla, Pirjo Saarinen, Asko Tolvanen	Couple therapy for depression in a naturalistic setting in Finland: A 2‐year randomized trial	2013	No alcohol use disorder
1369	Shilpa Sachdeva, Gregory Goldman, Georgian Mustata, Evan Deranja, Robert J. Gregory	Naturalistic outcomes of evidence-based therapies for borderline personality disorder at a university clinic: A quasi-randomized trial	2013	No alcohol use disorder
1391	Janet Fanslow	Partner violence screening and women’s quality of life	2012	No alcohol use disorder
1405	D. German, C. G. Sutcliffe, B. Sirirojn, S. G. Sherman, C. A. Latkin, A. Aramrattana, D. D. Celentano	Unanticipated effect of a randomized peer network intervention on depressive symptoms among young methamphetamine users in Thailand	2012	No alcohol use disorder
1432	Lara A. Trevino	Evaluation of a randomized clinical trial of a psychoeducational intervention on long-term quality of life, negative affect, progression and survival in head and neck cancer patients	2012	No alcohol use disorder
1455	Catherine C. Classen, Oxana Gronskaya Palesh, Courtenay E. Cavanaugh, Cheryl Koopman, Jennifer W. Kaupp, Helena C. Kraemer, Rashi Aggarwal, David Spiegel	A comparison of trauma-focused and present-focused group therapy for survivors of childhood sexual abuse: A randomized controlled trial	2011	No alcohol use disorder
1479	Hasse Karlsson	Challenges in depression detection and treatment	2010	No alcohol use disorder
1528	Jing Dai	Suicidal morbidity among rural chinese ages 16--34 years in the transforming China	2009	No alcohol use disorder
1529	Irene Markman Geisner	A randomized clinical trial of a brief, mailed intervention for depressed mood in a college student sample	2009	No alcohol use disorder
1587	James Poling, Thomas R. Kosten, Mehmet Sofuoglu	Treatment outcome predictors for cocaine dependence	2007	No alcohol use disorder
1607	Vanessa Cecilia Rojas	Post-Traumatic Stress Disorder as a risk factor for HIV among African American and Latina women in methadone treatment in New York City	2006	No alcohol use disorder
1620	Natalie Marie Rice	A brief didactic intervention for emotion regulation in college students	2005	No alcohol use disorder
1651	Geraldine Scheller-Gilkey, Bobbi J. Woolwine, Ilene Cooper, Olumuyiwa Gay, Kelly A. Moynes, Andrew H. Miller	Relationship of Clinical Symptoms and Substance Use in Schizophrenia Patients on Conventional Versus Atypical Antipsychotics	2003	No alcohol use disorder
1679	Robert Malcolm, Daniel K. Kajdasz, Janice Herron, Raymond F. Anton, Kathleen T. Brady	A double-blind, placebo-controlled outpatient trial of pergolide for cocaine dependence	2000	No alcohol use disorder
1681	Carole Lee Osterndorf	Effects of a forgiveness education intervention with adult children of alcoholics	2000	No alcohol use disorder
1682	Neil Cameron Reynolds	Suicidal risk factors with a schizophrenic population: Standard of care practices	2000	No alcohol use disorder
1690	Sharon Louise Larson	Rural-urban comparisons of item responses in a measure of depression	2000	No alcohol use disorder
1731	Lawrence Tonberg Edwards	Internalized homophobia in gay men: An investigation of clinical sensitivity among psychotherapists	1996	No alcohol use disorder
1734	Brent F. Baldree	The self-statement: Cognitive mediation in affective disorder intervention strategies	1996	No alcohol use disorder
1742	Michael R. Frone, Marcia Russell, M. Lynne Cooper	Job stressors, job involvement and employee health: A test of identity theory	1995	No alcohol use disorder
1750	Cathy Harbison McKinney	The effect of the Bonny Method of Guided Iimagery and Music on mood, emotional expression, cortisol, and immunologic control of latent Epstein-Barr virus in healthy adults	1995	No alcohol use disorder
1755	Christopher M. Callahan, Hugh C. Hendrie, Robert S. Dittus, D. Craig Brater, S. L. Hui, W. M. Tierney	Improving treatment of late life depression in primary care: A randomized clinical trial	1994	No alcohol use disorder
1756	A. Kamoun, B. Delalleau, N. Gougoulis, A. Richard	Antidepressant effect of tianeptine: Recent clinical trials in support of a neurochemical paradox	1994	No alcohol use disorder
1759	F. Fogarty, J. M. Russell, S. C. Newman, R. C. Bland	Mania	1994	No alcohol use disorder
1760	J. L. Kolada, R. C. Bland, S. C. Newman	Obsessive-compulsive disorder	1994	No alcohol use disorder
1761	C. L. Dick, B. Sowa, R. C. Bland, S. C. Newman	Phobic disorders	1994	No alcohol use disorder
1773	Thomas R. Kosten, Frank H. Gawin, Therese A. Kosten, Cindy Morgan, Bruce J. Rounsaville, Richard Schottenfeld, Herbert D. Kleber	Six-month follow-up of short-term pharmacotherapy for cocaine dependence	1992	No alcohol use disorder
1798	Michael E. Thase, David J. Kupfer, Duane G. Spiker	Electroencephalographic sleep in secondary depression: A revisit	1984	No alcohol use disorder
1816	Frank L. Greer	Old voices: A survey of the chronic callers known to a suicide prevention center	1976	No alcohol use disorder
1821	E. G. Shaskam, R. E. Becker, D. L. Murphy, R. J. Wyatt	Platelet monoamine oxidase in schizophrenics	1975	No alcohol use disorder
1828	Burton W. Rockliff	A brief rating scale for antidepressant drug trials	1971	No alcohol use disorder
1840	A. J. Kowalski, S. Poongothai, L. Chwastiak, M. Hutcheson, N. Tandon, R. Khadgawat, G. R. Sridhar, S. R. Aravind, B. Sosale, R. M. Anjana, D. Rao, R. Sagar, N. Mehta, K. M. V. Narayan, J. Unutzer, W. Katon, V. Mohan, M. K. Ali	The INtegrating DEPrEssioN and Diabetes treatmENT (INDEPENDENT) study: Design and methods to address mental healthcare gaps in India	2017	No alcohol use disorder
1852	P. B. Mumby, T. Doyle, W. Adams, E. B. Hicks, S. Thilges, H. P. Mai, S. E. Smith, T. Rodriguez, A. Go, D. Marinier, P. J. Stiff	Utility of the Stanford Integrated Psychosocial Assessment for Transplantation (SIPAT) in hematopoietic stem cell transplantation (HSCT)	2017	No alcohol use disorder
1858	D. H. Lench, R. F. Anton, C. A. Hanlon	Modulating the salience network with theta-burst stimulation: A study of individual variability	2017	No alcohol use disorder
1878	A. Peh	Use of vortioxetine in treatment of bipolar depression: Case series	2017	No alcohol use disorder
1883	H. Brodaty	An update on dementia prevention and treatment	2017	No alcohol use disorder
1884	M. Luger, R. Kruschitz, C. Kienbacher, S. Traussnigg, F. B. Langer, G. Prager, K. Schindler, E. Kallay, F. Hoppichler, M. Trauner, M. Krebs, R. Marculescu, B. Ludvik	Vitamin D3 Loading Is Superior to Conventional Supplementation After Weight Loss Surgery in Vitamin D-Deficient Morbidly Obese Patients: a Double-Blind Randomized Placebo-Controlled Trial	2017	No alcohol use disorder
1889	P. Sakka, M. Kosmidis, M. Yannakoulia, E. Dardiotis, G. Hadjigeorgiou, N. Scarmeas	HELIAD study: Dementia prevalence in Greece	2017	No alcohol use disorder
1890	J. Gomez	Childhood sexual abuse and migraine among female university students	2017	No alcohol use disorder
1895	Y. Wang, M. L. Wagner, K. R. Kaufman, K. Maletsky, K. Sivaraaman, R. Mani	Topiramate extended-release options: A focus on efficacy and safety in epilepsy and comorbidities	2017	No alcohol use disorder
1899	C. T. Taylor, S. Lyubomirsky, M. B. Stein	Upregulating the positive affect system in anxiety and depression: Outcomes of a positive activity intervention	2017	No alcohol use disorder
1903	A. S. Hwang, S. J. Atlas, J. Hong, J. M. Ashburner, A. H. Zai, R. W. Grant, C. S. Hong	Defining Team Effort Involved in Patient Care from the Primary Care Physician’s Perspective	2017	No alcohol use disorder
1912	D. De Ridder, S. L. Leong, P. Manning, S. Vanneste, P. Glue	Anterior Cingulate Implant for Obsessive-Compulsive Disorder	2017	No alcohol use disorder
1927	B. Tolliver, B. Marriott, J. Hibbeln, K. Magruder, A. Marzolf, M. Hamner, K. Holes-Lewis, T. Killeen, C. Guille, J. Fox	Comparison of the implicit association test with established clinical rating scales in suicide risk assessment: Baseline data from the better resiliency among veterans and non-veterans with omega-3 s (BRAVO) study	2016	No alcohol use disorder
1930	M. Zimmerman, C. G. Holst, H. L. Clark, M. Multach, E. Walsh, L. K. Rosenstein, D. Gazarian	The Psychiatric Inclusion and Exclusion Criteria in Placebo-Controlled Monotherapy Trials of Bipolar Depression: An Analysis of Studies of the Past 20 Years	2016	No alcohol use disorder
1937	H. W. Young, M. F. Ryan, J. A. Tyndall, L. B. Cottler	Assessing risk of opioid abuse among the emergency medicine population	2016	No alcohol use disorder
1941	J. Kaine, X. Song, G. Kim, J. Palmer	Comparing prevalence of comorbidities in patients with psoriatic arthritis by biologic therapy	2016	No alcohol use disorder
1943	G. Force, P. De Truchis, D. Marigot-Outtandy, D. Le Du, D. Troisvallets, L. Blum, H. Ait-Mohand, I. Ghout, V. Hahn, H. Defferrière, N. Darchy, C. Lecornu, S. Brefort, M. Larroze, M. Sauvage, C. Delaugerre, M. L. Néré, N. Mahjoub, G. Peytavin	Neuro+3 study: Cognitive evolution in HAND after 96 weeks of treatment intensification with higher CNS penetration score	2016	No alcohol use disorder
1944	H. J. Yoo, J. P. Hong, M. J. Cho, M. Fava, D. Mischoulon, J. Y. Heo, K. Kim, H. J. Jeon	Lifetime suicidal ideation and attempt in adults with full major depressive disorder versus sustained depressed mood	2016	No alcohol use disorder
1946	Y. Gilgun-Sherki, R. E. Eliaz, D. J. McCann, P. S. Loupe, E. Eyal, K. Blatt, O. Cohen-Barak, H. Hallak, N. Chiang, S. Gyaw	Placebo-controlled evaluation of a bioengineered, cocaine-metabolizing fusion protein, TV-1380 (AlbuBChE), in the treatment of cocaine dependence	2016	No alcohol use disorder
1948	M. Bloch, J. Kamminga, A. Jayewardene, M. Bailey, A. Carberry, T. Vincent, D. Quan, P. Maruff, B. Brew, L. A. Cysique	A Screening Strategy for HIV-Associated Neurocognitive Disorders That Accurately Identifies Patients Requiring Neurological Review	2016	No alcohol use disorder
1952	G. Sescousse, L. K. Janssen, M. M. Hashemi, M. H. M. Timmer, D. E. M. Geurts, N. P. Ter Huurne, L. Clark, R. Cools	Amplified Striatal Responses to Near-Miss Outcomes in Pathological Gamblers	2016	No alcohol use disorder
1955	L. Velez-Nandayapa	The risk of depression, euphoric mood and sedation with the use of dextromethorphan in different indications. Results from a systematic review and meta-analysis of randomised clinical trials	2016	No alcohol use disorder
1956	S. E. Racine, S. J. Martin	Exploring divergent trajectories: Disorder-specific moderators of the association between negative urgency and dysregulated eating	2016	No alcohol use disorder
1959	S. J. B. Vos, M. Van Boxtel, O. Schiepers, K. Deckers, M. De Vugt, I. Carriere, J. F. Dartigues, K. Peres, S. Artero, K. Ritchie, L. Galluzzo, E. Scafato, G. B. Frisoni, M. Huisman, H. C. Comijs, S. Sacuiu, I. Skoog, K. Irving, C. O'Donnell, F. R. J. Verhey, P. J. Visser, S. Koehler	Modifiable risk factors for prevention of dementia in midlife and late life: The libra index	2016	No alcohol use disorder
1960	D. M. Blumberger, J. J. Maller, L. Thomson, B. H. Mulsant, T. K. Rajji, M. Maher, P. E. Brown, J. Downar, F. Vila-Rodriguez, P. B. Fitzgerald, Z. J. Daskalakis	Unilateral and bilateral MRI-targeted repetitive transcranial magnetic stimulation for treatmentresistant depression: A randomized controlled study	2016	No alcohol use disorder
1961	C. H. Chen, C. L. Lin, C. H. Kao	Association between gastroesophageal reflux disease and coronary heart disease	2016	No alcohol use disorder
1963	N. A. Dowling, S. S. Merkouris, F. K. Lorains	Interventions for comorbid problem gambling and psychiatric disorders: Advancing a developing field of research	2016	No alcohol use disorder
1966	E. A. Engels, R. Parsons, C. Besson, L. M. Morton, L. Enewold, W. Ricker, E. L. Yanik, H. Arem, A. A. Austin, R. M. Pfeiffer	Comprehensive evaluation of medical conditions associated with risk of non-Hodgkin lymphoma using medicare claims ("MedWAS")	2016	No alcohol use disorder
1973	M. A. Cantrell, M. A. Posner	Engagement in High-Risk Behaviors among Young Adult Survivors of Childhood Cancer Compared to Healthy Same-Age Peers Surveyed in the National Longitudinal Study of Adolescent Health	2016	No alcohol use disorder
1984	S. D. Hershner, L. O'Brien	Sleep to stay awake: An online sleep education intervention	2016	No alcohol use disorder
1995	A. L. Yazdian, L. Park, D. A. Luckenbaugh, M. J. Niciu, M. Lener, A. C. Nugent, E. D. Ballard, N. E. Brutsche, C. A. Zarate	Clinical predictors of placebo response in treatment-resistant major depression	2016	No alcohol use disorder
1998	E. Rogers, R. Friedes, A. Jakes, E. Grossman, A. R. Link, S. Sherman	Smoking cessation treatment for hospitalized smokers with serious mental illness: Secondary analysis of a randomized controlled trial	2016	No alcohol use disorder
1999	S. A. Kraemer, P. Ephraim, J. Pendergast, H. J. Lee, J. Ameling, L. Lewis-Boyer, D. J. Gayles, V. Lee, H. Ramamurthi, D. Y. Monroe, J. Valderrama, N. Muktar, K. A. Carson, L. R. Bone, D. M. Levine, L. A. Cooper, L. E. Boulware	Community health worker support for self-measured blood pressure monitoring among urban African Americans with uncontrolled hypertension	2016	No alcohol use disorder
2002	G. Rondanina, M. Puntoni, A. Guerrieri-Gonzaga, D. Marra, B. Bonanni, A. De Censi	Factors modulating worry and risk perception of breast cancer in a prevention trial of low dose tamoxifen in postmenopausal hormone users	2016	No alcohol use disorder
2007	Y. Liu, J. Sareen, J. M. Bolton, J. L. Wang	Development and validation of a risk prediction algorithm for the recurrence of suicidal ideation among general population with low mood	2016	No alcohol use disorder
2017	A. A. Uliaszek, T. Rashid, G. E. Williams, T. Gulamani	Group therapy for university students: A randomized control trial of dialectical behavior therapy and positive psychotherapy	2016	No alcohol use disorder
2021	J. K. O'Donnell, B. N. Gaynes, S. R. Cole, A. Edmonds, N. M. Thielman, E. B. Quinlivan, K. Shirey, A. D. Heine, R. Modi, B. W. Pence	Ongoing life stressors and suicidal ideation among HIV-infected adults with depression	2016	No alcohol use disorder
2023	H. Kallestad, E. Wullum, J. Scott, T. C. Stiles, G. Morken	The long-term outcomes of an effectiveness trial of group versus individual psychoeducation for bipolar disorders	2016	No alcohol use disorder
2029	R. Baer, C. D. Chambers, L. L. Jelliffe-Pawlowski	Risk of preterm birth among pregnant Medi-Cal participants with mental illness	2016	No alcohol use disorder
2030	P. Sarchielli, I. Corbelli, P. Messina, L. M. Cupini, G. Bernardi, G. Bono, V. Di Piero, B. Petolicchio, P. Livrea, M. P. Prudenzano, L. A. Pini, G. Sandrini, M. Allena, G. Tedeschi, A. Russo, S. Caproni, E. Beghi, P. Calabresi	Psychopathological comorbidities in medication-overuse headache: A multicentre clinical study	2016	No alcohol use disorder
2032	G. M. Goodwin, P. M. Haddad, I. N. Ferrier, J. K. Aronson, T. R. H. Barnes, A. Cipriani, D. R. Coghill, S. Fazel, J. R. Geddes, H. Grunze, E. A. Holmes, O. Howes, S. Hudson, N. Hunt, I. Jones, I. C. MacMillan, H. McAllister-Williams, D. R. Miklowitz, R. Morriss, M. Munafò, C. Paton, B. J. Saharkian, K. E. A. Saunders, J. M. A. Sinclair, D. Taylor, E. Vieta, A. H. Young	Evidence-based guidelines for treating bipolar disorder: Revised third edition recommendations from the British Association for Psychopharmacology	2016	No alcohol use disorder
2034	H. M. Kim, K. Zivin, H. M. Choe, C. M. Stano, D. Ganoczy, H. Walters, M. Valenstein	Predictors of start of different antidepressants in patient charts among patients with depression	2015	No alcohol use disorder
2035	W. H. Hou, C. H. Lai, C. Jeng, C. C. Hsu, C. M. Shih, P. S. Tsai	Cardiac rehabilitation prevents recurrent revascularization in patients with coronary heart disease: A population-based cohort study in Taiwan	2016	No alcohol use disorder
2038	K. McCarter, A. Baker, B. Britton, G. Carter, A. Beck, J. Bauer, L. Wolfenden, C. Wratten, P. McElduff, S. Halpin	Continued Tobacco smoking, alcohol use and depressive symptoms in a sample of head and neck cancer patients about to undergo radiotherapy	2015	No alcohol use disorder
2040	J. D. Reuben, D. S. Shaw, L. M. Brennan, T. J. Dishion, M. N. Wilson	A family-based intervention for improving children's emotional problems through effects on maternal depressive symptoms	2015	No alcohol use disorder
2043	D. P. McKenzie, M. R. Sim, D. M. Clarke, A. B. Forbes, J. F. Ikin, H. L. Kelsall	Developing a brief depression screen and identifying associations with comorbid physical and psychological illness in Australian Gulf War veterans	2015	No alcohol use disorder
2051	Y. Wohl, J. Mashiah, A. Kutz, S. Hadj-Rabia, A. D. Cohen	Pemphigus and depression comorbidity: A case control study	2015	No alcohol use disorder
2052	K. Peters, M. Affronti, S. Woodring, E. Lipp, P. Healy, F. McSherry, Ii J. Herndon, C. Flahiff, E. Miller, M. Freeman, J. Minchew, B. Zalutsky, B. Taylor, S. Boulton, D. Randazzo, A. Desjardins, G. Vlahovic, D. Bigner, H. Friedman	Low-dose naltrexone in newly diagnosed high-grade glioma: Placebo-controlled, double-blind, randomized pilot study	2015	No alcohol use disorder
2054	J. N. Lin, C. L. Lin, C. H. Yang, M. C. Lin, C. H. Lai, H. H. Lin, C. H. Kao	Increased Risk of Acute Coronary Syndrome in Patients with Diverticular Disease	2015	No alcohol use disorder
2057	Y. A. Saito, A. E. Almazar, G. R. Locke, E. Bouras, C. W. Howden, B. E. Lacy, J. DiBaise, C. Prather, B. Abraham, H. El-Serag, P. Moayyedi, L. M. Herrick, L. Szarka, F. Hamilton, K. Tilkes, C. Schleck, A. R. Zinsmeister, N. J. Talley	Effect of antidepressants on sleep in functional dyspepsia	2015	No alcohol use disorder
2061	J. Mugisha, H. Muyinda, P. Wandiembe, E. Kinyanda	Prevalence and factors associated with Posttraumatic Stress Disorder seven years after the conflict in three districts in northern Uganda (The Wayo-Nero Study)	2015	No alcohol use disorder
2065	H. C. Williamson, R. D. Rogge, R. J. Cobb, M. D. Johnson, E. Lawrence, T. N. Bradbury	Risk moderates the outcome of relationship education: A randomized controlled trial	2015	No alcohol use disorder
2066	C. López-Jaramillo, J. D. Palacio, C. Vargas	Effects of a multimodal intervention program in patients with bipolar disorder and schizophrenia	2015	No alcohol use disorder
2067	J. P. Bae, R. Duan, D. Mo, H. Fu, B. J. Hoogwerf	Risk factors associated with nocturnal hypoglycemia events in insulin-treated type 2 diabetes mellitus patients: An integrated clinical trial database analysis	2015	No alcohol use disorder
2069	E. E. Epstein, B. S. McCrady, K. A. Hallgren, T. Hildebrandt, S. Cook, A. Gaba, N. Jensen	Co-morbid psychiatric mechanisms of change in drinking amongwomen in female-specific alcohol behavioral individual versus group therapy	2015	No alcohol use disorder
2073	P. H. Silverstone, M. Bercov, V. Y. M. Suen, A. Allen, I. Cribben, J. Goodrick, S. Henry, C. Pryce, P. Langstraat, K. Rittenbach, S. Chakraborty, R. C. Engels, C. McCabe	Initial findings from a novel school-based program, EMPATHY, which may help reduce depression and suicidality in youth	2015	No alcohol use disorder
2077	L. Hudson, M. Corrales, L. Moreno, N. Valle, A. Razmara, T. Dutta, L. Ramirez-Gomez, A. Towfighi	Cares (changing and advancing risk factor control through educations after stroke): A pilot trial of a transitions in care post-discharge telephone intervention for stroke patients	2015	No alcohol use disorder
2078	A. E. Almazar, Y. A. Saito, L. M. Herrick, G. Locke, E. P. Bouras, C. W. Howden, B. E. Lacy, J. K. DiBaise, C. M. Prather, B. Abraham, H. B. El-Serag, P. Moayyedi, L. A. Szarka, F. A. Hamilton, K. E. Tilkes, C. D. Schleck, A. R. Zinsmeister, N. J. Talley	Functional dyspepsia treatment trial (FDTT): Effect of antidepressants on mood response in functional dyspepsia	2015	No alcohol use disorder
2079	L. M. Herrick, Y. A. Saito, A. E. Almazar, G. Locke, E. P. Bouras, C. W. Howden, B. E. Lacy, J. K. DiBaise, C. M. Prather, B. Abraham, H. B. El-Serag, P. Moayyedi, L. A. Szarka, F. A. Hamilton, K. E. Tilkes, C. D. Schleck, A. R. Zinsmeister, N. J. Talley	Functional dyspepsia treatment trial (FDTT): Association of adequate relief response and psychological measures	2015	No alcohol use disorder
2080	S. L. Jackson, L. Chwastiak, L. Chew, M. M. Kiefer, K. Mertens, P. De keyser, E. Lin	Implementation of team-basedcare for diabetes for safetynet population with complex medical and psychosocial comorbidities	2015	No alcohol use disorder
2082	J. M. Franco, S. Vallabhajosyula, T. J. Griffin	Quetiapine-induced hypertriglyceridemia causing acute pancreatitis	2015	No alcohol use disorder
2084	N. Govorin, A. Sakharov, O. Plusnina	Characteristics of Russian students committed suicidal attempts	2015	No alcohol use disorder
2085	B. Amann, J. Radua, B. König, C. Simhandl	Relapse rates and risk factors of bipolar disorder: Conclusions of a naturalistic 4 year follow-up study	2015	No alcohol use disorder
2087	D. Sandoval, J. Chacón, I. Ahlers, T. Romero	Blood pressure control and adherence in hypertensive patients followed throughout a comprehensive hypertension program in a developing country: Influence of clinical, socio-economic and psychosocial factors	2015	No alcohol use disorder
2088	S. C. Sung, S. R. Wisniewski, J. F. Luther, M. H. Trivedi, A. J. Rush	Pre-treatment insomnia as a predictor of single and combination antidepressant outcomes: A CO-MED report	2015	No alcohol use disorder
2091	A. C. Meyer, M. E. Miller, S. C. Sigmon	Lifetime history of heroin use is associated with greater drug severity among prescription opioid abusers	2015	No alcohol use disorder
2093		Annual Assembly of the American Academy of Hospice and Palliative Medicine and the Hospice and Palliative Nurses Association: Education Schedule With Abstracts 2015	2015	No alcohol use disorder
2095	M. M. Kelly, H. Sido, J. P. Forsyth, D. M. Ziedonis, D. Kalman, J. L. Cooney	Acceptance and commitment therapy smoking cessation treatment for veterans with posttraumatic stress disorder: A pilot study	2015	No alcohol use disorder
2110	E. Leickly, M. G. McDonell, R. Vilardaga, F. A. Angelo, J. M. Lowe, S. McPherson, D. Srebnik, J. M. Roll, R. K. Ries	High levels of agreement between clinic-based ethyl glucuronide (EtG) immunoassays and laboratory-based mass spectrometry	2015	No alcohol use disorder
2113	D. L. Polcin, R. A. Korcha, M. Nayak, J. Bond	Methamphetamine dependence and intensive motivational interviewing	2015	No alcohol use disorder
2114	K. Peltzer, H. Szrek, S. Ramlagan, R. Leite, L. W. Chao	Depression and social functioning among HIV-infected and uninfected persons in South Africa	2015	No alcohol use disorder
2118	K. M. Smith, E. Eyal, D. Weintraub	Combined rasagiline and antidepressant use in Parkinson disease in the ADAGIO study: Effects on nonmotor symptoms and tolerability	2015	No alcohol use disorder
2122	A. Camporeale, V. Porsdal, K. De Bruyckere, Y. Tanaka, H. Upadhyaya, C. Deix, W. Deberdt	Safety and tolerability of atomoxetine in treatment of attention deficit hyperactivity disorder in adult patients: An integrated analysis of 15 clinical trials	2015	No alcohol use disorder
2123	M. Ladea, M. C. Şinca, C. M. Barbu, M. Bran	Clinical and therapeutical aspects of bipolar disorder: The switch on depakine chrono® from other valproate treatments – Retrospective data collection	2015	No alcohol use disorder
2126	J. M. Geiger-Brown, V. E. Rogers, W. Liu, E. M. Ludeman, K. D. Downton, M. Diaz-Abad	Cognitive behavioral therapy in persons with comorbid insomnia: A meta-analysis	2015	No alcohol use disorder
2129	M. Frye, D. S. Choi, S. Kung, M. Veldic, B. Palmer, P. Croarkin, M. Nassan, W. Bobo, G. Jenkins, K. Moore, O. Abulseoud, S. Tye, S. Feeder, J. Biernacka	A feasibility study evaluating differential proteomic expression in mood disorders	2014	No alcohol use disorder
2132	C. Yu, S. Li, Y. Li, R. Zhang, Y. Ma, Q. Li, Q. Hou, T. Zheng, M. Wang, N. Su, N. Li, G. Liu, Y. Huang, X. Sun, H. Tian	The impact of diabetes on mortality in inpatients from Medical Department of a Chinese tertiary Hospital	2014	No alcohol use disorder
2133	C. N. Van Der Veere, N. K. S. De Vries, A. F. Bos	Poorer cognitive and gross motor outcome at age 2.5 years after intrauterine exposure to SSRI. Proceedings from the dutch smok trial	2014	No alcohol use disorder
2137	S. H. Kim, S. H. Park, I. H. Choo, S. G. Kim	Prevalence and factors related to depressive symptoms among Korean university students	2014	No alcohol use disorder
2139	A. M. Murgulescu, V. Marinescu	Treatment adherence in bipolar disorder patients-a Romanian retrospective study	2014	No alcohol use disorder
2141	H. K. Lee, S. W. Choi, S. H. Hwang	Development of step for the assessmentand treatment of the internet gaming disorder	2014	No alcohol use disorder
2151	V. Singh, S. T. Chermack, M. A. Walton, R. M. Cunningham, F. C. Blow	Correlates of partner violence victimization and aggression at baseline emergency department visit and during 6-month follow-up period	2014	No alcohol use disorder
2195	J. Jordan, J. D. Carter, V. V. W. McIntosh, K. Fernando, C. M. A. Frampton, R. J. Porter, R. T. Mulder, C. Lacey, P. R. Joyce	Metacognitive therapy versus cognitive behavioural therapy for depression: A randomized pilot study	2014	No alcohol use disorder
2201	J. C. Núñez-Ponce, R. T. Martínez-Segura, H. Santillán-Paredes, N. F. E. Escobar, A. S. Jiménez	Benefits of sedation with dexmedetomidine in cataract resection for patients of the PEMEX North Central Hospital	2014	No alcohol use disorder
2203	S. M. Wang, C. Han, S. J. Lee, A. A. Patkar, P. S. Masand, C. U. Pae	A review of current evidence for acetyl-l-carnitine in the treatment of depression	2014	No alcohol use disorder
2215	E. Bedson, D. Bell, D. Carr, B. Carter, D. Hughes, A. Jorgensen, H. Lewis, K. Lloyd, A. McCaddon, S. Moat, J. Pink, M. Pirmohamed, S. Roberts, I. Russell, Y. Sylvestre, R. Tranter, R. Whitaker, C. Wilkinson, N. Williams	Folate augmentation of treatment - Evaluation for depression (folated): Randomised trial and economic evaluation	2014	No alcohol use disorder
2217	S. Nielsen, M. Hillhouse, R. D. Weiss, L. Mooney, J. Sharpe Potter, J. Lee, M. N. Gourevitch, W. Ling	The relationship between primary prescription opioid and buprenorphine-naloxone induction outcomes in a prescription opioid dependent sample	2014	No alcohol use disorder
2218	W. N. Raby, E. A. Rubin, F. Garawi, W. Cheng, E. Mason, L. Sanfilippo, S. Lord, A. Bisaga, E. Aharonovich, F. Levin, D. McDowell, E. V. Nunes	A randomized, double-blind, placebo-controlled trial of venlafaxine for the treatment of depressed cocaine-dependent patients	2014	No alcohol use disorder
2225	B. Green	Prazosin in the treatment of PTSD	2014	No alcohol use disorder
2226	Y. Dobry, V. Novakovic, R. L. Barkin, V. K. Sundaram	Management of auditory hallucinations as a sequela of traumatic brain injury: A case report and a relevant literature review	2014	No alcohol use disorder
2227	E. L. Gentes, P. A. Dennis, N. A. Kimbrel, M. B. Rissling, J. C. Beckham, P. S. Calhoun, J. A. Fairbank, H. Kudler, C. E. Marx, S. D. Moore, R. A. Morey, M. Brancu, J. E. Runnals, K. Straits-Troster, L. A. Tupler, E. Van Voorhees, H. Ryan Wagner, R. D. Weiner, M. Miller-Mumford, S. D. McDonald, T. Pickett, R. Hurley, K. E. Taber, R. E. Yoash-Gantz	DSM-5 posttraumatic stress disorder: Factor structure and rates of diagnosis	2014	No alcohol use disorder
2228	J. R. Shackelford, M. Serna, C. Mangurian, J. W. Dilley, M. Shumway	Descriptive analysis of a novel health care approach: Reverse collocation-primary care in a community mental health "home"	2013	No alcohol use disorder
2229	T. S. Vajaranant, P. Maki, A. Lee, L. R. Pasquale, H. Kim, M. N. Haan	The effect of hormone therapy on intraocular pressure in a randomized hormonetrial: The women's health initiative sight examstudy (Whise)	2013	No alcohol use disorder
2232	I. McKinnon, S. Srivastava, G. Kaler, D. Grubin	Screening for psychiatric morbidity in police custody: Results from the HELP-PC project	2013	No alcohol use disorder
2239	J. M. Somers, M. L. Patterson, A. Moniruzzaman, L. Currie, S. N. Rezansoff, A. Palepu, K. Fryer	Vancouver At Home: Pragmatic randomized trials investigating Housing First for homeless and mentally ill adults	2013	No alcohol use disorder
2242	G. Eryilmaz, B. Onen Unsalver, G. Gogcegoz, E. Saglam	Demographic evaluation of patients treated with transcranial direct current stimulation (TDCS) in a university hospital	2013	No alcohol use disorder
2247	H. S. Nam, H. R. Kim, T. H. Ha, H. I. Shin	Suicidal ideation in Korean persons with spinal cord injury	2013	No alcohol use disorder
2248	J. Benito-León, E. D. Louis, F. Bermejo-Pareja	Short sleep duration heralds essential tremor: A prospective, population-based study	2013	No alcohol use disorder
2254	P. J. Krag	Modality shift effect in schizophrenia, mania and depression	2013	No alcohol use disorder
2259	M. Muñoz, R. Coveñas	Safety of neurokinin-1 receptor antagonists	2013	No alcohol use disorder
2268	J. Han, Y. So, T. H. Kim, D. Y. Lee, S. H. Ryu, S. Y. Kim, S. G. Kim, S. K. Kim, J. C. Yoon, J. H. Jhoo, J. L. Kim, S. B. Lee, J. J. Lee, K. P. Kwak, S. W. Moon, B. J. Kim, J. N. Bae, J. I. Woo, H. Jeong, J. H. Park, K. W. Kim	Dementia epidemiology in Korea: Comparison of the results from the nationwide survey on the dementia epidemiology (NaSDEK) 2008 and the NaSDEK 2012	2013	No alcohol use disorder
2274	M. Ong, K. B. Wells, L. Jones, B. Chung, E. Dixon, L. Tang, J. Gilmore, C. Sherbourne, V. K. Ngo, S. E. Stockdale, E. Ramos, T. R. Belin, J. Miranda	Community-partnered cluster-randomized comparative effectiveness trial of community engagement and planning or program technical assistance to address depression disparities	2013	No alcohol use disorder
2283	C. Andersson, Z. Vasiljevic, P. Höglund, A. Ojehagen, M. Berglund	Psychosocial dysfunction is associatedwith recidivism in crime in paroled offenders	2013	No alcohol use disorder
2286	M. Crowe, M. Inder, S. Moor, S. E. Luty, J. Carter	Suicide attempts in young people with bipolar disorder: Results from a psychotherapy intervention and three years follow-up	2013	No alcohol use disorder
2296	R. Borschmann, B. Barrett, J. M. Hellier, S. Byford, C. Henderson, D. Rose, M. Slade, K. Sutherby, G. Szmukler, G. Thornicroft, J. Hogg, P. Moran	Joint crisis plans for people with borderline personality disorder: Feasibility and outcomes in a randomised controlled trial	2013	No alcohol use disorder
2309	A. M. Busch, M. C. Whited, B. M. Appelhans, K. L. Schneider, M. E. Waring, M. A. Debiasse, J. L. Oleski, S. L. Crawford, S. L. Pagoto	Reliable change in depression during behavioral weight loss treatment among women with major depression	2013	No alcohol use disorder
2314	A. Abraham, C. H. Lau, L. Wong, J. H. Kim	Health risk screening practices by providers and associated factors among university students in hong kong	2013	No alcohol use disorder
2322	S. N. Ali, R. G. Thakutra, S. Ghosh, A. K. Sau, D. Kanj	Presence of depression during pregnancy may influence the mode of delivery	2013	No alcohol use disorder
2327	J. J. Rucklidge, B. J. Kaplan	Broad-spectrum micronutrient formulas for the treatment of psychiatric symptoms: A systematic review	2013	No alcohol use disorder
2328	B. A. Arnow, D. Steidtmann, C. Blasey, R. Manber, M. J. Constantino, D. N. Klein, J. C. Markowitz, B. O. Rothbaum, M. E. Thase, A. J. Fisher, J. H. Kocsis	The relationship between the therapeutic alliance and treatment outcome in two distinct psychotherapies for chronic depression	2013	No alcohol use disorder
2334	P. Basu, T. Nair, S. Farhat, L. Ang, K. Mittimani, N. J. Shah, S. Foustin	Peg-interferon alfa, nitazoxanide, telapravir, ribaverin, in Genotype 1 in treatment experienced chronic hepatitis C patients-a randomized control pilot trial	2012	No alcohol use disorder
2340	H. Nuwagaba-Biribonwoha, S. Pals, D. Kidder, D. Carpenter, F. Katuta, M. Bupamba, W. Maokola, P. Bachanas	Factors associated with non-adherence to antiretroviral therapy among patients attending HIV care and treatment clinics in Kenya, Namibia, and Tanzania	2012	No alcohol use disorder
2341	T. Suppes, J. Cucchiaro, A. Pikalov, P. Warner, S. D. Targum, A. Loebel	Major depressive disorder with mixed features: Interim baseline characteristics of subjects enrolled in a 6 week, double-blind, placebo-controlled trial of lurasidone	2012	No alcohol use disorder
2345	R. van der Lem, W. W. H. de Wever, N. J. A. van der Wee, T. van Veen, P. Cuijpers, F. G. Zitman	The generalizability of psychotherapy efficacy trials in major depressive disorder: An analysis of the influence of patient selection in efficacy trials on symptom outcome in daily practice	2012	No alcohol use disorder
2350	K. M. Carroll, C. Nich, J. M. Shi, D. Eagan, S. A. Ball	Efficacy of disulfiram and Twelve Step Facilitation in cocaine-dependent individuals maintained on methadone: A randomized placebo-controlled trial	2012	No alcohol use disorder
2351	E. Kinyanda, H. A. Weiss, M. Mungherera, P. Onyango-Mangen, E. Ngabirano, R. Kajungu, J. Kagugube, W. Muhwezi, J. Muron, V. Patel	Psychiatric disorders and psychosocial correlates of high HIV risk sexual behaviour in war-affected Eastern Uganda	2012	No alcohol use disorder
2352	S. A. Jahnke, W. S. C. Poston, C. K. Haddock, N. Jitnarin, M. L. Hyder, C. Horvath	The health of women in the US fire service	2012	No alcohol use disorder
2355	P. Basu, N. Shah, S. Farhat, R. Siriki, Md Rahman, A. Lynn, S. Win, K. Mittimani, R. Brown	Pegylated interferon alfa, nitazoxanide, telaprevir, ribavirin, in genotype 1 undergoing prior experienced chronic hepatitis C patients-a randomized placebo control clinical pilot trial (intrigue-C)	2012	No alcohol use disorder
2357	V. Johansson, R. Nybom, L. Wetterberg, C. M. Hultman, T. D. Cannon, A. M. Johansson, C. J. Ekman, M. Landén	Microscopic particles in fresh cerebrospinal fluid in twins with schizophrenia and bipolar disorder and in healthy subjects	2012	No alcohol use disorder
2363	P. Basu, N. J. Shah, S. Farhat, K. Mittimani, R. Siriki, M. A. Rahman, L. P. Ang, S. Win, R. S. Brown	Pegylated interferon alfa, nitazoxanide, telapravir and ribavirin in prior experienced chronic hepatitis C Genotype 1 patients-A randomized placebo control clinical pilot trial (INTRIGUE-C)	2012	No alcohol use disorder
2364	A. Gloster, N. Georgi, M. C. Dekoj, M. Hofler, H. U. Wittchen	The decision to engage in exposure predicts attrition: A preliminary examination of the importance of willingness for exposure during cognitive behavioural therapy	2012	No alcohol use disorder
2370	M. Jafri, P. Basu, T. Nair, S. Farhat, N. James Shah, K. Mittimani	Peginterferon alfa, nitazoxanide, telapravir, ribavirin, in genotype 1 prior experienced chronic hepatitis C patients - A randomized clinical pilot trial	2012	No alcohol use disorder
2380	C. Poongkunran, N. Boutros, R. Narayanan	A chilling chance to survive! therapeutic hypothermia	2012	No alcohol use disorder
2384	O. Shaeer	The global online sexuality survey: Premature ejaculation in usa	2012	No alcohol use disorder
2386	A. G. Doufas, O. A. Panagiotou, J. P. A. Ioannidis	Concordance of sleep and pain outcomes of diverse interventions: An umbrella review	2012	No alcohol use disorder
2387	S. W. Yip, J. Doherty, J. Wakeley, K. Saunders, C. Tzagarakis, H. De Wit, G. M. Goodwin, R. D. Rogers	Reduced subjective response to acute ethanol administration among young men with a broad bipolar phenotype	2012	No alcohol use disorder
2391	P. Basu, T. Nair, S. Farhat, M. Jafri, K. Mittimani, N. James Shah, L. Ang, S. Foustin	Pegylated interferon α, Nitazoxanide, Telapravir, Ribavirin, in genotype 1 undergoing prior experienced chronic hepatitis C patients: A randomised placebo control clinical pilot trial (INTRIGUEC) interim	2012	No alcohol use disorder
2423	P. Basu, T. Nair, S. Farhat, S. Foustin, L. P. Ang, M. Jafri, K. Mittimani, A. A. Anwarullah, N. J. Shah	Pegylated interferon alfa, nitazoxanide, telapravir, ribavirin, in genotype 1 undergoing prior experienced chronic hepatitis c patients-a randomized placebo control clinical pilot trial (intriguec) interim	2012	No alcohol use disorder
2425	C. L. Seifert, H. Bickel, R. Feurer, H. Gnahn, K. Pürner, O. Gotzler, K. H. Ander, M. Brönner, V. Kehl, H. Förstl, D. Sander, H. Poppert	Depression and the risk for ischemic stroke and TIA-insights from the INVADE-trial	2012	No alcohol use disorder
2427	T. L. Greer, K. M. Ring, D. Warden, B. D. Grannemann, T. S. Church, E. Somoza, S. N. Blair, J. Szapocznik, M. Stoutenberg, C. Rethorst, R. Walker, D. W. Morris, A. S. Kosinski, T. Kyle, B. Marcus, B. Crowell, N. Oden, E. Nunes, M. H. Trivedi	Rationale for using exercise in the treatment of stimulant use disorders	2012	No alcohol use disorder
2430	S. B. Ho, E. J. Groessl, N. Brau, R. C. Cheung, K. R. Weingart, M. A. Ward, M. Sklar, T. E. Phelps, S. G. Marcus, M. M. Wasil, A. S. Tisi, L. K. Huynh, S. K. Robinson	Prospective multisite randomized trial of Integrated Care (IC) vs. Usual Care (UC) for improving access to antiviral therapy for high risk patients with chronic HCV	2012	No alcohol use disorder
2433	J. G. Leung	Donepezil as a precipitating factor of mania: A case report	2012	No alcohol use disorder
2437	S. Yip, J. Doherty, J. Wakeley, K. Saunders, C. Tzagarakis, H. De Wit, G. M. Goodwin, R. D. Rogers	Reduced subjective response to acute ethanol administration among young men with the bipolar phenotype	2012	No alcohol use disorder
2439	B. Venkata Raman, B. Sravani, P. Phani Rekha, K. V. N. Lalitha, B. Narasimha Rao	Effect of plant lectins on human blood group antigens with special focus on plant foods and juices	2012	No alcohol use disorder
2440	C. L. Bowden, R. H. Perlis, M. E. Thase, T. A. Ketter, M. M. Ostacher, J. R. Calabrese, N. A. Reilly-Harrington, J. M. Gonzalez, V. Singh, A. A. Nierenberg, G. S. Sachs	Aims and Results of the NIMH Systematic Treatment Enhancement Program for Bipolar Disorder (STEP-BD)	2012	No alcohol use disorder
2445	P. Basu, T. Nair, S. Farhat, L. Ang, M. Jafri, K. Mittimani, S. Foustin, N. J. Shah	Pegylated interferon alfa, nitazoxanide, telapravir, ribaverin, in genotype 1 undergoing prior experienced chronic hepatitis C patients-a randomized placebo control clinical pilot trial (I N T R I G U E C) interim	2012	No alcohol use disorder
2446	E. Siegenthaler, T. Munder, M. Egger	Effect of preventive interventions in mentally ill parents on the mental health of the offspring: Systematic review and meta-analysis	2012	No alcohol use disorder
2456	M. Singh, T. L. Schwartz	Clinical utility of vilazodone for the treatment of adults with major depressive disorder and theoretical implications for future clinical use	2012	No alcohol use disorder
2458	L. H. Harder, S. Chen, D. G. Baker, B. Chow, M. McFall, A. Saxon, M. W. Smith	The influence of posttraumatic stress disorder numbing and hyperarousal symptom clusters in the prediction of physical health status in veterans with chronic tobacco dependence and posttraumatic stress disorder	2011	No alcohol use disorder
2459	M. Tosun	Selective serotonin reuptake inhibitors in the treatement of cannabis dependence	2011	No alcohol use disorder
2460	I. M. Salloum, J. R. Cornelius, A. Douaihy, R. Caceda, F. Miao, K. Levent, T. E. Michael	Longstanding cannabis abuse is associated with decreased likelihood of remission from major depression	2011	No alcohol use disorder
2461	I. Chromej	Survey of comorbidities in patients with psoriasis in Slovakia	2011	No alcohol use disorder
2462	E. Sherwood Brown, P. Sunderajan, L. T. Hu, S. Sowell, T. Carmody	Lamotrigine in bipolar disorder, depressed or mixed phase and cocaine dependence	2011	No alcohol use disorder
2468	K. Fernando, J. D. Carter, C. M. A. Frampton, S. E. Luty, J. McKenzie, R. T. Mulder, P. R. Joyce	Childhood-, teenage-, and adult-onset depression: Diagnostic and individual characteristics in a clinical sample	2011	No alcohol use disorder
2474	A. V. Prokhorov	Using technology for early cancer prevention among youth	2011	No alcohol use disorder
2478	V. Marinescu, M. Vrabie	Treatment of depressive disorder: A focus on drug interactions via uridine 5′-diphosphate-glucuronosyltransferase enzymatic system	2011	No alcohol use disorder
2492	S. L. Batki, K. M. Canfield, R. Ploutz-Snyder	Psychiatric and substance use disorders among methadone maintenance patients with chronic hepatitis C infection: Effects on eligibility for hepatitis C treatment	2011	No alcohol use disorder
2505	B. K. Tolliver, K. T. Brady	Glutamate neurotransmission as a potential therapeutic target in bipolar disorder: An overview of evidence and implications for treatment of co-occurring disorders	2011	No alcohol use disorder
2506	F. Vitinius, J. Huppenbauer, C. Albus	Psychosomatic medicine and liver transplantation (LTx) - A systematic review on the efficacy of psychosocial intervention studies on Quality of life and mental disorders after LTx	2011	No alcohol use disorder
2508	A. Saricicek, K. Maloney, A. Muralidharan, B. Ruf, H. P. Blumberg, G. Sanacora, B. Lorberg, B. Pittman, Z. Bhagwagar	Levetiracetam in the management of bipolar depression: A randomized, double-blind, placebo-controlled trial	2011	No alcohol use disorder
2509	J. Norquist, J. Liao, D. F. Dinges, T. Roth, W. J. Herring, K. Brodovicz	Validation of an excessive sleepiness diary (ESD)	2011	No alcohol use disorder
2531	D. Stein, N. C. Bruemmer, J. M. Blum	Dietary supplement containing prohormones and all-natural nutrients that improves female sexual well-being	2011	No alcohol use disorder
2543	A. Oliveto, J. Poling, M. J. Mancino, Z. Feldman, J. F. Cubells, R. Pruzinsky, K. Gonsai, C. Cargile, M. Sofuoglu, M. P. Chopra, G. Gonzalez-Haddad, K. M. Carroll, T. R. Kosten	Randomized, double blind, placebo-controlled trial of disulfiram for the treatment of cocaine dependence in methadone-stabilized patients	2011	No alcohol use disorder
2545	D. J. Carpenter, R. Fong, J. E. Kraus, J. T. Davies, C. Moore, M. E. Thase	Meta-analysis of efficacy and treatment-emergent suicidality in adults by psychiatric indication and age subgroup following initiation of paroxetine therapy: A complete set of randomized placebo-controlled trials	2011	No alcohol use disorder
2549	G. Kostopanagiotou, K. Kalimeris, K. Kesidis, P. Matsota, C. Dima, M. Economou, C. Papageorgiou	Sevoflurane impairs post-operative olfactory memory but preserves olfactory function	2011	No alcohol use disorder
2554	Å Hjalmarson	The role of heart rate in cardiovascular disease	2010	No alcohol use disorder
2563	K. K. Busby, M. Sajatovic	Patient, treatment, and systems-level factors in bipolar disorder nonadherence: A summary of the literature	2010	No alcohol use disorder
2564	D. M. Evon, K. Simpson, S. Kixmiller, J. A. Galanko, K. A. Dougherty, C. E. Golin, M. W. Fried	A randomized clinical trial to evaluate the impact of an integrated care intervention on eligibility rates for hepatitis C treatment	2010	No alcohol use disorder
2572	U. W. Preuss, S. Watzke, J. H. Choi	Diagnostic correlates of Alzheimer dementia in a U.S. nationwide inpatient sample	2010	No alcohol use disorder
2573	C. M. O'Connor, W. Jiang, M. Kuchibhatla, S. G. Silva, M. S. Cuffe, D. D. Callwood, B. Zakhary, W. G. Stough, R. M. Arias, S. K. Rivelli, R. Krishnan	Safety and efficacy of sertraline for depression in patients with heart failure: Results of the SADHART-CHF (Sertraline against depression and heart disease in chronic heart failure) trial	2010	No alcohol use disorder
2579	M. Vrabie, V. Marinescu	The risk of drug-drug interactions in the treatment of bipolar disorder	2010	No alcohol use disorder
2586	J. B. Diniz, C. A. B. Pereira, E. C. Miguel, R. G. Shavitt	Clomipramine and quetiapine augmentation for obsessive compulsive disorder compared to sustained fluoxetine treatment	2010	No alcohol use disorder
2604	J. Cornelius, R. Ferrell, T. Chung, M. Vanyukov, A. Douaihy, O. Bukstein, D. Clark, D. Daley, S. Wood, S. Brown	Double-blind fluoxetine trial of comorbid MDD-CUD youth and pharmacogenetics data	2010	No alcohol use disorder
2620	K. Sullivan, J. King	Detecting faked psychopathology: A comparison of two tests to detect malingered psychopathology using a simulation design	2010	No alcohol use disorder
2622	A. L. Baker, L. Hides, D. I. Lubman	Treatment of cannabis use among people with psychotic or depressive disorders: A systemic review	2010	No alcohol use disorder
2630	B. J. McMorris, K. E. Downs, J. M. Panish, R. Dirani	Workplace productivity, employment issues, and resource utilization in patients with bipolar i disorder	2010	No alcohol use disorder
2633	K. N. R. Chengappa, S. R. Turkin, P. J. Schlicht, S. L. Murphy, J. S. Brar, A. Fagiolini, P. R. Houck, R. G. Garbutt, N. Fredrick	A Pilot, 15-month, randomised effectiveness trial of Risperidone long-acting injection (RLAI) versus oral atypical antipsychotic agents (AAP) in persons with bipolar disorder	2010	No alcohol use disorder
2634	E. S. Brown, B. Gabrielson, P. Gu	A pilot study of quetiapine in patients with bipolar disorder and cocaine dDependence	2010	No alcohol use disorder
2639	A. Belser	Psychosocial distress in advanced cancer patients: An overview of psilocybin-assisted psychotherapy and the ongoing New York University Phase II pilot study	2010	No alcohol use disorder
2648	A. Wright, C. VanDenBerg	Duloxetine in the treatment of generalized anxiety disorder	2009	No alcohol use disorder
2653	G. Sanacora	Do glutamatergic agents represent a new class of antidepressant drugs? Part 2	2009	No alcohol use disorder
2654	G. Rammes	Neramexane: A moderate-affinity NMDA receptor channel blocker: New prospects and indications	2009	No alcohol use disorder
2655	L. Roberts, I. Ahmed, S. Hall, A. Davison	Intercessory prayer for the alleviation of ill health	2009	No alcohol use disorder
2658	R. Furihata, M. Uchiyama, S. Takahashi, M. Suzuki, C. Konno, K. Ohsaki, Y. Kaneita, T. Ohida	Relationship between depression and self-help behaviors to obtain enough sleep: A Japanese nationwide general population survey	2009	No alcohol use disorder
2661	K. M. Gadde, D. B. Allison	Combination therapy for obesity and metabolic disease	2009	No alcohol use disorder
2662	K. F. Chung, K. C. Tso, R. T. Y. Chung	Validation of the Mood Disorder Questionnaire in the general population in Hong Kong	2009	No alcohol use disorder
2665	C. C. Frangos, C. C. Frangos	Internet dependence in college students from Greece	2009	No alcohol use disorder
2666	J. M. Schmitz, J. A. Lindsay, C. E. Green, D. V. Herin, A. L. Stotts, F. Gerard Moeller	High-dose naltrexone therapy for cocaine-alcohol dependence	2009	No alcohol use disorder
2667	A. L. Stotts, C. L. Dodrill, T. R. Kosten	Opioid dependence treatment: Options in pharmacotherapy	2009	No alcohol use disorder
2674	K. N. R. Chengappa, S. Turkin, P. Schlicht, S. Murphy, J. Brar, R. Garbutt, P. Houck	A 15-month, random assignment, effectiveness trial of long acting risperidone injections versus oral atypical antipsychotic agents in persons with bipolar disorder	2009	No alcohol use disorder
2675	K. Gao, D. E. Kemp, S. J. Ganocy, C. Conroy, M. B. Serrano, R. Slembarski, J. R. Calabrese	Predictors of non-randomization with open-label lithium and divalproex yreatment in rapid cycling bipolar disorder: A post hoc analysis	2009	No alcohol use disorder
2681	E. S. Brown, B. Gabrielson, P. Gu	A randomized, double-blind, placebo-controlled pilot study of quetiapine in outpatients with bipolar disorder and cocaine dependence	2009	No alcohol use disorder
2694	D. G. Vanderburg, E. Batzar, I. Fogel, C. M. E. Kremer	A pooled analysis of suicidality in double-blind, placebo-controlled studies of sertraline in adults	2009	No alcohol use disorder
2697	A. N. Vgontzas, D. Liao, S. Pejovic, G. P. Chrousos, A. Vela-Bueno, E. O. Bixler	Insomnia with objective short sleep duration is associated with diabetes	2009	No alcohol use disorder
2709	A. Galimanis, M. L. Mono, M. Arnold, K. Nedeltchev, H. P. Mattle	Lifestyle and stroke risk: A review	2009	No alcohol use disorder
2711	M. G. Mahia, M. V. Millares, C. A. Barbazan, L. P. Ramírez, J. B. Lema	Psychiatric and non-psychiatric comorbidity in patients with psychotic disorders	2009	No alcohol use disorder
2716	O. Tenovuo, J. Alin, H. Helenius	A randomized controlled trial of rivastigmine for chronic sequels of traumatic brain injury - What it showed and taught?	2009	No alcohol use disorder
2721	C. Otte	Incomplete remission in depression: Role of psychiatric and somatic comorbidity	2008	No alcohol use disorder
2728	M. A. Ruiz, J. F. Edens	Recovery and replication of internalizing and externalizing dimensions within the personality assessment inventory	2008	No alcohol use disorder
2738	M. Soyka	Rimonabant and depression	2008	No alcohol use disorder
2740	G. Djokic, N. Zivkovic, S. D. Labas, K. Djokic	Suicide attempts in Serbian demented population - Individual neuropsychopharmacological approach	2008	No alcohol use disorder
2743	S. K. Kim, Y. R. Lee, M. J. Cho, H. J. Jeon	Prevalence, characteristics, and associated mental disorders of nicotine dependence in South Korea	2008	No alcohol use disorder
2744	J. P. Hong, H. S. Kim, S. J. Kim, S. B. Park, M. J. Cho	Prevalence and comorbidity of premenstrual dysphoric disorder in Korea	2008	No alcohol use disorder
2745	K. F. Chung, K. C. Tso, E. Cheung, M. Wong	Validation of the Chinese version of the Mood Disorder Questionnaire in a psychiatric population in Hong Kong	2008	No alcohol use disorder
2747	F. Zanjani, B. Miller, N. Turiano, J. Ross, D. Oslin	Effectiveness of telephone-based referral care management, a brief intervention to improve psychiatric treatment engagement	2008	No alcohol use disorder
2750	S. Minozzi, L. Amato, M. Davoli, M. Farrell, A. A. R. L. Lima Reisser, P. P. Pani, M. Silva De Lima, B. Soares, S. Vecchi	Anticonvulsants for cocaine dependence	2008	No alcohol use disorder
2760	J. W. Kwan, R. C. Cronkite, A. Yiu, M. K. Goldstein, L. Kazis, R. C. Cheung	The impact of chronic hepatitis C and co-morbid illnesses on health-related quality of life	2008	No alcohol use disorder
2764	S. E. O'Bryant, B. E. Gavett, R. J. McCaffrey, J. R. O'Jile, J. K. Huerkamp, T. A. Smitherman, J. D. Humphreys	Clinical utility of trial 1 of the Test of Memory Malingering (TOMM)	2008	No alcohol use disorder
2770	R. J. Baldessarini, R. Perry, J. Pike	Factors associated with treatment nonadherence among US bipolar disorder patients	2008	No alcohol use disorder
2780	F. Ng, K. Hallam, N. Lucas, M. Berk	The role of lamotrigine in the management of bipolar disorder	2007	No alcohol use disorder
2781	M. Lazo, S. J. Gange, T. E. Wilson, K. Anastos, D. G. Ostrow, M. D. Witt, L. P. Jacobson	Patterns and predictors of changes in adherence to highly active antiretroviral therapy: Longitudinal study of men and women	2007	No alcohol use disorder
2783	M. N. El-Khorazaty, A. A. Johnson, M. Kiely, A. A. E. El-Mohandes, S. Subramanian, H. A. Laryea, K. B. Murray, J. S. Thornberry, J. G. Joseph	Recruitment and retention of low-income minority women in a behavioral intervention to reduce smoking, depression, and intimate partner violence during pregnancy	2007	No alcohol use disorder
2798	M. E. Donaghy	Exercise can seriously improve your mental health: Fact of fiction?	2007	No alcohol use disorder
2799	T. A. Pigott, A. Prakash, L. M. Arnold, S. T. Aaronson, C. H. Mallinckrodt, M. M. Wohlreich	Duloxetine versus escitalopram and placebo: An 8-month, double-blind trial in patients with major depressive disorder	2007	No alcohol use disorder
2809	J. S. Issa, G. H. Perez, J. Diament, A. G. Zavattieri, K. U. De Oliveira	Effectiveness of sustained-release bupropion in the treatment of smoker patients with cardiovascular disease	2007	No alcohol use disorder
2817	B. A. Johnson, J. D. Roache, N. Ait-Daoud, L. T. Wells, C. L. Wallace, M. A. Dawes, L. Liu, X. Q. Wang	Effects of acute topiramate dosing on methamphetamine-induced subjective mood	2007	No alcohol use disorder
2825	J. R. Swenson, S. Doucette, D. Fergusson	Adverse cardiovascular events in antidepressant trials involving high-risk patients: A systematic review of randomized trials	2006	No alcohol use disorder
2827	J. B. Singh, C. A. Zarate Jr	Pharmacological treatment of psychiatric comorbidity in bipolar disorder: A review of controlled trials	2006	No alcohol use disorder
2830	R. H. Allen, D. Kumar, G. Fitzmaurice, K. L. Lifford, A. B. Goldberg	Pain management of first-trimester surgical abortion: effects of selection of local anesthesia with and without lorazepam or intravenous sedation	2006	No alcohol use disorder
2831	C. B. Pull	Self-help Internet interventions for mental disorders	2006	No alcohol use disorder
2838	M. Hesse	The Beck Depression Inventory in patients undergoing opiate agonist maintenance treatment	2006	No alcohol use disorder
2853	E. V. Gelfand, C. P. Cannon	Rimonabant: A Cannabinoid Receptor Type 1 Blocker for Management of Multiple Cardiometabolic Risk Factors	2006	No alcohol use disorder
2855	S. Rosenman, B. Rodgers	Childhood adversity and adult personality	2006	No alcohol use disorder
2861	H. G. Kim, M. Mandell, C. Crandall, M. A. Kuskowski, B. Dieperink, R. L. Buchberger	Antenatal psychiatric illness and adequacy of prenatal care in an ethnically diverse inner-city obstetric population	2006	No alcohol use disorder
2869	P. V. Chin-Hong, S. G. Deeks, T. Liegler, E. Hagos, M. R. Krone, R. M. Grant, J. N. Martin	High-risk sexual behavior in adults with genotypically proven antiretroviral-resistant HIV infection	2005	No alcohol use disorder
2886	C. J. Kuo, S. Y. Tsai, C. H. Lo, Y. P. Wang, C. C. Chen	Risk factors for completed suicide in schizophrenia	2005	No alcohol use disorder
2888	S. T. Boyd, B. A. Fremming	Rimonabant - A selective CB1 antagonist	2005	No alcohol use disorder
2891	M. Nordentoft, J. Branner, K. Drejer, B. Mejsholm, H. Hansen, B. Petersson	Effect of a Suicide Prevention Centre for young people with suicidal behaviour in Copenhagen	2005	No alcohol use disorder
2899	B. J. Rounsaville	Treatment of cocaine dependence and depression	2004	No alcohol use disorder
2918	R. M. Post	Differing psychotropic profiles of the anticonvulsants in bipolar and other psychiatric disorders	2004	No alcohol use disorder
2931	M. F. Poirier, X. Laqueille, V. Jalfre, D. Willard, M. C. Bourdel, J. Fermanian, J. P. Olié	Clinical profile of responders to buprenorphine as a substitution treatment in heroin addicts: Results of a multicenter study of 73 patients	2004	No alcohol use disorder
2939	L. Booij, A. J. W. Van Der Does, W. J. Riedel	Monoamine depletion in psychiatric and healthy populations: Review	2003	No alcohol use disorder
2945	E. N. Krylov	Psychotropic Activity of the Antialcohol Preparation Proproten-100	2003	No alcohol use disorder
2950	A. K. Pachet, A. M. Wisniewski	The effects of lithium on cognition: An updated review	2003	No alcohol use disorder
2956	S. G. Potkin, L. Alphs, C. Hsu, K. R. T. Krishnan, R. Anand, F. K. Young, H. Meltzer, A. Green	Predicting suicidal risk in schizophrenic and schizoaffective patients in a prospective two-year trial	2003	No alcohol use disorder
2958	G. Bart, L. Borg, J. H. Schluger, M. Green, A. Ho, M. J. Kreek	Suppressed prolactin response to dynorphin A1-13 in methadone-maintained versus control subjects	2003	No alcohol use disorder
2960	S. W. Lehmann	Psychiatric disorders in older women	2003	No alcohol use disorder
2967	E. P. Monnelly, D. A. Ciraulo, C. Knapp, T. Keane	Low-dose risperidone as adjunctive therapy for irritable aggression in posttraumatic stress disorder	2003	No alcohol use disorder
2969	S. Keller, W. H. Frishman	Neuropsychiatric effects of cardiovascular drug therapy	2003	No alcohol use disorder
2974	P. R. Joyce, R. T. Mulder, S. E. Luty, J. M. McKenzie, P. F. Sullivan, R. C. Cloninger	Borderline personality disorder in major depression: Symptomatology, temperament, character, differential drug response, and 6-month outcome	2003	No alcohol use disorder
2980	R. M. Post, A. M. Speer, G. V. Obrocea, G. S. Leverich	Acute and prophylactic effects of anticonvulsants in bipolar depression	2002	No alcohol use disorder
2998	S. H. Stewart, L. A. McWilliams, J. R. Blackburn, R. M. Klein	A laboratory-based investigation of relations among video lottery terminal (VLT) play, negative mood, and alcohol consumption in regular VLT players	2002	No alcohol use disorder
2999	D. L. Sylvestre	Treating hepatitis C in methadone maintenance patients: An interim analysis	2002	No alcohol use disorder
3000	K. C. Lee, M. D. Feldman, P. R. Finley	Beyond depression: Evaluation of newer indications and off-label uses for SSRIs	2002	No alcohol use disorder
3002	M. C. Morris, P. A. Scherr, L. E. Hebert, D. A. Bennett, R. S. Wilson, R. J. Glynn, D. A. Evans	Association between blood pressure and cognitive function in a biracial community population of older persons	2002	No alcohol use disorder
3021		The TEN guide to clinical trials. Trial Focus: Bipolar disorder	2001	No alcohol use disorder
3025	D. Mischoulon, M. Fava	Docosahexanoic acid and ω-3 fatty acids in depression	2000	No alcohol use disorder
3033	F. Fotiou, K. N. Fountoulakis, A. Goulas, L. Alexopoulos, A. Palikaras	Automated standardized pupillometry with optical method for purposes of clinical practice and research	2000	No alcohol use disorder
3036	J. Holmes, A. House	Psychiatric illness predicts poor outcome after surgery for hip fracture: A prospective cohort study	2000	No alcohol use disorder
3052	A. Roy	Childhood trauma and depression in alcoholics: Relationship to hostility	1999	No alcohol use disorder
3061	H. G. M. Westenberg	Facing the challenge of social anxiety disorder	1999	No alcohol use disorder
3064	A. F. Joubert, D. J. Stein	Citalopram and anxiety disorders	1999	No alcohol use disorder
3066	T. Rinne, H. G. M. Westenberg, J. A. Den Boer, W. Van Den Brink	Serotonergic blunting to meta-chlorophenylpiperazine (m-CPP) highly correlates with sustained childhood abuse in impulsive and autoaggressive female borderline patients	2000	No alcohol use disorder
3078	J. M. Scanlan, P. P. Vitaliano, H. Ochs, M. V. Savage, S. Borson	CD4 and CD8 counts are associated with interactions of gender and psychosocial stress	1998	No alcohol use disorder
3079	J. I. Wallace, D. M. Buchner, L. Grothaus, S. Leveille, L. Tyll, A. Z. LaCroix, E. H. Wagner	Implementation and effectiveness of a community-based health promotion program for older adults	1998	No alcohol use disorder
3083	E. Hoencamp, P. M. J. Haffmans, H. J. Duivenvoorden	Predictability of dropout in unipolar depressed outpatients	1998	No alcohol use disorder
3087	G. Gerra, A. Zaimovic, G. Giucastro, D. Maestri, C. Monica, R. Sartori, R. Caccavari, R. Delsignore	Serotonergic function after (±)3,4-methylene-dioxymethamphetamine ('Ecstasy') in humans	1998	No alcohol use disorder
3095	B. Dow, N. Kline	Antidepressant treatment of posttraumatic stress disorder and major depression in veterans	1997	No alcohol use disorder
3111	M. Versiani, A. E. Nardi, F. D. Mundim, S. Pinto, E. Saboya, R. Kovacs	The long-term treatment of social phobia with moclobemide	1996	No alcohol use disorder
3112	R. M. A. Hirschfeld	Panic disorder: Diagnosis, epidemiology, and clinical course	1996	No alcohol use disorder
3135	K. M. Carroll, B. J. Rounsaville, C. Nich, L. Gordon, F. Gawin	Integrating psychotherapy and pharmacotherapy for cocaine dependence: Results from a randomized clinical trial	1995	No alcohol use disorder
3139	A. Dazord	Quality of life assessment in medicine: Presentation of a new instrument (Subjective Quality of Life Profile (SQLP)) and first results	1995	No alcohol use disorder
3141	M. W. P. Carney	Neuropsychiatric disorders associated with nutritional deficiencies. Incidence and therapeutic implications	1995	No alcohol use disorder
3147	V. M. Bulaev, A. A. Glazov, I. M. Milopol'skaya	Bioabsorbable polymer films containing peptides: A pilot trial of the narcological and psychiatric effects of films containing thyrotropin releasing hormone	1994	No alcohol use disorder
3161	F. Forgarty, J. M. Russell, S. C. Newman, R. C. Bland	Mania	1994	No alcohol use disorder
3177	J. H. Heiligenstein, E. F. Coccaro, J. H. Potvin, C. M. Beasley Jr, B. E. Dornseif, D. N. Masica	Fluoxetine not associated with increased violence or aggression in controlled clinical trials	1992	No alcohol use disorder
3181	J. P. Dumon, J. Catteau, F. Lanvin, B. A. Dupuis	Randomized, double-blind, crossover, placebo-controlled comparison of propranolol and betaxolol in the treatment of neuroleptic-induced akathisia	1992	No alcohol use disorder
3186	L. S. Schneider, P. B. Sobin	Non-neuroleptic medications in the management of agitation in Alzheimer's disease and other dementia: A selective review	1991	No alcohol use disorder
3228	L. R. Squire, L. L. Judd, D. S. Janowsky, L. Y. Huey	Effects of lithium carbonate on memory and other cognitive functions	1980	No alcohol use disorder
3237	J. Puig Antich, S. Blau, N. Marx	A pilot open trial of imipramine in prepubertal depressive illness	1978	No alcohol use disorder
3245	G. F. T. Marais	Clinical evaluation of the antidepressants maprotiline and amitriptyline. A double blind controlled trial	1974	No alcohol use disorder
3248	F. A. Whitlock, J. Price	Use of β adrenergic receptor blocking drugs in psychiatry	1974	No alcohol use disorder
3249	A. Kiev	The role of chemotherapy in managing potentially suicidal patients	1974	No alcohol use disorder
3252	P. N. Pfeiffer, J. Henry, D. Ganoczy, J. D. Piette	Pilot study of psychotherapeutic text messaging for depression	2017	No alcohol use disorder
3256	A. M. Bernstein, D. Allexandre, J. Bena, J. Doyle, G. Gendy, L. Wang, S. Fay, R. Mehra, D. Moul, N. Foldvary-Schaefer, M. F. Roizen, M. Drerup	"Go! to Sleep": A Web-Based Therapy for Insomnia	2017	No alcohol use disorder
3257	M. W. Johnson, A. Garcia-Romeu, P. S. Johnson, R. R. Griffiths	An online survey of tobacco smoking cessation associated with naturalistic psychedelic use	2017	No alcohol use disorder
3265	M. A. Petrilli, T. M. Kranz, K. Kleinhaus, P. Joe, M. Getz, P. Johnson, M. V. Chao, D. Malaspina	The Emerging Role for Zinc in Depression and Psychosis	2017	No alcohol use disorder
3267	R. S. Wang, K. T. Hall, F. Giulianini, D. Passow, T. J. Kaptchuk, J. Loscalzo	Network analysis of the genomic basis of the placebo effect	2017	No alcohol use disorder
3271	D. H. Ryan, S. R. Yockey	Weight Loss and Improvement in Comorbidity: Differences at 5%, 10%, 15%, and Over	2017	No alcohol use disorder
3273	H. Su, N. Zhong, H. Gan, J. J. Wang, H. Han, T. Z. Chen, X. T. Li, X. L. Ruan, Y. W. Zhu, H. F. Jiang, M. Zhao	High frequency repetitive transcranial magnetic stimulation of the left dorsolateral prefrontal cortex for methamphetamine use disorders: A randomised clinical trial	2017	No alcohol use disorder
3274	P. Kumparatana, F. Cournos, A. Terlikbayeva, Y. Rozental, L. Gilbert	Factors associated with self-rated health among migrant workers: results from a population-based cross-sectional study in Almaty, Kazakhstan	2017	No alcohol use disorder
3275	E. Lancaster	CNS syndromes associated with antibodies against metabotropic receptors	2017	No alcohol use disorder
3276	C. S. North, D. E. Pollio, O. T. Sims, M. K. Jain, G. R. Brown, D. L. Downs, M. Lisker-Melman, B. A. Hong	An effectiveness study of group psychoeducation for hepatitis C patients in community clinics	2017	No alcohol use disorder
3280	F. Beiraghdar, B. Einollahi, A. Ghadyani, Y. Panahi, A. Hadjiakhoondi, M. Vazirian, A. Salarytabar, B. Darvishi	A two-week, double-blind, placebo-controlled trial of Viola odorata, Echium amoenum and Physalis alkekengi mixture in symptomatic benign prostate hyperplasia (BPH) men	2017	No alcohol use disorder
3284	S. Campanella, E. Schroder, A. Monnart, M. A. Vanderhasselt, R. Duprat, M. Rabijns, C. Kornreich, P. Verbanck, C. Baeken	Transcranial Direct Current Stimulation Over the Right Frontal Inferior Cortex Decreases Neural Activity Needed to Achieve Inhibition: A Double-Blind ERP Study in a Male Population	2017	No alcohol use disorder
3288	S. R. Spierling, E. P. Zorrilla	Don't stress about CRF: assessing the translational failures of CRF(1)antagonists	2017	No alcohol use disorder
3291	S. Sporndly-Nees, P. Asenlof, E. Lindberg	High or increasing levels of physical activity protect women from future insomnia	2017	No alcohol use disorder
3296	M. Bergman, A. Lundholm	Mitigation of disease- and treatment-related risks in patients with psoriatic arthritis	2017	No alcohol use disorder
3302	A. M. C. de Brito, M. G. D. Pinto, G. Bronstein, E. Carneiro, D. Faertes, V. Fukugawa, A. Duque, F. Vasconcellos, H. Tavares	Topiramate Combined with Cognitive Restructuring for the Treatment of Gambling Disorder: A Two-Center, Randomized, Double-Blind Clinical Trial	2017	No alcohol use disorder
3303	M. C. M. Tseng, C. H. Chang, S. C. Liao, H. C. Chen	Comparison of associated features and drug treatment between co-occurring unipolar and bipolar disorders in depressed eating disorder patients	2017	No alcohol use disorder
3306	R. Wade, B. D. Becker, K. B. Bevans, D. C. Ford, C. B. Forrest	Development and Evaluation of a Short Adverse Childhood Experiences Measure	2017	No alcohol use disorder
3307	H. A. Beydoun, M. Williams, M. A. Beydoun, S. M. Eid, A. B. Zonderman	Relationship of Physical Intimate Partner Violence with Mental Health Diagnoses in the Nationwide Emergency Department Sample	2017	No alcohol use disorder
3310	A. Kenneson, J. S. Funderburk	Patatin-like phospholipase domain-containing protein 3 (PNPLA3): A potential role in the association between liver disease and bipolar disorder	2017	No alcohol use disorder
3312	H. Fujisato, M. Ito, Y. Takebayashi, H. Hosogoshi, N. Kato, S. Nakajima, M. Miyamae, Y. Oe, S. Usami, A. Kanie, M. Horikoshi, M. Berking	Reliability and validity of the Japanese version of the Emotion Regulation Skills Questionnaire	2017	No alcohol use disorder
3326	D. B. Clemow, C. Bushe, M. Mancini, M. H. Ossipov, H. Upadhyaya	A review of the efficacy of atomoxetine in the treatment of attention-deficit hyperactivity disorder in children and adult patients with common comorbidities	2017	No alcohol use disorder
3331	C. H. Bombardier, T. Hoekstra, S. Dikmen, J. R. Fann	Depression Trajectories during the First Year after Traumatic Brain Injury	2016	No alcohol use disorder
3332	D. E. Reidy, J. P. Smith-Darden, P. D. Kernsmith	Behavioral and Mental Health Correlates of Youth Stalking Victimization A Latent Class Approach	2016	No alcohol use disorder
3334	C. Vinci, C. A. Spears, M. R. Peltier, A. L. Copeland	Facets of Mindfulness Mediate the Relationship Between Depressive Symptoms and Smoking Behavior	2016	No alcohol use disorder
3344	M. Hallgren, B. Helgadottir, M. P. Herring, Z. Zeebari, N. Lindefors, V. Kaldo, A. Ojehagen, Y. Forsell	Exercise and internet-based cognitive-behavioural therapy for depression: multicentre randomised controlled trial with 12-month follow-up	2016	No alcohol use disorder
3350	H. M. Crane, R. J. Fredericksen, A. Church, A. Harrington, P. Ciechanowski, J. Magnani, K. Nasby, T. Brown, S. Dhanireddy, R. D. Harrington, W. B. Lober, J. Simoni, S. A. Safren, T. C. Edwards, D. L. Patrick, M. S. Saag, P. K. Crane, M. M. Kitahata	A Randomized Controlled Trial Protocol to Evaluate the Effectiveness of an Integrated Care Management Approach to Improve Adherence Among HIV-Infected Patients in Routine Clinical Care: Rationale and Design	2016	No alcohol use disorder
3353	L. Rayner, A. Simpson, F. Matcham, S. Shetty, O. Lahoti, G. Groom, M. Hotopf	Mental disorder in limb reconstruction: Prevalence, associations and impact on work disability	2016	No alcohol use disorder
3357	S. A. Safren, J. P. Hughes, M. J. Mimiaga, A. T. Moore, R. K. Friedman, K. Srithanaviboonchai, M. Limbada, B. D. Williamson, V. Elharrar, V. Cummings, J. F. Magidson, C. A. Gaydos, D. D. Celentano, K. H. Mayer, Hptn Study Team	Frequency and predictors of estimated HIV transmissions and bacterial STI acquisition among HIV-positive patients in HIV care across three continents	2016	No alcohol use disorder
3364	A. M. Chanen, M. Berk, K. Thompson	Integrating Early Intervention for Borderline Personality Disorder and Mood Disorders	2016	No alcohol use disorder
3367	S. Cakmak, H. Sut, S. Ozturk, L. Tamam, U. Bal	The Effects of Occupational Therapy and Psychosocial Interventions on Interpersonal Functioning and Personal and Social Performance Levels of Corresponding Patients	2016	No alcohol use disorder
3368	D. S. Kroll, H. R. Nieva, A. J. Barsky, J. A. Linder	Benzodiazepines are Prescribed More Frequently to Patients Already at Risk for Benzodiazepine-Related Adverse Events in Primary Care	2016	No alcohol use disorder
3377	K. Waller, J. Kaprio, T. Korhonen, A. Tuulio-Henriksson, U. M. Kujala	Persistent leisure-time physical activity in adulthood and use of antidepressants: A follow-up study among twins	2016	No alcohol use disorder
3385	J. Jalava-Broman, J. Makinen, L. Sillanmaki, J. Vahtera, P. Rautava	Characteristics associated with initiation of hormone replacement therapy among Finnish women: A register-linkage study	2016	No alcohol use disorder
3391	M. F. Shamji, J. Rodriguez, A. Shcharinsky, D. Paul	High Rates of Undiagnosed Psychological Distress Exist in a Referral Population for Spinal Cord Stimulation in the Management of Chronic Pain	2016	No alcohol use disorder
3395	R. L. Robinson, M. Grabner, S. R. Palli, D. Faries, J. J. Stephenson	Covariates of depression and high utilizers of healthcare: Impact on resource use and costs	2016	No alcohol use disorder
3398	F. Mallick, C. B. McCullumsmith	Ketamine for Treatment of Suicidal Ideation and Reduction of Risk for Suicidal Behavior	2016	No alcohol use disorder
3410	K. Peltzer	Decline of common mental disorders over time in public primary care tuberculosis patients in South Africa	2016	No alcohol use disorder
3414	S. Y. Yi, S. Tuot, P. Chhoun, K. Pal, S. C. Choub, G. Mburu	Mental health among men who have sex with men in Cambodia: Implications for integration of mental health services within HIV programmes	2016	No alcohol use disorder
3417	G. J. Hollands, D. P. French, S. J. Griffin, A. T. Prevost, S. Sutton, S. King, T. M. Marteau	The impact of communicating genetic risks of disease on risk-reducing health behaviour: systematic review with meta-analysis	2016	No alcohol use disorder
3418	S. K. Davidson, C. F. Dowrick, J. M. Gunn	Impact of functional and structural social relationships on two year depression outcomes: A multivariate analysis	2016	No alcohol use disorder
3426	M. Wiesjahn, E. Jung, J. D. Kremser, W. Rief, T. M. Lincoln	The potential of continuum versus biogenetic beliefs in reducing stigmatization against persons with schizophrenia: An experimental study	2016	No alcohol use disorder
3429	L. E. DiMiceli, S. G. Sherman, A. Aramrattana, B. Sirirojn, D. D. Celentano	Methamphetamine use is associated with high levels of depressive symptoms in adolescents and young adults in Rural Chiang Mai Province, Thailand	2016	No alcohol use disorder
3433	A. C. Tsai, M. Tomlinson, W. S. Comulada, M. J. Rotheram-Borus	Food insufficiency, depression, and the modifying role of social support: Evidence from a population-based, prospective cohort of pregnant women in peri-urban South Africa	2016	No alcohol use disorder
3435	S. Rosenbaum, A. Tiedemann, R. Stanton, A. Parker, A. Waterreus, J. Curtis, P. B. Ward	Implementing evidence-based physical activity interventions for people with mental illness: an Australian perspective	2016	No alcohol use disorder
3436	G. Schomerus, M. C. Angermeyer, S. E. Baumeister, S. Stolzenburg, B. G. Link, J. C. Phelan	An online intervention using information on the mental health-mental illness continuum to reduce stigma	2016	No alcohol use disorder
3442	P. J. Tully, D. A. Turnbull, J. D. Horowitz, J. F. Beltrame, T. Selkow, B. T. Baune, E. Markwick, S. Sauer-Zavala, H. Baumeister, S. Cosh, G. A. Wittert	Cardiovascular Health in Anxiety or Mood Problems Study (CHAMPS): study protocol for a randomized controlled trial	2016	No alcohol use disorder
3453	K. Murray, E. Rieger, D. Byrne	The Effect of Peer Stress on Body Dissatisfaction in Female and Male Young Adults	2016	No alcohol use disorder
3454	C. Forchuk, J. Reiss, J. Eichstedt, D. Singh, K. Collins, A. Rudnick, J. Walsh, P. Ethridge, S. Kutcher, S. Fisman	The Youth-Mental Health Engagement Network: An Exploratory Pilot Study of a Smartphone and Computer-Based Personal Health Record for Youth Experiencing Depressive Symptoms	2016	No alcohol use disorder
3463	A. C. Tsai, M. Tomlinson, W. S. Comulada, M. J. Rotheram-Borus	Intimate Partner Violence and Depression Symptom Severity among South African Women during Pregnancy and Postpartum: Population-Based Prospective Cohort Study	2016	No alcohol use disorder
3471	J. A. Engh, E. Andersen, T. L. Holmen, E. W. Martinsen, J. Mordal, G. Morken, J. Egeland	Effects of high-intensity aerobic exercise on psychotic symptoms and neurocognition in outpatients with schizophrenia: study protocol for a randomized controlled trial	2015	No alcohol use disorder
3472	L. Tlach, C. Wusten, A. Daubmann, S. Liebherz, M. Harter, J. Dirmaier	Information and decision-making needs among people with mental disorders: a systematic review of the literature	2015	No alcohol use disorder
3476	A. Fuhl, F. Muller-Dahlhaus, C. Lucke, S. W. Toennes, U. Ziemann	Low Doses of Ethanol Enhance LTD-like Plasticity in Human Motor Cortex	2015	No alcohol use disorder
3477	T. Donker, M. Blankers, E. Hedman, B. Ljotsson, K. Petrie, H. Christensen	Economic evaluations of Internet interventions for mental health: a systematic review	2015	No alcohol use disorder
3484	E. K. Batista, J. Klauss, F. Fregni, M. A. Nitsche, E. M. Nakamura-Palacios	A Randomized Placebo-Controlled Trial of Targeted Prefrontal Cortex Modulation with Bilateral tDCS in Patients with Crack-Cocaine Dependence	2015	No alcohol use disorder
3487	N. L. Sin, J. T. Moskowitz, M. A. Whooley	Positive Affect and Health Behaviors Across 5 Years in Patients With Coronary Heart Disease: The Heart and Soul Study	2015	No alcohol use disorder
3489	M. Zhang, X. Wang, C. Hu, H. Y. Liao, T. Yang, M. W. Shen	Biased Perception of Mean Emotion in Abstinent Heroin Abusers	2015	No alcohol use disorder
3492	R. J. Fredericksen, T. C. Edwards, J. S. Merlin, L. E. Gibbons, D. Rao, D. S. Batey, L. Dant, E. Paez, A. Church, P. K. Crane, H. M. Crane, D. L. Patrick	Patient and provider priorities for self-reported domains of HIV clinical care	2015	No alcohol use disorder
3501	M. Schiff, N. Nacasch, S. Levit, N. Katz, E. B. Foa	Prolonged Exposure for Treating PTSD Among Female Methadone Patients Who Were Survivors of Sexual Abuse in Israel	2015	No alcohol use disorder
3505	M. Hallgren, M. Kraepelien, A. Ojehagen, N. Lindefors, Z. Zeebari, V. Kaldo, Y. Forsell	Physical exercise and internet-based cognitive-behavioural therapy in the treatment of depression: randomised controlled trial	2015	No alcohol use disorder
3508	M. Luger, R. Kruschitz, R. Marculescu, H. Haslacher, F. Hoppichler, E. Kallay, C. Kienbacher, C. Klammer, M. Kral, F. Langer, E. Luger, G. Prager, M. Trauner, S. Traussnigg, T. Wurger, K. Schindler, B. Ludvik	The link between obesity and vitamin D in bariatric patients with omega-loop gastric bypass surgery - a vitamin D supplementation trial to compare the efficacy of postoperative cholecalciferol loading (LOAD): study protocol for a randomized controlled trial	2015	No alcohol use disorder
3510	R. L. Tomko, S. P. Lane, L. M. Pronove, H. R. Treloar, W. C. Brown, M. B. Solhan, P. K. Wood, T. J. Trull	Undifferentiated Negative Affect and Impulsivity in Borderline Personality and Depressive Disorders: A Momentary Perspective	2015	No alcohol use disorder
3517	L. F. Kerper, C. D. Spies, A. L. Salz, E. Weiss-Gerlach, F. Balzer, T. Neumann, S. Tafelski, A. Lau, B. Neuner, N. Romanczuk-Seiferth, H. Glaesmer, K. D. Wernecke, E. Brahler, H. Krampe	Effects of an Innovative Psychotherapy Program for Surgical Patients Bridging Intervention in Anesthesiology-A Randomized Controlled Trial	2015	No alcohol use disorder
3522	P. Nagele, A. Duma, M. Kopec, M. A. Gebara, A. Parsoei, M. Walker, A. Janski, V. N. Panagopoulos, P. Cristancho, J. P. Miller, C. F. Zorumski, C. R. Conway	Nitrous Oxide for Treatment-Resistant Major Depression: A Proof-of-Concept Trial	2015	No alcohol use disorder
3523	J. W. LaBrie, L. E. Napper, E. M. Grimaldi, S. R. Kenney, A. Lac	The Efficacy of a Standalone Protective Behavioral Strategies Intervention for Students Accessing Mental Health Services	2015	No alcohol use disorder
3524	R. Naik, T. Doherty, D. Jackson, H. Tabana, S. Swanevelder, D. M. Thea, F. G. Feeley, M. P. Fox	Linkage to care following a home-based HIV counselling and testing intervention in rural South Africa	2015	No alcohol use disorder
3529	E. Nakimuli-Mpungu, K. Wamala, J. Okello, S. Alderman, R. Odokonyero, R. Mojtabai, E. J. Mills, S. Kanters, J. B. Nachega, S. Musisi	Group support psychotherapy for depression treatment in people with HIV/AIDS in northern Uganda: a single-centre randomised controlled trial	2015	No alcohol use disorder
3530	N. Lally, A. C. Nugent, D. A. Luckenbaugh, M. J. Niciu, J. P. Roiser, C. A. Zarate	Neural correlates of change in major depressive disorder anhedonia following open-label ketamine	2015	No alcohol use disorder
3532	C. M. Coyle, K. R. Laws	The use of ketamine as an antidepressant: a systematic review and meta-analysis	2015	No alcohol use disorder
3533	R. K. Dishman, X. M. Sui, T. S. Church, C. E. Kline, S. D. Youngstedt, S. N. Blair	Decline in Cardiorespiratory Fitness and Odds of Incident Sleep Complaints	2015	No alcohol use disorder
3546	K. H. Thomas, R. M. Martin, D. W. Knipe, J. P. T. Higgins, D. Gunnell	Risk of neuropsychiatric adverse events associated with varenicline: systematic review and meta-analysis	2015	No alcohol use disorder
3547	A. Krishnan, E. G. Ferro, D. Weikum, P. Vagenas, J. R. Lama, J. Sanchez, F. L. Altice	Communication technology use and mHealth acceptance among HIV-infected men who have sex with men in Peru: implications for HIV prevention and treatment	2015	No alcohol use disorder
3556	T. J. Weiland, G. A. Jelinek, C. H. Marck, E. J. Hadgkiss, D. M. van der Meer, N. G. Pereira, K. L. Taylor	Clinically Significant Fatigue: Prevalence and Associated Factors in an International Sample of Adults with Multiple Sclerosis Recruited via the Internet	2015	No alcohol use disorder
3559	A. Pecoraro, M. Mimiaga, C. O'Cleirigh, S. A. Safren, E. Blokhina, E. Verbitskaya, T. Yaroslavtseva, A. Ustinov, D. A. Lioznov, E. Zvartau, E. Krupitsky, G. E. Woody	Depression, substance use, viral load, and CD4+ count among patients who continued or left antiretroviral therapy for HIV in St. Petersburg, Russian Federation	2015	No alcohol use disorder
3567	S. A. Thomas, S. S. Merkouris, C. J. Browning, H. Radermacher, S. Feldman, J. Enticott, A. C. Jackson	The PROblem Gambling RESearch Study (PROGRESS) research protocol: a pragmatic randomised controlled trial of psychological interventions for problem gambling	2015	No alcohol use disorder
3568	D. Gillies, P. Buykx, A. G. Parker, S. E. Hetrick	Consultation liaison in primary care for people with mental disorders	2015	No alcohol use disorder
3569	H. H. Tola, D. Shojaeizadeh, G. Garmaroudi, A. Tol, M. S. Yekaninejad, L. T. Ejeta, A. Kebede, M. Karimi, D. Kassa	Psychological distress and its effect on tuberculosis treatment outcomes in Ethiopia	2015	No alcohol use disorder
3574	V. Laprevote, R. Schwan, T. Schwitzer, B. Rolland, J. Thome	Is There a Place for Off-Label Pharmacotherapy in Cannabis Use Disorder? A Review on Efficacy and Safety	2015	No alcohol use disorder
3578	T. L. Hellem, K. J. Lundberg, P. F. Renshaw	A Review of Treatment Options for Co-Occurring Methamphetamine Use Disorders and Depression	2015	No alcohol use disorder
3582	D. De Berardis, M. Fornaro, N. Serroni, D. Campanella, G. Rapini, L. Olivieri, V. Srinivasan, F. Iasevoli, C. Tomasetti, A. De Bartolomeis, A. Valchera, G. Perna, M. Mazza, M. Di Nicola, G. Martinotti, M. Di Giannantonio	Agomelatine beyond Borders: Current Evidences of Its Efficacy in Disorders Other than Major Depression	2015	No alcohol use disorder
3585	J. S. Potter, J. A. Dreifuss, E. N. Marino, S. E. Provost, D. R. Dodd, L. S. Rice, G. M. Fitzmaurice, M. L. Griffin, R. D. Weiss	The multi-site prescription opioid addiction treatment study: 18-month outcomes	2015	No alcohol use disorder
3587	J. M. White, J. R. Gordon, M. J. Mimiaga	The Role of Substance Use and Mental Health Problems in Medication Adherence Among HIV-Infected MSM	2014	No alcohol use disorder
3588	R. Podstawski, D. Choszcz, J. Klimczak, E. Kolankowska, P. Zurek	HABITS AND ATTITUDES OF FIRST-YEAR FEMALE STUDENTS AT WARMIA AND MAZURY UNIVERSITY: A CALL FOR IMPLEMENTING HEALTH EDUCATION PROGRAMME AT UNIVERSITIES	2014	No alcohol use disorder
3602	Peaa do Brasil, A. P. de Souza, A. M. Hasslocher-Moreno, S. S. Xavier, S. R. L. Passos, M. D. R. Moreira, M. S. de Oliveira, G. M. S. da Silva, R. M. Saraiva, C. S. D. Cardoso, A. S. de Sousa, M. F. F. Mediano, M. D. B. de Almeida, O. D. Moreira, C. Britto, T. C. de Araujo-Jorge	Selenium Treatment and Chagasic Cardiopathy (STCC): study protocol for a double-blind randomized controlled trial	2014	No alcohol use disorder
3604	E. R. Pedersen, A. P. Paves	Comparing perceived public stigma and personal stigma of mental health treatment seeking in a young adult sample	2014	No alcohol use disorder
3606	S. P. Jones, V. Patel, S. Saxena, N. Radcliffe, S. A. Al-Marri, A. Darzi	How Google's 'Ten Things We Know To Be True' Could Guide The Development Of Mental Health Mobile Apps	2014	No alcohol use disorder
3607	D. Chibanda, L. Benjamin, H. A. Weiss, M. Abas	Mental, Neurological, and Substance Use Disorders in People Living With HIV/AIDS in Low- and Middle-Income Countries	2014	No alcohol use disorder
3610	S. Singer, A. Meyer, S. Wienholz, S. Briest, A. Brown, A. Dietz, H. Binder, S. Jonas, K. Papsdorf, J. U. Stolzenburg, U. Kohler, J. Rassler, R. Zwerenz, K. Schroter, A. Mehnert, M. Lobner, H. H. Konig, S. G. Riedel-Heller	Early Retirement in Cancer Patients With or Without Comorbid Mental Health Conditions	2014	No alcohol use disorder
3611	O. P. Almeida, C. MacLeod, A. Ford, B. Grafton, V. Hirani, D. Glance, E. Holmes	Cognitive bias modification to prevent depression (COPE): study protocol for a randomised controlled trial	2014	No alcohol use disorder
3613	B. H. Green, E. C. Griffiths	Hospital admission and community treatment of mental disorders in England from 1998 to 2012	2014	No alcohol use disorder
3620	J. Lokkerbol, R. Weehuizen, I. Mairranezouli, C. Mihalopoulos, F. Smit	Mental Health Care System Optimization from a Health-Economics Perspective: Where to Sow and Where to Reap?	2014	No alcohol use disorder
3622	S. Y. Lee, S. L. Chen, Y. H. Chang, P. S. Chen, S. Y. Huang, N. S. Tzeng, Y. S. Wang, L. J. Wang, I. H. Lee, T. Y. Wang, T. L. Yeh, Y. K. Yang, J. S. Hong, R. B. Lu	The Effects of Add-On Low-Dose Memantine on Cytokine Levels in Bipolar II Depression A 12-Week Double- Blind, Randomized Controlled Trial	2014	No alcohol use disorder
3625	A. P. Turner, A. P. Sloan, D. R. Kivlahan, J. K. Haselkorn	Telephone Counseling and Home Telehealth Monitoring to Improve Medication Adherence: Results of a Pilot Trial Among Individuals With Multiple Sclerosis	2014	No alcohol use disorder
3630	M. S. D. De La Cruz, A. R. Young, M. T. Ruffin	Diagnosis and Management of Pancreatic Cancer	2014	No alcohol use disorder
3639	K. Sumino, K. O'Brian, B. Bartle, D. H. Au, M. Castro, T. A. Lee	Coexisting chronic conditions associated with mortality and morbidity in adult patients with asthma	2014	No alcohol use disorder
3653	E. Rancans, J. Vrublevska, S. Snikere, I. Koroleva, M. Trapencieris	The point prevalence of depression and associated sociodemographic correlates in the general population of Latvia	2014	No alcohol use disorder
3661	Y. F. Chan, H. Huang, K. Bradley, J. Unutzer	Referral for substance abuse treatment and depression improvement among patients with co-occurring disorders seeking behavioral health services in primary care	2014	No alcohol use disorder
3665	C. J. Heckman, J. Cohen-Filipic, S. Darlow, J. D. Kloss, S. L. Manne, T. Munshi	Psychiatric and Addictive Symptoms of Young Adult Female Indoor Tanners	2014	No alcohol use disorder
3666	H. Lee, J. A. Lee, J. S. Brar, E. B. Rush, C. J. Jolley	Physical activity and depressive symptoms in older adults	2014	No alcohol use disorder
3669	R. M. F. Kenter, A. van Straten, S. H. Hobbel, F. Smit, J. Bosmans, A. Beekman, P. Cuijpers	Effectiveness and cost effectiveness of guided online treatment for patients with major depressive disorder on a waiting list for psychotherapy: study protocol of a randomized controlled trial	2013	No alcohol use disorder
3680	J. Blum, H. Gerber, U. Gerhard, O. Schmid, S. Petitjean, A. Riecher-Rossler, G. A. Wiesbeck, S. J. Borgwardt, M. Walter	Acute Effects of Heroin on Emotions in Heroin-Dependent Patients	2013	No alcohol use disorder
3683	Y. Shneyderman, M. Kiely	Intimate partner violence during pregnancy: victim or perpetrator? Does it make a difference?	2013	No alcohol use disorder
3690	R. Barcelos-Ferreira, E. Y. Nakano, D. C. Steffens, C. M. C. Bottino	Quality of life and physical activity associated to lower prevalence of depression in community-dwelling elderly subjects from Sao Paulo	2013	No alcohol use disorder
3692	B. D. Kiluk, J. A. Dreifuss, R. D. Weiss, V. E. Horigian, K. M. Carroll	Psychometric Properties of a Spanish-Language Version of the Short Inventory of Problems	2013	No alcohol use disorder
3693	M. Khera	PATIENTS WITH TESTOSTERONE DEFICIENCY SYNDROME AND DEPRESSION	2013	No alcohol use disorder
3695	M. L. Ranney, M. Walton, L. Whiteside, Q. Epstein-Ngo, R. Patton, S. Chermack, F. Blow, R. M. Cunningham	Correlates of depressive symptoms among at-risk youth presenting to the emergency department	2013	No alcohol use disorder
3705	S. D. Stepp, T. M. Olino, D. N. Klein, J. R. Seeley, P. M. Lewinsohn	Unique Influences of Adolescent Antecedents on Adult Borderline Personality Disorder Features	2013	No alcohol use disorder
3708	B. J. Meyer, N. Kolanu, D. A. Griffiths, B. Grounds, P. R. C. Howe, I. A. Kreis	Food groups and fatty acids associated with self-reported depression: An analysis from the Australian National Nutrition and Health Surveys	2013	No alcohol use disorder
3709	J. H. Krystal, G. Sanacora, R. S. Duman	Rapid-Acting Glutamatergic Antidepressants: The Path to Ketamine and Beyond	2013	No alcohol use disorder
3712	B. Roberts, I. Chikovani, N. Makhashvili, V. Patel, M. McKee	Tobacco Use and Nicotine Dependence among Conflict-Affected Men in the Republic of Georgia	2013	No alcohol use disorder
3714	F. Dehghani-Arani, R. Rostami, H. Nadali	Neurofeedback Training for Opiate Addiction: Improvement of Mental Health and Craving	2013	No alcohol use disorder
3715	D. Said, K. Kypri, J. Bowman	Risk factors for mental disorder among university students in Australia: findings from a web-based cross-sectional survey	2013	No alcohol use disorder
3716	S. Challis, O. Nielssen, A. Harris, M. Large	Systematic meta-analysis of the risk factors for deliberate self-harm before and after treatment for first-episode psychosis	2013	No alcohol use disorder
3725	C. J. Miller, K. M. Abraham, L. A. Bajor, Z. S. Lai, H. M. Kim, K. M. Nord, D. E. Goodrich, M. S. Bauer, A. M. Kilbourne	Quality of life among patients with bipolar disorder in primary care versus community mental health settings	2013	No alcohol use disorder
3730	S. N. Wei, L. Liu, B. Bi, H. Y. Li, J. L. Hou, W. Chen, S. Y. Tan, X. Chen, X. J. Jia, G. H. Dong, X. X. Qin	Comparison of impulsive and nonimpulsive suicide attempt patients treated in the emergency departments of four general hospitals in Shenyang, China	2013	No alcohol use disorder
3731	B. Mezuk, V. Johnson-Lawrence, H. Lee, J. A. Rafferty, C. M. Abdou, E. E. Uzogara, J. S. Jackson	Is Ignorance Bliss? Depression, Antidepressants, and the Diagnosis of Prediabetes and Type 2 Diabetes	2013	No alcohol use disorder
3733	E. Nakimuli-Mpungu, R. Mojtabai, P. K. Alexandre, S. Musisi, E. Katabira, J. B. Nachega, G. Treisman, J. K. Bass	Lifetime depressive disorders and adherence to anti-retroviral therapy in HIV-infected Ugandan adults: A case-control study	2013	No alcohol use disorder
3739	S. Salary, M. A. A. Moghadam	Relationship between depression and cognitive disorders in men affected with dementia disorder	2013	No alcohol use disorder
3740	S. Salary, M. A. A. Moghadam	Relationship between depression and cognitive disorders in women affected with dementia disorder	2013	No alcohol use disorder
3748	M. D. Johnson, C. Apesoa-Varano, J. Hay, J. Unutzer, L. Hinton	Depression treatment preferences of older white and Mexican origin men	2013	No alcohol use disorder
3770	L. A. Teplin, L. J. Welty, K. M. Abram, M. K. Dulcan, J. J. Washburn	Prevalence and Persistence of Psychiatric Disorders in Youth After Detention	2012	No alcohol use disorder
3772	R. K. Dishman, X. M. Sui, T. S. Church, G. A. Hand, M. H. Trivedi, S. N. Blair	Decline in Cardiorespiratory Fitness and Odds of Incident Depression	2012	No alcohol use disorder
3785	A. Balfour, M. Lanman	An evaluation of time-limited psychodynamic psychotherapy for couples: A pilot study	2012	No alcohol use disorder
3787	R. A. Hanks, L. J. Rapport, J. Wertheimer, C. Koviak	Randomized Controlled Trial of Peer Mentoring for Individuals With Traumatic Brain Injury and Their Significant Others	2012	No alcohol use disorder
3799	C. Blanco, A. A. Alegria, S. M. Liu, R. Secades-Villa, L. Sugaya, C. Davies, E. V. Nunes	Differences Among Major Depressive Disorder With and Without Co-occurring Substance Use Disorders and Substance-Induced Depressive Disorder: Results From the National Epidemiologic Survey on Alcohol and Related Conditions	2012	No alcohol use disorder
3809	L. Gallego, P. Barreiro, J. J. Lopez-Ibor	Psychopharmacological Treatments in HIV Patients under Antiretroviral Therapy	2012	No alcohol use disorder
3810	M. J. Karel, M. Gatz, M. A. Smyer	Aging and Mental Health in the Decade Ahead What Psychologists Need to Know	2012	No alcohol use disorder
3813	T. M. Richardson, B. Friedman, C. Podgorski, K. Knox, S. Fisher, H. He, Y. Conwell	Depression and Its Correlates Among Older Adults Accessing Aging Services	2012	No alcohol use disorder
3816	K. C. M. Kindt, R. van Zundert, Rcme Engels	Evaluation of a Dutch school-based depression prevention program for youths in highrisk neighborhoods: study protocol of a two-armed randomized controlled trial	2012	No alcohol use disorder
3821	E. M. Yano, E. F. Chaney, D. G. Campbell, R. Klap, B. F. Simon, L. M. Bonner, A. B. Lanto, L. V. Rubenstein	Yield of Practice-Based Depression Screening In VA Primary Care Settings	2012	No alcohol use disorder
3840	Y. R. Tak, R. M. P. Van Zundert, Rcwm Kuijpers, B. S. Van Vlokhoven, H. F. W. Rensink, Rcme Engels	A randomized controlled trial testing the effectiveness of a universal school-based depression prevention program 'Op Volle Kracht' in the Netherlands	2012	No alcohol use disorder
3853	H. E. Schleicher, K. J. Harris, D. G. Campbell, S. W. Harrar	Mood Management Intervention for College Smokers With Elevated Depressive Symptoms: A Pilot Study	2012	No alcohol use disorder
3859	E. Nakimuli-Mpungu, S. Musisi, E. Katabira, J. Nachega, J. Bass	Prevalence and factors associated with depressive disorders in an HIV plus rural patient population in southern Uganda	2011	No alcohol use disorder
3861	K. M. Nelson, J. M. Simoni, C. R. Pearson, K. L. Walters	'I've Had Unsafe Sex So Many Times Why Bother Being Safe Now?': The Role of Cognitions in Sexual Risk Among American Indian/Alaska Native Men Who Have Sex with Men	2011	No alcohol use disorder
3862	I. Visser, E. M. Wekking, Agem de Boer, E. A. de Joode, M. S. E. van Hout, S. van Dorsselaer, H. G. Ruhe, J. Huijser, G. van der Laan, F. J. H. van Dijk, A. H. Schene	Prevalence of psychiatric disorders in patients with chronic solvent induced encephalopathy (CSE)	2011	No alcohol use disorder
3875	R. L. Barkin, S. J. Barkin, G. A. Irving, A. Gordon	Management of Chronic Noncancer Pain in Depressed Patients	2011	No alcohol use disorder
3877	U. Pilaniya, K. Khatri, U. K. Patil	Depot Based Drug Delivery System for the Management of Depression	2011	No alcohol use disorder
3880	V. Shoham, T. R. Insel	Rebooting for Whom? Portfolios, Technology, and Personalized Intervention	2011	No alcohol use disorder
3884	A. Pandor, S. Goodacre, S. Harnan, M. Holmes, A. Pickering, P. Fitzgerald, A. Rees, M. Stevenson	Diagnostic management strategies for adults and children with minor head injury: a systematic review and an economic evaluation	2011	No alcohol use disorder
3901	G. Lobato, C. L. Moraes, A. S. Dias, M. E. Reichenheim	Postpartum depression according to time frames and sub-groups: a survey in primary health care settings in Rio de Janeiro, Brazil	2011	No alcohol use disorder
3903	Y. Ago, K. Koda, K. Takuma, T. Matsuda	Pharmacological Aspects of the Acetylcholinesterase Inhibitor Galantamine	2011	No alcohol use disorder
3920	S. Mackenzie, J. R. Wiegel, M. Mundt, D. Brown, E. Saewyc, E. Heiligenstein, B. Harahan, M. Fleming	Depression and Suicide Ideation Among Students Accessing Campus Health Care	2011	No alcohol use disorder
3921	D. D. Dunlop, J. Song, P. A. Semanik, L. Sharma, R. W. Chang	Physical Activity Levels and Functional Performance in the Osteoarthritis Initiative A Graded Relationship	2011	No alcohol use disorder
3929	H. S. Kapson, D. A. F. Haaga	Depression Vulnerability Moderates the Effects of Cognitive Behavior Therapy in a Randomized Controlled Trial for Smoking Cessation	2010	No alcohol use disorder
3931	G. W. Howe, S. R. H. Beach, G. H. Brody	Microtrial Methods for Translating Gene-environment Dynamics into Preventive Interventions	2010	No alcohol use disorder
3936	J. R. Cornelius, O. G. Bukstein, A. B. Douaihy, D. B. Clark, T. A. Chung, D. C. Daley, D. S. Wood, S. J. Brown	Double-blind fluoxetine trial in comorbid MDD-CUD youth and young adults	2010	No alcohol use disorder
3952	M. J. Mimiaga, S. L. Reisner, Y. M. Fontaine, S. E. Bland, M. A. Driscoll, D. Isenberg, K. Cranston, M. R. Skeer, K. H. Mayer	Walking the line: Stimulant use during sex and HIV risk behavior among Black urban MSM	2010	No alcohol use disorder
3954	T. R. Hellwig, R. Hammerquist, J. Termaat	Withdrawal symptoms after gabapentin discontinuation	2010	No alcohol use disorder
3959	E. Walderhaug, A. I. Herman, A. Magnusson, M. J. Morgan, N. I. Landro	The short (S) allele of the serotonin transporter polymorphism and acute tryptophan depletion both increase impulsivity in men	2010	No alcohol use disorder
3961	W. Umene-Nakano, R. Yoshimura, C. Yoshii, T. Hoshuyama, K. Hayashi, H. Hori, A. Katsuki, A. Ikenouchi-Sugita, J. Nakamura	Varenicline does not increase serum BDNF levels in patients with nicotine dependence	2010	No alcohol use disorder
3969	M. J. Heisel, P. R. Duberstein, J. M. Lyness, M. D. Feldman	Screening for Suicide Ideation among Older Primary Care Patients	2010	No alcohol use disorder
3976	C. Stafie, M. Apostol,Ieee	Application of a therapeutic education program on liver steatosic patients - A standard reproductive biopsycho behavioral approach	2010	No alcohol use disorder
3982	N. Khalifa, C. Duggan, J. Stoffers, N. Huband, B. A. Vollm, M. Ferriter, K. Lieb	Pharmacological interventions for antisocial personality disorder	2010	No alcohol use disorder
3990	J. Robinson, M. G. Harris, S. M. Harrigan, L. P. Henry, S. Farrelly, A. Prosser, O. Schwartz, H. Jackson, P. D. McGorry	Suicide attempt in first-episode psychosis: A 7.4 year follow-up study	2010	No alcohol use disorder
4001	T. Schmutte, M. O'Connell, M. Weiland, S. Lawless, L. Davidson	Stemming the Tide of Suicide in Older White Men: A Call to Action	2009	No alcohol use disorder
4010	B. I. Goldstein, D. E. Kemp, J. K. Soczynska, R. S. McIntyre	Inflammation and the Phenomenology, Pathophysiology, Comorbidity, and Treatment of Bipolar Disorder: A Systematic Review of the Literature	2009	No alcohol use disorder
4013	A. B. Amstadter, J. Broman-Fulks, H. Zinzow, K. J. Ruggiero, J. Cercone	Internet-based interventions for traumatic stress-related mental health problems: A review and suggestion for future research	2009	No alcohol use disorder
4019	A. L. Hills, T. O. Afrfi, B. J. Cox, J. Bienvenu, J. Sareen	Externalizing Psychopathology and Risk for Suicide Attempt Cross-Sectional and Longitudinal Findings From the Baltimore Epidemiologic Catchment Area Study	2009	No alcohol use disorder
4021	J. E. Grant, S. W. Kim, B. L. Odlaug	A Double-Blind, Placebo-Controlled Study of the Opiate Antagonist, Naltrexone, in the Treatment of Kleptomania	2009	No alcohol use disorder
4041	A. S. Don, E. J. Carragee	Is the self-reported history accurate in patients with persistent axial pain after a motor vehicle accident?	2009	No alcohol use disorder
4042	J. A. Sirey, M. L. Bruce, M. Carpenter, D. Booker, M. C. Reid, K. A. Newell, G. S. Alexopoulos	Depressive symptoms and suicidal ideation among older adults receiving home delivered meals	2008	No alcohol use disorder
4054	S. L. Dubovsky, A. N. Dubovsky	Mood Disorders and the Outcome of Suicidal Thoughts and Attempts	2008	No alcohol use disorder
4069	S. H. Siribaddana, H. A. Ball, S. N. Hewage, N. Glozier, Y. Kovas, D. Dayaratne, A. Sumathipala, P. McGuffin, M. Hotopf	Colombo Twin and Singleton Study (CoTASS): A description of a population based twin study of mental disorders in Sri Lanka	2008	No alcohol use disorder
4073	A. L. Buffardi, K. K. Thomas, K. K. Holmes, L. E. Manhart	Moving upstream: Ecosocial and psychosocial correlates of sexually transmitted infections among young adults in the United States	2008	No alcohol use disorder
4078	R. Amiaz, L. Fostick, A. Gershon, J. Zohar	Naltrexone augmentation in OCD: A double-blind placebo-controlled cross-over study	2008	No alcohol use disorder
4079	S. C. Reed, F. R. Levin, S. M. Evans	Changes in mood, cognitive performance and appetite in the late luteal and follicular phases of the menstrual cycle in women with and without PMDD (premenstrual dysphoric disorder)	2008	No alcohol use disorder
4084	C. Catani, N. Jacob, E. Schauer, M. Kohila, F. Neuner	Family violence, war, and natural disasters: A study of the effect of extreme stress on children's mental health in Sri Lanka	2008	No alcohol use disorder
4085	C. J. Bryan, T. J. Songer, M. M. Brooks, M. E. Thase, B. N. Gaynes, M. Klinkman, A. J. Rush, M. H. Trivedi, M. Fava, S. R. Wisniewski	A comparison of baseline sociodemographic and clinical characteristics between major depressive disorder patients with and without diabetes: A STAR*D report	2008	No alcohol use disorder
4087	J. E. Grant, S. W. Kim, B. K. Hartman	A double-blind, placebo-controlled study of the opiate antagonist naltrexone in the treatment of pathological gambling urges	2008	No alcohol use disorder
4088	P. G. Surtees, N. W. J. Wainwright, R. N. Luben, N. J. Wareham, S. A. Bingham, K. T. Khaw	Depression and ischemic heart disease mortality: Evidence from the EPIC-Norfolk United Kingdom prospective cohort study	2008	No alcohol use disorder
4094	A. E. Beddoe, K. A. Lee	Mind-body interventions during pregnancy	2008	No alcohol use disorder
4099	E. J. Carragee	Validity of self-reported history in patients with acute back or neck pain after motor vehicle accidents	2008	No alcohol use disorder
4107	N. Burgess, H. Christensen, L. S. Leach, L. Farrer, K. M. Griffiths	Mental health profile of callers to a telephone counselling service	2008	No alcohol use disorder
4111	J. Haggarty, B. O'Connor, S. Dubois, A. M. Blackadar, T. McKinnon, D. Boudreau, D. Haslam	A pilot study of a Canadian shared mental health care programme: Changes in patient symptoms and disability	2008	No alcohol use disorder
4113	M. M. Ahern, M. Hendryx	Avoidable hospitalizations for diabetes: Comorbidity risks	2007	No alcohol use disorder
4115	V. Patel, R. Aroya, S. Chatterjee, D. Chisholm, A. Cohen, M. De Silva, C. Hosman, H. McGuire, G. Rojas, M. van Ommeren	Global Mental Health 3 - Treatment and prevention of mental disorders in low-income and middle-income countries	2007	No alcohol use disorder
4116	M. Prince, V. Patel, S. Saxena, M. Maj, J. Maselko, M. R. Phillips, A. Rahman	Global mental health 1 - No health without mental health	2007	No alcohol use disorder
4124	A. Garg, A. M. Butz, P. H. Dworkin, R. A. Lewis, R. E. Thompson, J. R. Serwint	Improving the management of family psychosocial problems at low-income children's well-child care visits: The WE CARE project	2007	No alcohol use disorder
4126	K. Szanto, S. Kalmar, H. Hendin, Z. Rihmer, J. J. Mann	A suicide prevention program in a region with a very high suicide rate	2007	No alcohol use disorder
4128	D. M. Slagle, M. J. Gray	The utility of motivational interviewing as an adjunct to exposure therapy in the treatment of anxiety disorders	2007	No alcohol use disorder
4131	F. R. Frankenburg	The role of one-carbon metabolism in schizophrenia and depression	2007	No alcohol use disorder
4137	H. T. T. Ngo, R. J. Tait, D. E. Arnold-Reed, G. K. Hulse	Mental health outcomes following naltrexone implant treatment for heroin-dependence	2007	No alcohol use disorder
4140	R. D. Goodwin, K. Keyes, N. Simuro	Mental disorders and nicotine dependence among pregnant women in the united states	2007	No alcohol use disorder
4144	E. C. Wong, G. N. Marshall, V. Shetty, A. Zhou, H. Belzberg, D. D. R. Yamashita	Survivors of violence-related facial injury: psychiatric needs and barriers to mental health care	2007	No alcohol use disorder
4145	A. A. Butt, A. C. Justice, M. Skanderson, M. O. Rigsby, C. B. Good, C. K. Kwoh	Rate and predictors of treatment prescription for hepatitis C	2007	No alcohol use disorder
4148	W. Spiegel, H. Tonies, M. Scherer, H. Katschnig	Learning by doing: a novel approach to improving general practitioners' diagnostic skills for common mental disorders	2007	No alcohol use disorder
4153	B. R. Nordstrom, F. R. Levin	Treatment of cannabis use disorders: A review of the literature	2007	No alcohol use disorder
4156	R. M. Post, T. A. Ketter, T. Uhde, J. C. Ballenger	Thirty years of clinical experience with carbamazepine in the treatment of bipolar illness - Principles and practice	2007	No alcohol use disorder
4158	H. M. Crane, W. Lober, E. Webster, R. D. Harrington, P. K. Crane, T. E. Davis, M. M. Kitahata	Routine collection of patient-reported outcomes in an HIV clinic setting: The first 100 patients	2007	No alcohol use disorder
4167	I. Mitrouska, I. Bouloukaki, N. M. Siafakas	Pharmacological approaches to smoking cessation	2007	No alcohol use disorder
4173	S. J. Lurie, B. Gawinski, D. Pierce, S. J. Rousseau	Seasonal affective disorder	2006	No alcohol use disorder
4175	G. Corona, L. Petrone, E. Mannucci, A. Magini, F. Lotti, V. Ricca, V. Chiarini, G. Forti, M. Maggi	Assessment of the relational factor in male patients consulting for sexual dysfunction: The concept of couple sexual dysfunction	2006	No alcohol use disorder
4177	A. Knott, E. Dieperink, M. L. Willenbring, S. Heit, J. M. Durfee, M. Wingert, J. R. Johnson, P. Thuras, S. B. Ho	Integrated psychiatric/medical care in a chronic hepatitis C clinic: Effect on antiviral treatment evaluation and outcomes	2006	No alcohol use disorder
4179	L. Q. Rogers, K. S. Courneya, K. T. Robbins, J. Malone, A. Seiz, L. Koch, K. Rao, M. Nagarkar	Physical activity and quality of life in head and neck cancer survivors	2006	No alcohol use disorder
4182	J. L. Thomas, J. O. Ebbert, C. A. Patten, L. C. Dale, C. A. Bronars, D. R. Schroeder	Measuring nicotine dependence among smokeless tobacco users	2006	No alcohol use disorder
4185	C. Lochner, S. Seedat, D. J. H. Niehaus, D. J. Stein	Topiramate in the treatment of trichotillomania: an open-label pilot study	2006	No alcohol use disorder
4197	N. L. Nollen, M. S. Mayo, L. S. Cox, K. S. Okuyemi, W. S. Choi, H. Kaur, J. S. Ahluwalia	Predictors of quitting among African American light smokers enrolled in a randomized, placebo-controlled trial	2006	No alcohol use disorder
4200	A. A. Butt, R. Evans, M. Skanderson, A. O. Shakil	Comorbid medical and psychiatric conditions and substance abuse in HCV infected persons on dialysis	2006	No alcohol use disorder
4203	P. Latthe, L. Mignini, R. Gray, R. Hills, K. Khan	Factors predisposing women to chronic pelvic pain: systematic review	2006	No alcohol use disorder
4206	M. A. Sullivan, J. L. Rothenberg, S. K. Vosburg, S. H. Church, S. J. Feldman, E. M. Epstein, H. D. Kleber, E. V. Nunes	Predictors of retention in naltrexone maintenance for opioid dependence: Analysis of a stage I trial	2006	No alcohol use disorder
4209	J. Garrard, V. Choudary, H. Groom, E. Dieperink, M. L. Willenbring, J. M. Durfee, S. B. Ho	Organizational change in management of hepatitis C: Evaluation of a CME program	2006	No alcohol use disorder
4211	W. N. Raby, K. M. Carpenter, E. Aharonovich, E. Rubin, A. Bisaga, F. Levin, E. V. Nunes	Temperament characteristics, as assessed by the tridimensional personality questionnaire, moderate the response to sertraline in depressed opiate-dependent methadone patients	2006	No alcohol use disorder
4225	K. L. Loeb, G. T. Wilson, E. Labouvie, E. M. Pratt, J. Hayaki, B. T. Walsh, W. S. Agras, C. G. Fairburn	Therapeutic alliance and treatment adherence in two interventions for bulimia nervosa: A study of process and outcome	2005	No alcohol use disorder
4226	J. M. Leung, L. P. Sands, E. A. Mullen, Y. Wang, L. Vaurio	Are preoperative depressive symptoms associated with postoperative delirium in geriatric surgical patients?	2005	No alcohol use disorder
4227	D. McDowell, E. V. Nunes, A. M. Seracini, J. Rothenberg, S. K. Vosburg, G. J. Mae, E. Petkova	Desipramine treatment of cocaine-dependent patients with depression: A placebo-controlled trial	2005	No alcohol use disorder
4228	T. Sills, G. Wunderlich, R. Pyke, R. T. Segraves, S. Leiblum, A. Clayton, D. Cotton, K. Evans	The Sexual Interest and Desire Inventory-Female (SIDI-F): Item response analyses of data from women diagnosed with hypoactive sexual desire disorder	2005	No alcohol use disorder
4229	K. M. Connor, D. J. Stein	Clinical considerations at each stage of evaluation and treatment of trauma survivors and PTSD	2005	No alcohol use disorder
4237	D. C. Hammond	Neurofeedback treatment of depression and anxiety	2005	No alcohol use disorder
4240	A. J. Rush, M. Zimmerman, S. R. Wisniewski, M. Fava, S. D. Hollon, D. Warden, M. M. Biggs, K. Shores-Wilson, R. C. Shelton, J. F. Luther, B. Thomas, M. H. Trivedi	Comorbid psychiatric disorders in depressed outpatients: Demographic and clinical features	2005	No alcohol use disorder
4243	K. M. Magruder, S. C. Sonne, K. T. Brady, S. Quello, R. H. Martin	Screening for co-occurring mental disorders in drug treatment populations	2005	No alcohol use disorder
4244	M. P. DelBello, R. L. Findling, S. Kushner, D. Wang, W. H. Olson, J. A. Capece, L. Fazzio, N. R. Rosenthal	A pilot controlled trial of topiramate for mania in children and adolescents with bipolar disorder	2005	No alcohol use disorder
4262	H. Vorma, H. H. Naukkarinen, S. J. Sarna, K. I. Kuoppasalmi	Predictors of benzodiazepine discontinuation in subjects manifesting complicated dependence	2005	No alcohol use disorder
4272	K. Cassidy, R. Kotynia-English, J. Acres, L. Flicker, N. T. Lautenschlager, O. P. Almeida	Association between lifestyle factors and mental health measures among community-dwelling older women	2004	No alcohol use disorder
4274	S. S. Dikmen, C. H. Bombardier, J. E. Machamer, J. R. Fann, N. R. Temkin	Natural history of depression in traumatic brain injury	2004	No alcohol use disorder
4279	L. S. Cox, C. A. Patten, R. S. Niaura, P. A. Decker, N. Rigotti, D. P. L. Sachs, A. S. Buist, R. D. Hurt	Efficacy of bupropion for relapse prevention in smokers with and without a past history of major depression	2004	No alcohol use disorder
4280	J. A. Turner, S. F. Dworkin	Screening for psychosocial risk factors in patients with chronic orofacial pain - Recent advances	2004	No alcohol use disorder
4282	B. Hitsman, B. Spring, B. Borrelli, D. McChargue, R. Niaura	Comments on "history of depression and smoking cessation outcome: A meta-analysis" - Response	2004	No alcohol use disorder
4283	F. Rea, J. B. Bell, M. R. Young, R. P. Mattick	A randomised, controlled trial of low dose naltrexone for the treatment of opioid dependence	2004	No alcohol use disorder
4289	A. Duggan, L. Fuddy, L. Burrell, S. M. Higman, E. McFarlane, A. Windham, C. Sia	Randomized trial of a statewide home visiting program to prevent child abuse: impact in reducing parental risk factors	2004	No alcohol use disorder
4291	M. Chaffin, J. F. Silovsky, B. Funderburk, L. A. Valle, E. V. Brestan, T. Balachova, S. Jackson, J. Lensgraf, B. L. Bonner	Parent-child interaction therapy with physically abusive parents: Efficacy for reducing future abuse reports	2004	No alcohol use disorder
4305	M. M. Shores, K. L. Sloan, A. M. Matsumoto, V. M. Moceri, B. Felker, D. R. Kivlahan	Increased incidence of diagnosed depressive illness in hypogonadal older men	2004	No alcohol use disorder
4307	T. A. Ketter, P. W. Wang, C. Nowakowska, W. K. Marsh	New medication treatment options for bipolar disorders	2004	No alcohol use disorder
4310	J. R. Fann, B. Burington, A. Leonetti, K. Jaffe, W. J. Katon, R. S. Thompson	Psychiatric illness following traumatic brain injury in an adult health maintenance organization population	2004	No alcohol use disorder
4316	O. M. Lesch, A. Dvorak, I. Hertling, A. Klingler, M. Kunze, K. Ramskogler, G. Saletu-Zyhlarz, R. Schoberberger, H. Walter	The Austrian multicentre study on smoking: Subgroups of nicotine dependence and their craving	2004	No alcohol use disorder
4319	C. Faravelli, L. Abrardi, D. Bartolozzi, C. Cecchi, F. Cosci, D. D'Adamo, B. Lo Iacono, C. Ravaldi, M. A. Scarpato, E. Truglia, S. Rosi	The Sesto Fiorentino study: Background, methods and preliminary results - Lifetime prevalence of psychiatric disorders in an Italian community sample using clinical interviewers	2004	No alcohol use disorder
4327	W. J. Burke, S. P. Wengel	Late-life mood disorders	2003	No alcohol use disorder
4329	S. T. Higgins, S. C. Sigmon, C. J. Wong, S. H. Heil, G. J. Badger, R. Donham, R. L. Dantona, S. Anthony	Community reinforcement therapy for cocaine-dependent outpatients	2003	No alcohol use disorder
4343	B. L. Rollman, M. K. Shear	Depression and medical comorbidity: Red flags for current suicidal ideation in primary care	2003	No alcohol use disorder
4346	R. Richmond, N. Zwar	Review of bupropion for smoking cessation	2003	No alcohol use disorder
4356	P. Robinson	Implementing a primary care depression clinical pathway	2003	No alcohol use disorder
4365	S. A. Wolchik, I. N. Sandler, R. E. Millsap, B. A. Plummer, S. M. Greene, E. R. Anderson, S. R. Dawson-McClure, K. Hipke, R. A. Haine	Six-year follow-up of preventive interventions for children of divorce - A randomized controlled trial	2002	No alcohol use disorder
4370	J. R. McKay, H. M. Pettinati, R. Morrison, M. Feeley, F. D. Mulvaney, R. Gallop	Relation of depression diagnoses to 2-year outcomes in cocaine-dependent patients in a randomized continuing care study	2002	No alcohol use disorder
4379	A. F. Jorm, H. Christensen, K. M. Griffiths, B. Rodgers	Effectiveness of complementary and self-help treatments for depression	2002	No alcohol use disorder
4382	P. G. Lawlor	The panorama of opioid-related cognitive dysfunction in patients with cancer - A critical literature appraisal	2002	No alcohol use disorder
4387	J. Leff	Keynote lecture: Relatives' expressed emotion: From measurement technique to practical help for families	2002	No alcohol use disorder
4390	P. Robinson	Treating depression in primary care: What are the cost-offset opportunities?	2002	No alcohol use disorder
4400	S. P. Yovtcheva, M. A. Rifai, J. K. Moles, B. J. Van der Linden	Psychiatric comorbidity among hepatitis C-positive patients	2001	No alcohol use disorder
4419	P. P. Pani, I. Maremmani, R. Pirastu, A. Tagliamonte, G. L. Gessa	Buprenorphine: a controlled clinical trial in the treatment of opioid dependence	2000	No alcohol use disorder
4431	W. M. Compton, L. B. Cottler, A. Ben-Abdallah, R. Cunningham-Williams, E. L. Spitznagel	The effects of psychiatric comorbidity on response to an HIV prevention intervention	2000	No alcohol use disorder
4432	I. L. Petrakis, K. M. Carroll, C. Nich, L. T. Gordon, E. F. McCance-Katz, T. Frankforter, B. J. Rounsaville	Disulfiram treatment for cocaine dependence in methadone-maintained opioid addicts	2000	No alcohol use disorder
4437	L. S. Covey, M. A. Sullivan, J. A. Johnston, A. H. Glassman, M. D. Robinson, D. P. Adams	Advances in non-nicotine pharmacotherapy for smoking cessation	2000	No alcohol use disorder
4444	J. Battaglia, T. K. Wolff, D. S. Wagner-Johnson, A. J. Rush, T. J. Carmody, M. R. Basco	Structured diagnostic assessment and depot fluphenazine treatment of multiple suicide attempters in the emergency department	1999	No alcohol use disorder
4452	F. Lefevre, D. Reifler, P. Lee, M. Sbenghe, N. Nwadiaro, S. Verma, P. R. Yarnold	Screening for undetected mental disorders in high utilizers of primary care services	1999	No alcohol use disorder
4457	S. J. F. Picot, J. A. Zauszniewski, S. M. Debanne, E. C. Holston	Mood and blood pressure responses in black female caregivers and noncaregivers	1999	No alcohol use disorder
4465	E. R. Gritz, C. L. Carmack, C. de Moor, A. Coscarelli, C. W. Schacherer, E. G. Meyers, E. Abemayor	First year after head and neck cancer: Quality of life	1999	No alcohol use disorder
4470	S. M. Evans, M. Haney, F. R. Levin, R. W. Foltin, M. W. Fischman	Mood and performance changes in women with premenstrual dysphoric disorder: Acute effects of alprazolam	1998	No alcohol use disorder
4478	W. R. Downs, B. A. Miller	Relationships between experiences of parental violence during childhood and women's psychiatric symptomatology	1998	No alcohol use disorder
4483	G. J. Wang, N. D. Volkow, J. S. Fowler, R. J. Hitzemann, N. R. Pappas, N. Netusil	Evaluation of gender difference in regional brain metabolic responses to lorazepam	1998	No alcohol use disorder
4503	J. G. Sandberg, L. N. Johnson, S. B. Dermer, L. L. GfellerStrouts, J. M. Seibold, T. A. StringerSeibold, J. B. Hutchings, R. L. Andrews, R. B. Miller	Demonstrated efficacy of models of marriage and family therapy: An update of Gurman, Kniskern, and Pinsof's chart	1997	No alcohol use disorder
4511	W. Z. Potter, M. E. Schmidt	Treatment of major depression: Selection of initial drug	1997	No alcohol use disorder
4515	E. M. Kouri, S. E. Lukas, J. H. Mendelson	P300 assessment of opiate and cocaine users: Effects of detoxification and buprenorphine treatment	1996	No alcohol use disorder
4518	S. K. Avants, A. Margolin, T. R. Kosten	Influence of treatment readiness on outcomes of two pharmacotherapy trials for cocaine abuse among methadone-maintained patients	1996	No alcohol use disorder
4529	J. GarciaCampayo, R. Campos, G. Marcos, J. PerezEcheverria, A. Lobo	Somatisation in primary care in Spain .2. Differences between somatisers and psychologisers	1996	No alcohol use disorder
4530	D. Bailly	The role of beta-adrenoceptor blockers in the treatment of psychiatric disorders	1996	No alcohol use disorder
4534	R. S. Stephens, L. Curtin	ALCOHOL AND DEPRESSION - EFFECTS ON MOOD AND BIASED PROCESSING OF SELF-RELEVANT INFORMATION	1995	No alcohol use disorder
4535	H. R. Kranzler, L. O. Bauer, D. Hersh, V. Klinghoffer	CARBAMAZEPINE TREATMENT OF COCAINE DEPENDENCE - A PLACEBO-CONTROLLED TRIAL	1995	No alcohol use disorder
4536	M. W. P. Carney	NEUROPSYCHIATRIC DISORDERS ASSOCIATED WITH NUTRITIONAL DEFICIENCIES - INCIDENCE AND THERAPEUTIC IMPLICATIONS	1995	No alcohol use disorder
4537	E. Nelson, J. Rice, N. Rochberg, J. Endicott, W. Coryell, H. S. Akiskal	AFFECTIVE-ILLNESS IN FAMILY MEMBERS AND MATCHED CONTROLS	1995	No alcohol use disorder
4540	M. R. Frone, M. Russell, M. L. Cooper	JOB STRESSORS, JOB INVOLVEMENT AND EMPLOYEE HEALTH - A TEST OF IDENTITY THEORY	1995	No alcohol use disorder
4573	M. G. Carta, B. Carpiniello, P. L. Morosini, N. Rudas	PREVALENCE OF MENTAL-DISORDERS IN SARDINIA - A COMMUNITY STUDY IN AN INLAND MINING DISTRICT	1991	No alcohol use disorder
4575	E. Schweizer, K. Rickels, W. G. Case, D. J. Greenblatt	CARBAMAZEPINE TREATMENT IN PATIENTS DISCONTINUING LONG-TERM BENZODIAZEPINE THERAPY - EFFECTS ON WITHDRAWAL SEVERITY AND OUTCOME	1991	No alcohol use disorder
4642	Y Cao, C Li, A Gregory, S Charlifue, Js Krause	Depressive symptomatology after spinal cord injury: a multi-center investigation of multiple racial-ethnic groups	2017	No alcohol use disorder
4665	J Kocsis	Acute and Long-term Pharmacotherapeutic Strategies in Pure Dysthymia: efficacy of Sertraline and Imipramine CONFERENCE ABSTRACT	1995	No alcohol use disorder
4725	A Rathbun, M Shardell, Ms Yau, M Baumgarten, E Stuart, M Hochberg	Pain severity as a mediator of the effect of depressive symptoms on physical performance in knee osteoarthritis	2016	No alcohol use disorder
4748	Sm Moosavi, M Ahmadi, M Amini, B Vazirzadeh	The effects of 40 and 80 mg hydro- alcoholic extract of crocus sativus in the treatment of mild to moderate depression	2014	No alcohol use disorder
4797	W Zhan, Av Shaboltas, Rv Skochilov, Ap Kozlov, Tv Krasnoselskikh, N Abdala	Depressive symptoms and unprotected sex in St. Petersburg, Russia	2012	No alcohol use disorder
4800	Cw Kahler, Ns Spillane, Am Busch, Am Leventhal	Time-varying smoking abstinence predicts lower depressive symptoms following smoking cessation treatment	2011	No alcohol use disorder
4805	P Seth, D Kidder, S Pals, J Parent, R Mbatia, K Chesang, D Mbilinyi, E Koech, M Nkingwa, F Katuta, A Ng'ang'a, P Bachanas	Psychosocial functioning and depressive symptoms among HIV-positive persons receiving care and treatment in Kenya, Namibia, and Tanzania	2014	No alcohol use disorder
4820	Rt Owen	Agomelatine: A novel pharmacological approach to treating depression	2009	No alcohol use disorder
4847	Rw Motl, As Birnbaum, My Kubik, Rk Dishman	Naturally occurring changes in physical activity are inversely related to depressive symptoms during early adolescence	2004	No alcohol use disorder
4884	A Miljatovic	Comparative effects of ziprasidone and quetiapine on sleep physiology measures in patients with major depressive disorders and insomnia	2015	No alcohol use disorder
4924	Jj Worthington, M Fava, Br Keefe, Je Alpert, Aa Nierenberg, Jf Rosenbaum	Moderate alcohol use and continuation antidepressant therapy conference abstract	1997	No alcohol use disorder
4926	M Kozela, M Bobak, A Besala, A Micek, R Kubinova, S Malyutina, D Denisova, M Richards, H Pikhart, A Peasey, M Marmot, A Pajak	The association of depressive symptoms with cardiovascular and all-cause mortality in Central and Eastern Europe: prospective results of the HAPIEE study	2016	No alcohol use disorder
4952	M Khrystychenko, Mt Vatutin, Ov Kieting, Vv Adarichev	Effect of buspirone hydrochloride on treatment compliance of patients with anxiety and depressive disorders and ischemic heart failure	2014	No alcohol use disorder
4967	eudract_number	Efficacy and safety of 3 doses of S 47445 versus placebo in patients with Alzheimer's disease at mild to moderate stages with depressive symptoms	2014	No alcohol use disorder
4973	D Sit, J McGowan, C Wiltrout, J Weingarden, Rs Diler, Jl Dills, J Luther, H Seltman, M Terman, S Wisniewski, Kl Wisner	A randomized, placebo-controlled trial of light therapy for bipolar depression: Antidepressant efficacy, side effects, changes in suicidality and sleep	2015	No alcohol use disorder
4988		Effects of stretching on menopausal and depressive symptoms in middle-aged women: A randomized controlled trial	2016	No alcohol use disorder
4991	B Bandelow	The effect of comorbid anxiety on outcomes in major depressive disorder (MDD)	2013	No alcohol use disorder
5024	Fc Bandiera, W Arguelles, M Gellman, Sf Castaneda, J Barnhart, P Gonzalez, El Navas-Nacher, H Salgado, Ga Talavera, N Schneiderman, Dj Lee	Cigarette smoking and depressive symptoms among Hispanic/Latino adults: Results from the Hispanic Community Health Study/Study of Latinos (HCHS/SOL)	2015	No alcohol use disorder
5028	Tm Goodness, Tp Palfai, Dm Cheng, Sm Coleman, C Bridden, E Blokhina, E Krupitsky, Jh Samet	Depressive symptoms and antiretroviral therapy (ART) initiation among HIV-infected Russian drinkers	2014	No alcohol use disorder
5029	Js Kerr, J Powell, I Hindmarch	The effects of reboxetine and amitriptyline, with and without alcohol on cognitive function and psychomotor performance	1996	No alcohol use disorder
5050	Actrn	RAndomised trial aiming to imProve the quality of lIfe of people with Dementia (Alzheimer's disease) plus their carers (RAPID-Plus)	2016	No alcohol use disorder
5056	S Rauch, E Olson, J Buchholz, I Rosso, W Killgore, C Webb, H Gogel	Internet-based cognitive behavioral therapy effects on symptom severity in major depressive disorder: Preliminary results from a randomized controlled trial	2014	No alcohol use disorder
5074	Je Wiersma, Dj Schaik, P Oppen, Jp McCullough, Ra Schoevers, Jj Dekker, Mb Blom, K Maas, Jh Smit, Bw Penninx, At Beekman	Treatment of chronically depressed patients: a multisite randomized controlled trial testing the effectiveness of 'Cognitive Behavioral Analysis System of Psychotherapy' (CBASP) for chronic depressions versus usual secondary care	2008	No alcohol use disorder
5076	L Saxon, S Skagerberg, S Borg, Aj Hiltunen	Should mood during intravenous alcohol administration be studied as a bi- or unipolar phenomenon? a pilot study	2010	No alcohol use disorder
5083	Tm Oakes, Ma Dellva, K Waterman, M Greenbaum, C Poppe, C Goldberger, J Ahl, Dg Perahia	Edivoxetine compared to placebo as adjunctive therapy to selective serotonin reuptake inhibitors in the prevention of symptom re-emergence in major depressive disorder	2015	No alcohol use disorder
5092	Wh Nelson, A Khan, Ww Orr	Delusional depression. Phenomenology, neuroendocrine function, and tricyclic antidepressant response	1984	No alcohol use disorder
5100	Av Cherian, So Lasopa, K Vaddiparti, Lb Cottler	Reductions in high risk sexual behavior among depressed and non-depressed women in the community participating peer delivered randomized controlled field trial	2013	No alcohol use disorder
5107	Aj Dean, Jb Saunders, Rt Jones, Rm Young, Jp Connor, Br Lawford	Does naltrexone treatment lead to depression? Findings from a randomized controlled trial in subjects with opioid dependence	2006	No alcohol use disorder
5124	H Tella, V Yalamanchili, Jc Gallagher	Effect of vitamin D3 supplementation on depression in post-menopausal women: a multi-dose randomized placebo controlled trial	2015	No alcohol use disorder
5131	Opgenoorth, Gabriel E Presslich O Schuster P E, M Zadrovich	Mood-dependent learning I. Endogenomorphic and psychoreactive depressions - influence of positive and negative feedback on expectancy shifts	1986	No alcohol use disorder
5133	S Ball, Ma Dellva, Dn D'Souza, Lb Marangell, Jm Russell, C Goldberger	A double-blind, placebo-controlled study of edivoxetine as an adjunctive treatment for patients with major depressive disorder who are partial responders to selective serotonin reuptake inhibitor treatment	2014	No alcohol use disorder
5145	M Sayyah, H Boostani, S Pakseresht, A Malayeri	Efficacy of hydroalcoholic extract of Rheum ribes L. in treatment of major depressive disorder	2009	No alcohol use disorder
5154	B Pangallo, Ma Dellva, Dn D'Souza, B Essink, J Russell, C Goldberger	A randomized, double-blind study comparing LY2216684 and placebo in the treatment of major depressive disorder	2011	No alcohol use disorder
5165	J Murphy, Ch Goldsmith, W Jones, Pt Oanh, Vc Nguyen	The effectiveness of a Supported Self-management task-shifting intervention for adult depression in Vietnam communities: study protocol for a randomized controlled trial	2017	No alcohol use disorder
5168	N Wiles, L Thomas, A Abel, M Barnes, F Carroll, N Ridgway, S Sherlock, N Turner, K Button, L Odondi, C Metcalfe, A Owen-Smith, J Campbell, A Garland, S Hollinghurst, B Jerrom, D Kessler, W Kuyken, J Morrison, K Turner, C Williams, T Peters, G Lewis	Clinical effectiveness and cost-effectiveness of cognitive behavioural therapy as an adjunct to pharmacotherapy for treatment-resistant depression in primary care: The CoBalT randomised controlled trial	2014	No alcohol use disorder
5173	Sm Marcus, Ea Young, Kb Kerber, S Kornstein, Ah Farabaugh, J Mitchell, Sr Wisniewski, Gk Balasubramani, Mh Trivedi, Aj Rush	Gender differences in depression: findings from the STAR*D study	2005	No alcohol use disorder
5177	Pmc Mommersteeg, L Arts, W Zijlstra, Jw Widdershoven, W Aarnoudse, J Denollet	Impaired health status, psychological distress, and personality in women and men with nonobstructive coronary artery disease	2017	No alcohol use disorder
5179	Ce Kure, Cf Ski, S Stewart, Y-K Chan, Mj Carrington, Dr Thompson	Potential impact of depression on health outcomes in a randomised control trial of multidisciplinary, nurse-led, home based intervention (HBI) to reduce secondary cardiac events	2014	No alcohol use disorder
5180	Rjt Mocking, Ts Nap, Am Westerink, J Assies, Fm Vaz, Mwj Koeter, Hg Ruhe, Ah Schene	Biological profiling of prospective antidepressant response in major depressive disorder: associations with (neuro)inflammation, fatty acid metabolism, and amygdala-reactivity	2017	No alcohol use disorder
5181	B Bandelow	Comorbid depression and anxiety - Understanding and treating complex patients	2009	No alcohol use disorder
5183	Da Richards, D Ekers, D McMillan, Rs Taylor, S Byford, Fc Warren, B Barrett, Pa Farrand, S Gilbody, W Kuyken, H O'Mahen, Er Watkins, Ka Wright, Sd Hollon, N Reed, S Rhodes, E Fletcher, K Finning	Cost and Outcome of Behavioural Activation versus Cognitive Behavioural Therapy for Depression (COBRA): a randomised, controlled, non-inferiority trial	2016	No alcohol use disorder
5184	S Strul, L Sorel, M Michiels, Jp Peters	Contribution of neo-electroencephalography in adult functional and psychiatric disorders	1992	No alcohol use disorder
5188	Dj Kupfer, E Frank, Ll Carpenter, K Neiswanger	Family history in recurrent depression	1989	No alcohol use disorder
5192	Cv Caldentey, F Bejarano, E Sempere, C Mateu, F Fiol, I Socias, A Leiva	Comparative efficacy of two interventions to discontinue long-term benzodiazepine use: A cluster randomised controlled trial in primary care. The BENZORED study	2014	No alcohol use disorder
5193	I Hindmarch	Effect of antidepressants on cognitive and psychomotor function: the lack of effect of reboxetine	1998	No alcohol use disorder
5195	A O'Neil, Al Hawkes, B Chan, K Sanderson, A Forbes, B Hollingsworth, J Atherton, Dl Hare, M Jelinek, K Eadie, Cb Taylor, B Oldenburg	A randomised, feasibility trial of a tele-health intervention for acute coronary syndrome patients with depression ('MoodCare'): study protocol	2011	No alcohol use disorder
5201	Mh Trivedi, Dw Morris, Sr Wisniewski, Aa Nierenberg, Bn Gaynes, Bt Kurian, D Warden, D Stegman, K Shores-Wilson, Aj Rush	Clinical and sociodemographic characteristics associated with suicidal ideation in depressed outpatients	2013	No alcohol use disorder
5202	B O'Neill, Be Leonard	Abnormal zymosan-induced neutrophil chemiluminescence as a marker of depression	1990	No alcohol use disorder
5203	Sa Millar, L Duncan, B Tiplady	Ethanol-induced CNS depression and divided attention	1995	No alcohol use disorder
5204	Actrn	Randomised trial aiming to prevent development of depression and improve quality of life in individuals with dementia (Alzheimer?s disease)	2016	No alcohol use disorder
5205	A Turner, J Hambridge, A Baker, J Bowman, P McElduff	Randomised controlled trial of group cognitive behaviour therapy versus brief intervention for depression in cardiac patients	2013	No alcohol use disorder
5210	Da Richards, Jj Hill, L Gask, K Lovell, C Chew-Graham, P Bower, J Cape, S Pilling, R Araya, D Kessler, Jm Bland, C Green, S Gilbody, G Lewis, C Manning, A Hughes-Morley, M Barkham	Clinical effectiveness of collaborative care for depression in UK primary care (CADET): cluster randomised controlled trial	2013	No alcohol use disorder
5217	E Schramm, L Kriston, I Zobel, J Bailer, K Wambach, M Backenstrass, Jp Klein, D Schoepf, K Schnell, A Gumz, P Bausch, T Fangmeier, R Meister, M Berger, M Hautzinger, M Härter	Effect of Disorder-Specific vs Nonspecific Psychotherapy for Chronic Depression: a Randomized Clinical Trial	2017	No alcohol use disorder
5224	Ns Iyer, K Osann, S Hsieh, Ja Tucker, Bj Monk, El Nelson, L Wenzel	Health Behaviors in Cervical Cancer Survivors and Associations with Quality of Life	2016	No alcohol use disorder
5234	Fj Kay-Lambkin, Al Baker, Nm Lee, L Jenner, Tj Lewin	The influence of depression on treatment for methamphetamine use	2011	No alcohol use disorder
5247	R Carhart-Harris	5-HT2A agonist drugs as new treatments in psychiatry	2016	No alcohol use disorder
5250	J Chatwin, T Kendrick	Protocol for the THREAD (THREshold for AntiDepressants) study: a randomised controlled trial to determine the clinical and cost-effectiveness of antidepressants plus supportive care, versus supportive care alone, for mild to moderate depression in UK general practice	2007	No alcohol use disorder
5253	I Groeneweg-Koolhoven, Mwm Waal, Gm Weele, J Gussekloo, Rc Mast	Quality of life in community-dwelling older persons with apathy	2014	No alcohol use disorder
5257	Mb Detweiler, Ja Self, S Lane, L Spencer, B Lutgens, Dy Kim, Mh Halling, Tc Rudder, Lp Lehmann	Horticultural therapy: a pilot study on modulating cortisol levels and indices of substance craving, posttraumatic stress disorder, depression, and quality of life in veterans	2015	No alcohol use disorder
5264	Kl Cropsey, Jh Willig, Mj Mugavero, Hm Crane, C McCullumsmith, S Lawrence, Jl Raper, Mathews W Christopher, S Boswell, Mm Kitahata, Je Schumacher, Ms Saag	Cigarette Smokers are Less Likely to Have Undetectable Viral Loads: Results from Four HIV Clinics	2016	No alcohol use disorder
5267	J Keszte, H Danker, A Dietz, E Meister, F Pabst, O Guntinas-Lichius, J Oeken, S Singer, A Meyer	Course of psychiatric comorbidity and utilization of mental health care after laryngeal cancer: a prospective cohort study	2017	No alcohol use disorder
5268	Cd Velde	Maprotiline versus imipramine and placebo in neurotic depression	1981	No alcohol use disorder
5271	W Qu, Y-Y Qin	Improvement of sleep and anxiety in patients of major depression with fluoxetine combined with small dose of olanzapine	2005	No alcohol use disorder
5273	Lambkin Fj Kay, Al Baker, R McKetin, N Lee	Stepping through treatment: reflections on an adaptive treatment strategy among methamphetamine users with depression	2010	No alcohol use disorder
5280	C Paul, F Tzelepis, A Bisquera, N Noble, J Wiggers	Just how high-risk are ongoing smokers? Exploring clusters of health risk behaviours among current and ex-smokers	2016	No alcohol use disorder
5282	Bg Woodcock, Pa Thürmann, S Pfleiderer, N Reifart	24-hour anti-ischaemic action with once daily nifedipine. Experience obtained with a fatty-alcohol matrix tablet in patients with coronary artery disease	1992	No alcohol use disorder
5284	L Robins, J Newby, K Wilhelm, J Smith, T Fletcher, T Ma, A Finch, L Campbell, G Andrews	Internet-delivered cognitive behaviour therapy for depression in people with diabetes: Study protocol for a randomised controlled trial	2015	No alcohol use disorder
5286	P Selic, I Svab, J Rifel, Dr Pavlic, A Cerne, M King, I Nazareth	The pattern of physical comorbidity and the psychosocial determinants of depression: A prospective cohort study on a representative sample of family practice attendees in Slovenia	2011	No alcohol use disorder
5294	Bp Marriott, Jr Hibbeln, Tk Killeen, Km Magruder, K Holes-Lewis, Bk Tolliver, Th Turner	Design and methods for the Better Resiliency Among Veterans and non-Veterans with Omega-3's (BRAVO) study: a double blind, placebo-controlled trial of omega-3 fatty acid supplementation among adult individuals at risk of suicide	2016	No alcohol use disorder
5308	Cg Foy, Jc Newman, Dr Berlowitz, Lp Russell, Pl Kimmel, Vg Wadley, Hn Thomas, Aj Lerner, Wt Riley	Blood Pressure, Sexual Activity, and Dysfunction in Women With Hypertension: baseline Findings From the Systolic Blood Pressure Intervention Trial (SPRINT)	2016	No alcohol use disorder
5321	B Vandel, S Vandel, Jm Jounet, G Allers, R Volmat	Relationship between the plasma concentration of clomipramine and desmethylclomipramine in depressive patients and the clinical response	1982	No alcohol use disorder
5328	A Vachon, L Altman, J Hashash, A Fabio, V Chedid, C Williams, C Rivers, G Thorkelson, D Binion, M Regueiro, E Szigethy	Risk factors for suicidality amongst depressed IBD patients	2016	No alcohol use disorder
5331	Ja Boscarino, Re Adams, Eb Foa, Pj Landrigan	A propensity score analysis of brief worksite crisis interventions after the World Trade Center disaster: implications for intervention and research	2006	No alcohol use disorder
5337	Rb Mansur, Lb Rizzo, Cm Santos, E Asevedo, Gr Cunha, Mn Noto, M Pedrini, M Zeni, Q Cordeiro, Rs McIntyre, E Brietzke	Impaired glucose metabolism moderates the course of illness in bipolar disorder	2016	No alcohol use disorder
5341	D Schneider, I Zobel, M Härter, S Kech, M Berger, E Schramm	Is interpersonal psychotherapy a woman specific method? Results of a randomized controlled study	2008	No alcohol use disorder
5343	C Derouesne, I Cailler, F Kohler, F Piette, P Boyer, B Sauron, S Lubin	Effectiveness of adrafinil on the memory complaint in the adult over fifty years of age: results of a controlled double blind therapeutic trial of adrafinil versus placebo	2001	No alcohol use disorder
5365	M Ruiz-Castell, N-B Kandala, A Kuemmerle, A Schritz, J Barre, C Delagardelle, S Krippler, J-C Schmit, S Stranges	Hypertension burden in Luxembourg Individual risk factors and geographic variations, 2013 to 2015 European Health Examination Survey	2016	No alcohol use disorder
5371	Ka Gendall, Pr Joyce, Rt Mulder, Se Luty	Thyroid indices and response to fluoxetine and nortriptyline in major depression	2003	No alcohol use disorder
5377	Jd Carter, Vv McIntosh, J Jordan, Rj Porter, Cm Frampton, Pr Joyce	Psychotherapy for depression: a randomized clinical trial comparing schema therapy and cognitive behavior therapy	2013	No alcohol use disorder
5383	Hc Gooding, N Sharma	An educational intervention to increase preventive health services provided to adolescents and young adults by internal medicine physicians	2011	No alcohol use disorder
5388	Sr Land, Fl Walcott, Q Liu, Dl Wickerham, Jp Costantino, Pa Ganz	Patient-reported outcomes and behavioral risk factors as predictors of chemoprevention adherence among women in the National Surgical Adjuvant Breast and Bowel Program (NSABP) Breast Cancer Prevention P-1 trial	2014	No alcohol use disorder
5390	Barbier,Cahors,Chalamet	Open randomized study of diazepam (drops) versus a phenobarbital-containing preparation (Sedatonyl) in anxiety and minor depressive illness encountered in general practice	1981	No alcohol use disorder
5393	H Saadat, D Snow, S Ottenheimer, F Dai, Z Kain	The case for a well-being program for residents in training: Preliminary findings	2012	No alcohol use disorder
5399	P Posadzki, N Mastellos, R Ryan, Lh Gunn, Lm Felix, Y Pappas, M-P Gagnon, Sa Julious, L Xiang, B Oldenburg, J Car	Automated telephone communication systems for preventive healthcare and management of long-term conditions	2016	No alcohol use disorder
5402	M-A Enoch, H Kitzman, J Smith, E Anson, C Hodgkinson, D Goldman, D Olds	A longitudinal study in mothers and firstborn children of genetic and environmental influences on externalizing and internalizing disorders across development	2014	No alcohol use disorder
5404	S Akhondzadeh, L Kashani, A Fotouhi, S Jarvandi, M Mobaseri, M Moin, M Khani, Ah Jamshidi, K Baghalian, M Taghizadeh	Comparison of Lavandula angustifolia Mill. tincture and imipramine in the treatment of mild to moderate depression: a double-blind, randomized trial	2003	No alcohol use disorder
5405	P Knekt, Ma Laaksonen, R Raitasalo, P Haaramo, O Lindfors	Changes in lifestyle for psychiatric patients three years after the start of short- and long-term psychodynamic psychotherapy and solution-focused therapy	2010	No alcohol use disorder
5406	Cm Banki, M Arato, Z Papp, M Kurcz	The effect of dexamethasone on cerebrospinal fluid monoamine metabolites and cortisol in psychiatric patients	1983	No alcohol use disorder
5408	J Topolovec-Vranic, A Schuler, A Gozdzik, J Somers, P-E Bourque, Cj Frankish, J Jbilou, S Pakzad, Lazgare Li Palma, Sw Hwang	The high burden of traumatic brain injury and comorbidities amongst homeless adults with mental illness	2017	No alcohol use disorder
5410	M Carey, R Sanson-Fisher, C Oldmeadow, E Mansfield, J Walsh	Improving self-management of cancer risk factors, underscreening for cancer and depression among general practice patients: study protocol of a randomised controlled trial	2016	No alcohol use disorder
5411	D Rasoul, H Uppal, S Chandran, Sc Wong, J Sarma, R Potluri	Trends of psychiatric co-morbidities amongst patients with hypertrophic cardiomyopathy: a large observational cohort study spanning 14 years	2017	No alcohol use disorder
5416	M Miret, Ff Caballero, R Huerta-Ramirez, Mv Moneta, B Olaya, S Chatterji, Jm Haro, Jl Ayuso-Mateos	Factors associated with suicidal ideation and attempts in Spain for different age groups. Prevalence before and after the onset of the economic crisis	2014	No alcohol use disorder
5419	Mj Rotheram-Borus, Im Roux, M Tomlinson, N Mbewu, Ws Comulada, K Roux, J Stewart, Mj O'Connor, M Hartley, K Desmond, E Greco, Cm Worthman, F Idemundia, D Swendeman	Philani Plus (+): a Mentor Mother community health worker home visiting program to improve maternal and infants' outcomes	2011	No alcohol use disorder
5420	M Valtonen, T Raiskila, J Veijola, K Läksy, Ml Kauhanen, J Kiuttu, M Joukamaa, T Hintsa, A Tuulio-Henriksson	Enhancing sense of coherence via early intervention among depressed occupational health care clients	2015	No alcohol use disorder
5421	Nmk Bacon, Sf Bacon, Jh Atkinson, Ma Slater, Tl Patterson, I Grant, Sr Garfin	Somatization symptoms in chronic low back pain patients	1994	No alcohol use disorder
5423	J Piwo?ski, A Piwo?ska, E Sygnowska	Is level of social support associated with health behaviours modifying cardiovascular risk? Results of the WOBASZ study	2012	No alcohol use disorder
5426	S Fudalej, M Wojnar	Influence of the methadone maintenance treatment on social and health condition in opioid-dependent individuals	2016	No alcohol use disorder
5428	S Park, Jp Hong, Hj Jeon, S Seong, Mj Cho	Childhood exposure to psychological trauma and the risk of suicide attempts: The modulating effect of psychiatric disorders	2015	No alcohol use disorder
5435	Y Tajalizadekhoob, F Sharifi, H Fakhrzadeh, M Mirarefin, M Ghaderpanahi, Z Badamchizade, S Azimipour	The effect of low-dose omega 3 fatty acids on the treatment of mild to moderate depression in the elderly: a double-blind, randomized, placebo-controlled study	2011	No alcohol use disorder
5437	L Thomas, J Mulligan, V Mason, D Tallon, N Wiles, P Cowen, D Nutt, M O'Donovan, D Sharp, T Peters, G Lewis	GENetic and clinical predictors of treatment response in depression: the GenPod randomised trial protocol	2008	No alcohol use disorder
5438	Pfc Bayliss, Sm Duncan	The clinical pharmacology of viloxazine hydrochloride - a new antidepressant of novel chemical structure	1974	No alcohol use disorder
5441	Dg Campbell, Bl Felker, Cf Liu, Em Yano, Je Kirchner, D Chan, Lv Rubenstein, Ef Chaney	Prevalence of depression-PTSD comorbidity: implications for clinical practice guidelines and primary care-based interventions	2007	No alcohol use disorder
5442	A Humaira, J Downar, D Blumberger, K Green, E McLellan, N Ainsworth, M Danilewitz, C Dobek, C Pang, J Brown	Repetitive transcranial magnetic stimulation (rTMS) side effect characterization for treatment resistant depression: non-inferiority rTMS trial	2017	No alcohol use disorder
5447	S El-Den, T Chen, R Moles, C O'Reilly	Final year BPharm students' mental health first aid skills: a comparison of self-evaluations and tutor evaluations	2016	No alcohol use disorder
5450	Sb Ho, De Kaplan, S Byrne, S Moon, A Copans, L Rossaro, A Roy, H Le, H Dvory-Sobol, Y Zhu, Dm Brainard, W Guyer, Tr Morgan, G Brown, R Cheung, M Fuchs, B Gilliam, S Ho, L Jeffers, D Kaplan, J Lim, A Monto, T Morgan, S Naggie, P Pandya, A Peyton, D Rimland, O Shaikh, R Talwani, B Yoffee, E Cartwright	Efficacy of Sofosbuvir Plus Ribavirin in Veterans With Hepatitis C Virus Genotype 2 Infection, Compensated Cirrhosis, and Multiple Comorbidities	2017	No alcohol use disorder
5456	Es Paykel, Ps West, Pr Rowan, Rr Parker	Influence of acetylator phenotype on antidepressant effects of phenelzine	1982	No alcohol use disorder
5457	M Sabbagh, B Decourt, C Liebsack, S Sirrel, A Walker, A Gonzales, M Macias, S Jacobson, M Malek-Ahmadi, C Belden	A phase II double-blind, placebocontrolled randomized trial of an escalating dose of thalidomide in the treatment of Alzheimer's disease: Baseline characteristics	2013	No alcohol use disorder
5468	R Marino, T Phillips, A Pizon	Varying contribution of ethanol to serum osmolality in acute intoxication	2017	No alcohol use disorder
5481	E Guthrie, N Kapur, K Mackway-Jones, C Chew-Graham, J Moorey, E Mendel, Fm Francis, S Sanderson, C Turpin, G Boddy	Predictors of outcome following brief psychodynamic-interpersonal therapy for deliberate self-poisoning	2003	No alcohol use disorder
5490	Ke Assmann, C Lassale, Va Andreeva, C Jeandel, S Hercberg, P Galan, E Kesse-Guyot	A healthy dietary pattern at midlife, combined with a regulated energy intake, is related to increased odds for healthy aging	2015	No alcohol use disorder
5492	Ds Buist, Az LaCroix, Dm Black, F Harris, J Blank, K Ensrud, D Edgerton, S Rubin, Km Fox	Inclusion of older women in randomized clinical trials: factors associated with taking study medication in the fracture intervention trial	2000	No alcohol use disorder
5495	Kd László, I Janszky, S Ahnve	Income and recurrent events after a coronary event in women	2008	No alcohol use disorder
5496	eudract_number	Study to find out whether AADvac1 is safe and efficient for patient with mild Alzheimer's disease	2015	No alcohol use disorder
5498	Actrn	ART & DEMENTIA: does an art program enhance wellbeing and markers of neuroplasticity in people with dementia?	2016	No alcohol use disorder
5504	Aj Rush, Ml Crismon, Tm Kashner, Mg Toprac, Tj Carmody, Mh Trivedi, T Suppes, Al Miller, Mm Biggs, K Shores-Wilson, Bp Witte, Sp Shon, Wv Rago, Kz Altshuler	Texas Medication Algorithm Project, phase 3 (TMAP-3): rationale and study design	2003	No alcohol use disorder
5506	R Muller, F Hummel, R Bode	Treatment of anxious-depressive patients. Double blind study of metaclazepam versus diazepam	1987	No alcohol use disorder
5512	Je Terrell, Sg Fisher, Gt Wolf	Long-term quality of life after treatment of laryngeal cancer. The Veterans Affairs Laryngeal Cancer Study Group	1998	No alcohol use disorder
5516	Z Butt, Ma Dew, Q Liu, Ma Simpson, Ar Smith, J Zee, Bw Gillespie, Se Abbey, Dp Ladner, R Weinrieb, Ra Fisher, S Hafliger, N Terrault, J Burton, Ah Sherker, A Dimartini	Psychological Outcomes of Living Liver Donors From a Multicenter Prospective Study: results From the Adult-to-Adult Living Donor Liver Transplantation Cohort Study2 (A2ALL-2)	2017	No alcohol use disorder
5518		Employment Status and Mental Health: Mediating Roles of Social Support and Coping Strategies	2016	No alcohol use disorder
5519	A Baker, Nk Lee, M Claire, Tj Lewin, T Grant, S Pohlman, Jb Saunders, F Kay-Lambkin, P Constable, L Jenner, Vj Carr	Brief cognitive behavioural interventions for regular amphetamine users: a step in the right direction	2005	No alcohol use disorder
5520	Pf Sullivan, Cm Bulik, Fa Carter, Pr Joyce	The significance of a history of childhood sexual abuse in bulimia nervosa	1995	No alcohol use disorder
5521	Hc Wilcox, Jc Anthony	The development of suicide ideation and attempts: an epidemiologic study of first graders followed into young adulthood	2004	No alcohol use disorder
5527	A Sanchez-Villegas, Ma Martinez-Gonzalez, R Estruch, J Salas-Salvado, D Corella, Mi Covas, F Aros, D Romaguera, E Gomez-Gracia, J Lapetra, X Pinto, Ja Martinez, Rm Lamuela-Raventos, E Ros, A Gea, J Warnberg, L Serra-Majem	Mediterranean dietary pattern and depression: The PREDIMED randomized trial	2013	No alcohol use disorder
5528	L Wang, J Li	Role of educational intervention in the management of comorbid depression and hypertension	2003	No alcohol use disorder
5540	Jr Siewert, R Ottenjann, K Heilmann	Treatment and prophylaxis of refluxoesophagitis: results of a multicenter trial with cimetidine. Part 1: epidemiological data and results of acute treatment	1986	No alcohol use disorder
5546	H Saadat, Dl Snow, S Ottenheimer, F Dai, Zn Kain	Wellness program for anesthesiology residents: a randomized, controlled trial	2012	No alcohol use disorder
5547	An Kharlamov	Cardiovascular burden and percutaneous interventions in Russian Federation: systematic epidemiological update	2017	No alcohol use disorder
5549	Actrn	Does creatine enhance the effects of cognitive training in older adults with mild cognitive impairment?	2016	No alcohol use disorder
5551	G Fischer, H Eder, R Jagsch, K Diamant, W Gombas, S Kasper	Relapse prevention with opioid agonists and antagonists in heroin addiction	1997	No alcohol use disorder
5552	Y Kaya, Beji N Kizilkaya, Y Aydin, H Hassa	The effect of health-promoting lifestyle education on the treatment of unexplained female infertility	2016	No alcohol use disorder
5553	eudract_number	A clinical study performed at several sites with a treatment duration of 6 months, with 3 treatment arms (2 different dosages LM11A-31-BHS and 1 placebo), which are randomly distributed in a double-blind manner (neither physician nor patient will know which treatment arm) between the patients to evaluate safety, tolerability and other questions of research of the two different oral dosages of LM1…	2016	No alcohol use disorder
5555	A Chiricozzi, G Giovanardi, Caro Dr Caposiena, C Simone, M Iannone, C Franceschini, T Oranges, S Garcovich, S D'Adamio, V Dini, K Peris, L Bianchi	Preliminary data from a multicenter observational prospective study	2017	No alcohol use disorder
5563	Jm Saxton, A Daley, N Woodroofe, R Coleman, H Powers, N Mutrie, V Siddall, H Crank	Study protocol to investigate the effect of a lifestyle intervention on body weight, psychological health status and risk factors associated with disease recurrence in women recovering from breast cancer treatment	2006	No alcohol use disorder
5566	Baj Spijker, Al Calear, Pj Batterham, Aj Mackinnon, Ja Gosling, Ajfm Kerkhof, D Solomon, H Christensen	Reducing suicidal thoughts in the Australian general population through web-based self-help: Study protocol for a randomized controlled trial	2015	No alcohol use disorder
5568	Em Sobas, S Videla, A Vazquez, I Fernandez, Mj Maldonado, J-C Pastor	Pain perception description after advanced surface ablation	2017	No alcohol use disorder
5580	Ca Tsitsakis, A Karasavvoglou, E Tsaridis, G Ramantani, G Florou, P Polychronidou, S Stamatakis	Features of public healthcare services provided to migrant patients in the Eastern Macedonia and Thrace Region (Greece)	2017	No alcohol use disorder
5582	J Strang, K Reed, K Bogdanowicz, J Bell, R Waal, J Keen, P Beavan, S Baillie, A Knight	Randomised Comparison of a Novel Buprenorphine Oral Lyophilisate versus Existing Buprenorphine Sublingual Tablets in Opioid-Dependent Patients: a First-in-Patient Phase II Randomised Open Label Safety Study	2017	No alcohol use disorder
5584	N Oguz, Et Oral, M Oguz	Temperament and personality traits of bipolar disorder I patients comorbid with adult attention deficit hyperactivity disorder	2014	No alcohol use disorder
5585	A Mackenzie, S Harvey, L Mewton, G Andrews	Occupational impact of internet-delivered cognitive behaviour therapy for depression and anxiety: reanalysis of data from five Australian randomised controlled trials	2014	No alcohol use disorder
5595	Pa Cioe, Bj Anderson, Md Stein	Change in symptoms of erectile dysfunction in depressed men initiating buprenorphine therapy	2013	No alcohol use disorder
5598	Cr Martinez, Jm Eddy	Effects of culturally adapted parent management training on Latino youth behavioral health outcomes	2005	No alcohol use disorder
5599	S-M Hwang, K-W Choe, S-H Cho, S-J Yoon, D-E Park, J-S Kang, M-J Kim, B-C Chun, S-M Lee	The adverse events of influenza A (H1N1) vaccination and its risk factors in healthcare personnel in 18 military healthcare units in Korea	2011	No alcohol use disorder
5600	eudract_number	A 12 week, multicentre, study investigating the efficacy of ORM-12741 on agitation/aggression symptoms in patients with Alzheimer's Disease	2015	No alcohol use disorder
5602	Er Skidmore, Dr Dawson, Em Whyte, Mb Holm, Jt Becker	Closing the gap: Early intervention for cognitive disability after stroke	2012	No alcohol use disorder
5608	Rh Perlis, Rw Baker, Ca Zarate, Eb Brown, Lm Schuh, Hh Jamal, M Tohen	Olanzapine versus risperidone in the treatment of manic or mixed States in bipolar I disorder: a randomized, double-blind trial	2006	No alcohol use disorder
5612	F Frolund	Treatment of depression in general practice: a controlled trial of flupenthixol ('Fluanxol')	1974	No alcohol use disorder
5613	Actrn	Evaluation of donepezil transdermal delivery system (TDS) formulations versus oral donezepil (aricept) in healthy volunteers	2015	No alcohol use disorder
5614	Ra Stewart, Kj Sharples, Fm North, Db Menkes, J Baker, J Simes	Long-term assessment of psychological well-being in a randomized placebo-controlled trial of cholesterol reduction with pravastatin. The LIPID Study Investigators	2000	No alcohol use disorder
5620	H Müller, R Battegay	Working experiments with and without digitalis for the demonstration of latent cardiac insufficiency in psychiatric patients 50-70 years old in comparison with healthy control subjects 20-30 years old	1970	No alcohol use disorder
5621	F Eckmann, L Badalik	Clinical studies with oxypertine in chronically psychotic patients	1970	No alcohol use disorder
5622		Canadian Society for Epidemiology and Biostatics 2012 National Student Conference	2012	No alcohol use disorder
5627	R Kryscio, E Abner, A Caban-Holt, M Mathews, F Schmitt	Baseline memory problems associate with clinical impairments eight years later: Centralized follow-up in the preadvise trial	2013	No alcohol use disorder
5631	Mp Schaub, Lj Maier, A Wenger, L Stark, O Berg, T Beck, Bb Quednow, S Haug	Evaluating the efficacy of a web-based self-help intervention with and without chat counseling in reducing the cocaine use of problematic cocaine users: The study protocol of a pragmatic three-arm randomized controlled trial	2015	No alcohol use disorder
5635	Sk Dobscha, K Corson, Rq Leibowitz, Md Sullivan, Ms Gerrity	Rationale, design, and baseline findings from a randomized trial of collaborative care for chronic musculoskeletal pain in primary care	2008	No alcohol use disorder
5640	H Holmen, A Wahl, A Torbjornsen, Ak Jenum, Mc Smastuen, L Ribu	Stages of change for physical activity and dietary habits in persons with type 2 diabetes included in a mobile health intervention: The Norwegian study in RENEWING HEALTH	2016	No alcohol use disorder
5642	Sk Dobscha, K Corson, M Gerrity	Comorbid PTSD and alcohol abuse in veterans with elevated depression scores	2004	No alcohol use disorder
5653	V Jorgensen, Forslund E Butler, E Franzen, A Opheim, A Seiger, A Stahle, C Hultling, Jk Stanghelle, K Wahman, Roaldsen K Skavberg	Factors Associated With Recurrent Falls in Individuals With Traumatic Spinal Cord Injury: a Multicenter Study	2016	No alcohol use disorder
5655	G Gerra, G Fertonani, A Zaimovic, I Rota-Graziosi, P Avanzini, R Caccavari, R Delsignore, A Lucchini	Hostility in heroin abusers subtypes: fluoxetine and naltrexone treatment	1995	No alcohol use disorder
5656	Y-J Kim, Y Park, D-H Kang, C-H Kim	Excessive Exercise Habits in Marathoners as Novel Indicators of Masked Hypertension	2017	No alcohol use disorder
5657	F Beier, K Schmitt, A-S Bouillon, C Hasenbank, L Vankann, P Ambrosch, T Hoffmann, R Fietkau, J Panse, Th Brummendorf	Oral cavity carcinomas as primary manifestation of telomere maintenance disorders (telomeropathies)	2016	No alcohol use disorder
5658		Causes of macrocytic anemia among 628 patients: mean corpuscular volumes of 114 and 130 fL as critical markers for categorization	2016	No alcohol use disorder
5662	P Lynch, T Hassanein, R Hilsabeck, J Stange	Grading hepatic encephalopathy in a controlled trial of MARS. Performance of two scales	2004	No alcohol use disorder
5666	A Bogaerts, R Devlieger, E Nuyts, I Witters, B Bergh	Effect of psycho-education in obese pregnant women on pregnancy outcomes, randomized controlled trial	2012	No alcohol use disorder
5668	F Sampogna, L Puig, P Spuls, G Girolomoni, M Radtke, B Kirby, M Brunori, P Bergmans, P Smirnov, J Rundle, F Lavie, C Paul	Prevalence of alexithymia in patients with psoriasis and its association with disease burden: a multicentre observational study	2017	No alcohol use disorder
5671	I Jaussent, Y Dauvilliers, M-L Ancelin, J-F Dartigues, B Tavernier, J Touchon, K Ritchie, A Besset	Insomnia symptoms in older adults: Associated factors and gender differences	2011	No alcohol use disorder
5673	Lp Dale, R Whittaker, Y Jiang, R Stewart, A Rolleston, R Maddison	Improving coronary heart disease self-management using mobile technologies (Text4Heart): a randomised controlled trial protocol	2014	No alcohol use disorder
5680	D Fagan, B Tiplady, Db Scott	Effects of ethanol on psychomotor performance	1987	No alcohol use disorder
5681	Db Vaupel, Wr Lange, Ed London	Effects of verapamil on morphine-induced euphoria, analgesia and respiratory depression in humans	1993	No alcohol use disorder
5684	Af Bogaerts, R Devlieger, E Nuyts, I Witters, W Gyselaers, Br Bergh	Effects of lifestyle intervention in obese pregnant women on gestational weight gain and mental health: a randomized controlled trial	2013	No alcohol use disorder
5686	Hr Khouzam	A review of trazodone use in psychiatric and medical conditions	2017	No alcohol use disorder
5689	De Kemp, Lg Sylvia, Jr Calabrese, Aa Nierenberg, Me Thase, Na Reilly-Harrington, Mj Ostacher, Ac Leon, Ta Ketter, Es Friedman, Cl Bowden, Dj Rabideau, M Pencina, Dv Iosifescu	General medical burden in bipolar disorder: Findings from the LiTMUS comparative effectiveness trial	2014	No alcohol use disorder
5691	Nvo Bento-Torres, J Bento-Torres, Am Tomas, Vo Costa, Pgr Correa, Cnm Costa, Nyv Jardim, Cw Picanco-Diniz	Influence of schooling and age on cognitive performance in healthy older adults	2017	No alcohol use disorder
5693	Ior ChiCtr	A 3-arm randomized controlled trial on the effects of dance movement Intervention and exercises on elderly with early dementia	2015	No alcohol use disorder
5694	Wv Bobo, Na Reilly-Harrington, Ta Ketter, Bd Brody, G Kinrys, De Kemp, Rc Shelton, Sl McElroy, Lg Sylvia, Jh Kocsis, Mg McInnis, Es Friedman, V Singh, M Tohen, Cl Bowden, T Deckersbach, Jr Calabrese, Me Thase, Aa Nierenberg, Dj Rabideau, Da Schoenfeld, Sv Faraone, M Kamali	Complexity of illness and adjunctive benzodiazepine use in outpatients with bipolar I or II disorder: results from the Bipolar CHOICE study	2015	No alcohol use disorder
5698	Ls Cox, Ca Patten, Rd Hurt, Td Wolter, It Croghan, Kp Offord, Rs Niaura	Bupropion use for relapse prevention in smokers with a former history of major depression or alcoholism (PO3 10)	2001	No alcohol use disorder
5703	E Kesse-Guyot, Va Andreeva, C Jeandel, M Ferry, S Hercberg, P Galan	A healthy dietary pattern at midlife is associated with subsequent cognitive performance	2012	No alcohol use disorder
5705	Mj O'Donnell, Hc Diener, Rl Sacco, Aa Panju, R Vinisko, S Yusuf	Chronic pain syndromes after ischemic stroke: PRoFESS trial	2013	No alcohol use disorder
5710	Hu eudract_number	A phase III safety and efficacy study of ALZT-OP1 in subjects with evidence of early Alzheimer?s disease	2015	No alcohol use disorder
5714	Ms Harned, Al Chapman, Et Dexter-Mazza, A Murray, Ka Comtois, Mm Linehan	Treating co-occurring Axis I disorders in recurrently suicidal women with borderline personality disorder: a 2-year randomized trial of dialectical behavior therapy versus community treatment by experts	2008	No alcohol use disorder
5717	Bl Ramaekers, Jj Janssen-Boyne, Ap Gorgels, Hj Vrijhoef	Adherence among telemonitored patients with heart failure to pharmacological and nonpharmacological recommendations	2009	No alcohol use disorder
5719	Actrn	The effect of computerised cognitive training on memory outcomes in older adults with documented cognitive decline	2015	No alcohol use disorder
5720	eudract_number	Double-blind, placebo-controlled, parallel-group, efficacy and safety study of Crenezumab in patients with prodromal- to-mild Alzheimer?s disease	2016	No alcohol use disorder
5721	M Rzewuska, K Sobucka	Therapeutic Effect of Diltiazem in Tardive Dyskinesia CONFERENCE ABSTRACT	1995	No alcohol use disorder
5723	Tj Spencer, Sv Faraone, D Michelson, La Adler, Fw Reimherr, Sj Glatt, J Biederman	Atomoxetine and adult attention-deficit/hyperactivity disorder: the effects of comorbidity	2006	No alcohol use disorder
5724	Ja Boscarino, J Chang	Higher abnormal leukocyte and lymphocyte counts 20 years after exposure to severe stress: research and clinical implications	1999	No alcohol use disorder
5734	M Schaub, R Sullivan, S Haug, L Stark	Web-based cognitive behavioral self-help intervention to reduce cocaine consumption in problematic cocaine users: randomized controlled trial	2012	No alcohol use disorder
5735	S Gillham, R Endacott	Impact of enhanced secondary prevention on health behaviour in patients following minor stroke and transient ischaemic attack: a randomized controlled trial	2010	No alcohol use disorder
5740	N Saquib, Jp Pierce, J Saquib, Sw Flatt, L Natarajan, Wa Bardwell, Re Patterson, Ml Stefanick, Ca Thomson, Cl Rock, La Jones, Eb Gold, N Karanja, Ba Parker	Poor physical health predicts time to additional breast cancer events and mortality in breast cancer survivors	2011	No alcohol use disorder
5741	S Basu, R Hamad, Js White, S Modrek, Dh Rehkopf, Mr Cullen	The EARN-health trial: Protocol for a randomised controlled trial to identify health effects of a financial savings programme among low-income US adults	2015	No alcohol use disorder
5745	C Vicens, I Socias, C Mateu, A Leiva, F Bejarano, E Sempere, J Basora, V Palop, M Mengual, Jl Beltran, E Aragonès, G Lera, S Folch, Jl Piñol, M Esteva, M Roca, A Arenas, Sureda M Mar, F Campoamor, F Fiol	Comparative efficacy of two primary care interventions to assist withdrawal from long term benzodiazepine use: a protocol for a clustered, randomized clinical trial	2011	No alcohol use disorder
5746	Me Hale, Y Ma, R Malamut	Six-month, open-label study of hydrocodone extended release formulated with cima abusedeterrence technology platform: Safety, maintenance of analgesia, and abuse potential	2016	No alcohol use disorder
5747	Tt Haug, I Wilhelmsen, H Ursin, A Berstad	What are the real problems for patients with functional dyspepsia?	1995	No alcohol use disorder
5749	M Schaub, R Sullivan, L Stark	Snow control - an RCT protocol for a web-based self-help therapy to reduce cocaine consumption in problematic cocaine users	2011	No alcohol use disorder
5750	S Westra, Yhm Krul-Poel, Hj Wijland, Wee Mm Ter, F Stam, P Lips, F Pouwer, S Simsek	Effect of vitamin D supplementation on health status in non-vitamin D deficient people with type 2 diabetes mellitus	2016	No alcohol use disorder
5753	Rw Robinson, Cw Zwillich, Eo Bixler, Rj Cadieux, A Kales, Dp White	Effects of oral narcotics on sleep-disordered breathing in healthy adults	1987	No alcohol use disorder
5754	P Lopez-Jornet, Berdugo M Lucero, A Fernandez-Pujante, Cf C, C Z Lavella, Pf A, Sr J, Fj Silvestre	Sleep quality in patients with xerostomia: a prospective and randomized case-control study	2016	No alcohol use disorder
5755	E Lobo, G Marcos, J Santabarbara, H Salvador-Roses, L Lobo-Escolar, C Camara, A Aso, A Lobo-Escolar	Gender differences in the incidence of and risk factors for hip fracture: a 16-year longitudinal study in a southern European population	2017	No alcohol use disorder
5757	Rg Amedee, Ca Riley	Risk of depression in patients with chronic rhinosinusitis: a nationwide populationbased retrospective cohort study	2017	No alcohol use disorder
5766	Jy Rho, Sd Kim, Hy Shin	The Comparison of Ropivacaine and Ropivacaine-Fentanyl Mixture on Epidural Anesthesia of Caesarean Section Concerning Onset Time, Sensory Block Level, Side Effect	2005	No alcohol use disorder
5767	Kj Ruggiero, Tm Davidson, J McCauley, Ks Gros, K Welsh, M Price, Hs Resnick, Ck Danielson, K Soltis, S Galea, Dg Kilpatrick, Be Saunders, J Nissenboim, W Muzzy, A Fleeman, Ab Amstadter	Bounce Back Now! Protocol of a population-based randomized controlled trial to examine the efficacy of a Web-based intervention with disaster-affected families	2015	No alcohol use disorder
5771	C Barba, Gf Gherardini, B Morelli	Recent experiences in the treatment of sleep disorders by Flunitrazepam. Double-blind study	1973	No alcohol use disorder
5772	R Uebelhack, Ju Blohmer, Hj Graubaum, R Busch, J Gruenwald, Kd Wernecke	Black cohosh and St. John's wort for climacteric complaints: a randomized trial	2006	No alcohol use disorder
5773		PROSPERA: a randomized, controlled trial evaluating rasagiline in progressive supranuclear palsy	2016	No alcohol use disorder
5774	W Diprose, F Sundram, Db Menkes	Psychiatric comorbidity in psychogenic nonepileptic seizures compared with epilepsy	2016	No alcohol use disorder
5775	Icr ChiCtr	The effect of Baduanjin exercise on cognitive function of older adults with mild cognitive impairment: a randomized controlled trial	2015	No alcohol use disorder
5776	F McHugh, Gm Lindsay, P Hanlon, I Hutton, Mr Brown, C Morrison, Dj Wheatley	Nurse led shared care for patients on the waiting list for coronary artery bypass surgery: a randomised controlled trial	2001	No alcohol use disorder
5777	Van Zanten S Veldhuyzen, P Wahlqvist, Nj Talley, K Halling, N Vakil, K Lauritsen, N Flook, T Persson, E Bolling-Sternevald	Randomised clinical trial: The burden of illness of uninvestigated dyspepsia before and after treatment with esomeprazole - Results from the STARS II study	2011	No alcohol use disorder
5779	J Seifert, C Metzner, W Paetzold, M Borsutzky, M Ohlmeier, T Passie, U Hauser, H Becker, B Wiese, H Emrich, U Schneider	Mood and affect during detoxification of opiate addicts: a comparison of buprenorphine versus methadone	2005	No alcohol use disorder
5782	Ayk Lai, Msm Ip, Jcm Lam, Te Weaver, Dyt Fong	A pathway underlying the impact of CPAP adherence on intimate relationship with bed partner in men with obstructive sleep apnea	2016	No alcohol use disorder
5783	D Ivarsson, M Blom, H Hesser, P Carlbring, P Enderby, R Nordberg, G Andersson	Guided internet-delivered cognitive behavior therapy for post-traumatic stress disorder: A randomized controlled trial	2014	No alcohol use disorder
5784	H Chen, Eh Coakley, K Cheal, J Maxwell, G Costantino, Dd Krahn, Rg Malgady, Un Durai, Lm Quijano, S Zaman, Cj Miller, Jh Ware, H Chung, C Aoyama, Ww Stone, Se Levkoff	Satisfaction with mental health services in older primary care patients	2006	No alcohol use disorder
5785	R Mak, G Backer, M Kornitzer, Jm Meyer	Prevalence and correlates of erectile dysfunction in a population-based study in Belgium	2002	No alcohol use disorder
5788	Actrn	Does 12 weeks of eating different snack foods improve cognitive performance and cardiometabolic health in adults?	2015	No alcohol use disorder
5790	A Muñoz, Lr Mayoralas, F Barbé, J Pericás, Ag Agusti	Long-term effects of CPAP on daytime functioning in patients with sleep apnoea syndrome	2000	No alcohol use disorder
5792	Jb Kostis, Rc Rosen, Nm Cosgrove, Dm Shindler, Ac Wilson	Nonpharmacologic therapy improves functional and emotional status in congestive heart failure	1994	No alcohol use disorder
5795	C Fernández-de-las-Peñas, V Hernández-Barrera, C Alonso-Blanco, D Palacios-Ceña, P Carrasco-Garrido, S Jiménez-Sánchez, R Jiménez-García	Prevalence of neck and low back pain in community-dwelling adults in Spain: a population-based national study	2011	No alcohol use disorder
5797	Actrn	Does treatment of obstructive sleep apnoea in patients with mild cognitive impairment improve cognition and mood?	2016	No alcohol use disorder
5798	C Marshall, J Addington, I Epstein, L Liu, S Deighton, Rb Zipursky	Treating young individuals at clinical high risk for psychosis	2012	No alcohol use disorder
5800	L Fialko, D Freeman, Pe Bebbington, E Kuipers, Pa Garety, G Dunn, D Fowler	Understanding suicidal ideation in psychosis: findings from the Psychological Prevention of Relapse in Psychosis (PRP) trial	2006	No alcohol use disorder
5802	Sl Lowe, Cj Wong, J Witcher, Cr Gonzales, Gl Dickinson, Rl Bell, L Rorick-Kehn, M Weller, Rr Stoltz, J Royalty, S Tauscher-Wisniewski	Safety, tolerability, and pharmacokinetic evaluation of single- and multiple-ascending doses of a novel kappa opioid receptor antagonist LY2456302 and drug interaction with ethanol in healthy subjects	2014	No alcohol use disorder
5803	Sw Lewis, Tr Barnes, L Davies, Rm Murray, G Dunn, Kp Hayhurst, A Markwick, H Lloyd, Pb Jones	Randomized controlled trial of effect of prescription of clozapine versus other second-generation antipsychotic drugs in resistant schizophrenia	2006	No alcohol use disorder
5808	Rl Kane, Sj Klein, L Bernstein, R Rothenberg	The role of hospice in reducing the impact of bereavement	1986	No alcohol use disorder
5813	F Rezaei, E Ghaderi, R Mardani, S Hamidi, K Hassanzadeh	Topiramate for the management of methamphetamine dependence: a pilot randomized, double-blind, placebo-controlled trial	2016	No alcohol use disorder
5816	Mj Rotheram-Borus, E Rice, Ws Comulada, K Best, C Elia, K Peters, L Li, S Green, E Valladares	Intervention outcomes among HIV-affected families over 18 months	2012	No alcohol use disorder
5817	Fr Levin, Jj Mariani, M Pavlicova, D Brooks, A Glass, A Mahony, Ev Nunes, A Bisaga, E Dakwar, Km Carpenter, Ma Sullivan, Jc Choi	Dronabinol and lofexidine for cannabis use disorder: a randomized, double-blind, placebo-controlled trial	2016	No alcohol use disorder
5818	Jr Lave, Dg Ives, Nd Traven, Lh Kuller	Evaluation of a health promotion demonstration program for the rural elderly	1996	No alcohol use disorder
5821	Rc Smith, R Amiaz, T-M Si, L Maayan, H Jin, S Boules, H Sershen, C Li, J Ren, Y Liu, M Youseff, A Lajtha, A Guidotti, M Weiser, Jm Davis	Varenicline effects on smoking, cognition, and psychiatric symptoms in schizophrenia: A double-blind randomized trial	2016	No alcohol use disorder
5822	J Dorn, J Naughton, D Imamura, M Trevisan	Correlates of compliance in a randomized exercise trial in myocardial infarction patients	2001	No alcohol use disorder
5824	Actrn	A randomised, double-blind, placebo-controlled, crossover trial investigating the effects of two nutraceutical combination formulas on mental fatigue, mood and neurocognitive performance in healthy adults	2015	No alcohol use disorder
5825	Umin Jprn	Effect of supplement involved ferulic acid, glycerophosphocholine and ginkgo leaf extract on mild cognitive impairment: a randomized, double-blind, placebo-controlled, parallel-group clinical trial	2016	No alcohol use disorder
5828	C Chrysohoou, Db Panagiotakos, C Pitsavos, P Kokkinos, N Marinakis, C Stefanadis, Pk Toutouzas	Gender differences on the risk evaluation of acute coronary syndromes: the CARDIO2000 study	2003	No alcohol use disorder
5830	Rc Fauth, T Leventhal, J Brooks-Gunn	Short-term effects of moving from public housing in poor to middle-class neighborhoods on low-income, minority adults' outcomes	2004	No alcohol use disorder
5831	S Nattel, L Bayne, J Ruedy	Physostigmine in coma due to drug overdose	1979	No alcohol use disorder
5835	Actrn	The Cognitive Ageing Nutrition and Neurogenesis (CANN) trial: investigating the effects of a flavonoid/fatty acid supplement on cognitive function	2015	No alcohol use disorder
5837	Isrctn	A study comparing the safety and effects of a new compound, ACI-35 with placebo in patients with mild to moderate Alzheimer's disease	2015	No alcohol use disorder
5840	Actrn	The impact of studying a new language and physical exercise on thinking abilities in older individuals with memory complaints	2016	No alcohol use disorder
5841	K Patrick, Sj Marshall, Ep Davila, Jk Kolodziejczyk, Jh Fowler, Kj Calfas, Js Huang, Cl Rock, Wg Griswold, A Gupta, G Merchant, Gj Norman, F Raab, Mc Donohue, Bj Fogg, Tn Robinson	Design and implementation of a randomized controlled social and mobile weight loss trial for young adults (project SMART)	2014	No alcohol use disorder
5842	J Fulton, C Caperton, S Weinkle, L Dewandre	Filler injections with the blunt-tip microcannula	2012	No alcohol use disorder
5843	S Evans, M Haney, F Levin, R Foltin, M Fischman	Menstrual Cycle Effects in Women with Premenstrual Syndrome CONFERENCE ABSTRACT	1996	No alcohol use disorder
5845	Ce Smith, Mm Miert, Cj Parker, Jm Hunter	A comparison of the infusion pharmacokinetics and pharmacodynamics of cisatracurium, the 1R-cis 1'R-cis isomer of atracurium, with atracurium besylate in healthy patients	1997	No alcohol use disorder
5847	Umin Jprn	A multicenter, randomized controlled trial of cilostazol in patients with mild cognitive impairment	2015	No alcohol use disorder
5853	Jc Chen, Ma Espeland, Rl Brunner, Lc Lovato, Rb Wallace, X Leng, Ls Phillips, Jg Robinson, Jm Kotchen, Kc Johnson, Je Manson, Ml Stefanick, Ge Sarto, Wj Mysiw	Sleep duration, cognitive decline, and dementia risk in older women	2016	No alcohol use disorder
5854	Eh Martínez-Lapiscina, P Clavero, E Toledo, R Estruch, J Salas-Salvadó, Julián B San, A Sanchez-Tainta, E Ros, C Valls-Pedret, MÁ Martinez-Gonzalez	Mediterranean diet improves cognition: the PREDIMED-NAVARRA randomised trial	2013	No alcohol use disorder
5859	A R Dave, A N Parida, N N Bhatt, V D Shukla	A comparative study of vamana & virechana karma in ekakushtha w.S.R to psoriasis	2009	No alcohol use disorder
5861	Ks Okuyemi, K Goldade, Gl Whembolua, Jl Thomas, S Eischen, H Guo, Je Connett, J Grant, Js Ahluwalia, K Resnicow, G Owen, L Gelberg, Dd Jarlais	Smoking characteristics and comorbidities in the power to quit randomized clinical trial for homeless smokers	2013	No alcohol use disorder
5865	Dja Dijk, Crone M R, P Empelen, Assendelft W J, Middelkoop B J	Favourable outcomes of a preventive screening and counselling programme for older people in underprivileged areas in the Netherlands: the PRIMUS project	2017	No alcohol use disorder
5871	Umin Jprn	Community-based study about the efficacy of Melissa officinalis extract which contained rosmarinic acid on cognitive function in older adults with subjective cognitive impairment and mild cognitive impairment: a double blind, placebo-controlled, parallel-design, randomized control trial	2016	No alcohol use disorder
5873	Ipr ChiCtr	The effects and safety of Shen zhi ling oral liquid for the treatment of amnestic mild cognitive impairment (aMCI) and mild Alzheimer's disease (AD) (heart qi deficiency syndrome),: randomized, double-blind, placebo-controlled, multi-center clinical trial study	2015	No alcohol use disorder
5877	Ej Groessl, Kr Weingart, Cj Stepnowsky, Al Gifford, Sm Asch, Sb Ho	The hepatitis C self-management programme: a randomized controlled trial	2011	No alcohol use disorder
5878	Actrn	The Healthy Heart-Mind Trial: efficacy of melatonin for decreasing the incidence and severity of delirium following cardiac surgery	2015	No alcohol use disorder
5881	Jr Lave, Dg Ives, Nd Traven, Lh Kuller	Participation in health promotion programs by the rural elderly	1995	No alcohol use disorder
5882	Ib Wilson, Mb Laws, Sa Safren, Y Lee, M Lu, W Coady, Pr Skolnik, Wh Rogers	Provider-focused intervention increases adherence-related dialogue but does not improve antiretroviral therapy adherence in persons with HIV	2010	No alcohol use disorder
5883	F Veser, J Zealburg, B Veser, Y Zhu, G Gharabawi	Oral risperidone in the management of agitated behavior in emergency settings	2002	No alcohol use disorder
5884	Ctri	Can transcranial direct current stimulation help attention in Lewy body dementia?	2015	No alcohol use disorder
5887	Wd Fiske, J Jobes, Q Xiang, Sc Chang, Ih Benedek	The effects of ethanol on the bioavailability of oxymorphone extended-release tablets and oxymorphone crush-resistant extended-release tablets	2012	No alcohol use disorder
5888	Se File, E Fluck, A Leahy	Nicotine has calming effects on stress-induced mood changes in females, but enhances aggressive mood in males	2001	No alcohol use disorder
5890	Es Froelicher, Dj Christopherson, Nh Miller, K Martin	Women's initiative for nonsmoking (WINS) IV: description of 277 women smokers hospitalized with cardiovascular disease	2002	No alcohol use disorder
5891	Pv Kachalov, Vb Gel'fand, Ng Astasheva	The clinico-epidemiological characteristics of burn trauma	1992	No alcohol use disorder
5893	C Giovancarli, E Malbos, K Baumstarck, N Parola, Mf Pélissier, C Lançon, P Auquier, L Boyer	Virtual reality cue exposure for the relapse prevention of tobacco consumption: a study protocol for a randomized controlled trial	2016	No alcohol use disorder
5894	Ka Orden, Jg Swan, Ka Parkhurst, D Stone, Lm Prothero, W McIntosh, Y Conwell	Peer companionship for suicide risk reduction: the experience of older adults	2016	No alcohol use disorder
5900	Dg Bove, K Lomborg, Ak Jensen, D Overgaard, Bo Lindhardt, J Midtgaard	Efficacy of a minimal home-based psychoeducative intervention in patients with advanced COPD: a randomised controlled trial	2016	No alcohol use disorder
5903	N Baber, Jl Palmer, Nm Frazer, Jf Pritchard	Clinical pharmacology of ondansetron in postoperative nausea and vomiting	1992	No alcohol use disorder
5905	Ca Stanton, Ab Moadel, Rs Kim, Ah Weinberger, J Shuter	Loneliness in HIV-infected smokers	2015	No alcohol use disorder
5906	eudract_number	To evaluate the efficacy of CAD106 and CNP520 in participants at risk for the onset of Alzheimer?s disease	2016	No alcohol use disorder
5907	Kl Sees, Kl Delucchi, Pm Reilly, Dj Tusel, P Banys, Hw Clark	Attrition from a randomized trial comparing psychosocial treatments in a 180-day methadone detoxification clinic	1993	No alcohol use disorder
5909	eudract_number	Study of RVT-101 in patients with dementia with Lewy Bodies ( DLB)	2016	No alcohol use disorder
5914	B Härich, R Hassis, H Immich, D Jeschke, W Kutscha, Hj Schaumann, M Stauch, B Tschirdewahn	Clinical studies on the effect of drugs used in the treatment of angina	1975	No alcohol use disorder
5915	Tp Giordano, J Cully, Kr Amico, Ja Davila, Ma Kallen, C Hartman, J Wear, A Buscher, M Stanley	A Randomized Trial to Test a Peer Mentor Intervention to Improve Outcomes in Persons Hospitalized With HIV Infection	2016	No alcohol use disorder
5919	C Koopman, K Hermanson, S Diamond, K Angell, D Spiege	Social support, life stress, pain and emotional adjustment to advanced breast cancer	1998	No alcohol use disorder
5920	Rd Weiss, Js Potter, Ml Griffin, Se Provost, Gm Fitzmaurice, Ka McDermott, En Srisarajivakul, Dr Dodd, Ja Dreifuss, Rk McHugh, Km Carroll	Long-term outcomes from the National Drug Abuse Treatment Clinical Trials Network Prescription Opioid Addiction Treatment Study	2015	No alcohol use disorder
5927	Wm Wechsberg, Sp Novak, Wa Zule, Fa Browne, Ah Kral, Rm Ellerson, T Kline	Sustainability of intervention effects of an evidence-based HIV prevention intervention for African American women who smoke crack cocaine	2010	No alcohol use disorder
5928	B Strober, C Leonardi, Ka Papp, U Mrowietz, M Ohtsuki, R Bissonnette, Lk Ferris, C Paul, M Lebwohl, Dk Braun, L Mallbris, S Wilhelm, W Xu, A Ljungberg, N Acharya, K Reich	Short- and long-term safety outcomes with ixekizumab from 7 clinical trials in psoriasis: etanercept comparisons and integrated data	2017	No alcohol use disorder
5931		Supported Telemonitoring and Glycemic Control in People with Type 2 Diabetes: The Telescot Diabetes Pragmatic Multicenter Randomized Controlled Trial	2016	No alcohol use disorder
5932	Me McMurdo, L Burnett	Randomised controlled trial of exercise in the elderly	1992	No alcohol use disorder
5933	Ps Calhoun, S Datta, M Olsen, Va Smith, Sd Moore, Lp Hair, Ea Dedert, A Kirby, M Dennis, Jc Beckham, La Bastian	Comparative effectiveness of an Internet-based smoking cessation intervention versus clinic-based specialty care for veterans	2016	No alcohol use disorder
5936	F Goehringer, F Bonnet, D Salmon, P Cacoub, A Paye, G Chene, P Morlat, T May	Causes of Death in HIV-Infected Individuals with Immunovirologic Success in a National Prospective Survey	2017	No alcohol use disorder
5937	G Leopold, Z Simane, Kd Stoll, J Breuer	Comparative clinico-pharmacological studies on the lipid lowering effect of EMO 100 and clofibrate	1975	No alcohol use disorder
5945	M Nagar, S Rabinovitz	Smoke your troubles away: exploring the effects of death cognitions on cannabis craving and consumption	2015	No alcohol use disorder
5947	N Beck, S Palic, Te Andersen, S Roenholt	Childhood abuse types and physical health at the age of 24: Testing health risk behaviors and psychological distress as mediators	2014	No alcohol use disorder
5949	P Crome, R Adams, C Ali, V Dallos, S Dawling	Activated charcoal in tricyclic antidepressant poisoning: pilot controlled clinical trial	1983	No alcohol use disorder
5950	Le Hollister	Doxepin hydrochloride	1974	No alcohol use disorder
5951	A Basu, R Kee, D Buchanan, Ls Sadowski	Comparative cost analysis of housing and case management program for chronically Ill homeless adults compared to usual care	2012	No alcohol use disorder
5953	A Hollederer	Unemployment, health and moderating factors: the need for targeted health promotion	2015	No alcohol use disorder
5954	Em Brouwer-Brolsma, Nl Zwaluw, Jp Wijngaarden, Ra Dhonukshe-Rutten, 't Veld Ph in, Ej Feskens, Pa Smeets, Rp Kessels, O Rest, Lc Groot	Higher serum 25-hydroxyvitamin D and lower plasma glucose are associated with larger gray matter volume but not with white matter or total brain volume in dutch community-dwelling older adults	2015	No alcohol use disorder
5956	Jj Jiang, As Toor, Ll Shi, Jl Koh	Analysis of perioperative complications in patients after total shoulder arthroplasty and reverse total shoulder arthroplasty	2014	No alcohol use disorder
5957	Cj Watson, Ck Fairley, D Grando, Sm Garland, Sp Myers, M Pirotta	Associations with asymptomatic colonization with candida in women reporting past vaginal candidiasis: An observational study	2013	No alcohol use disorder
5958	L Luengo, V Vicente, F Gris, Jm Coronas, J Escuder, Gomez J Ramón, Jm Castellote	Influence of somatostatin in the evolution of acute pancreatitis. A prospective randomized study	1994	No alcohol use disorder
5961		Pharmacotherapy of pain in the older population: The place of opioids	2016	No alcohol use disorder
5962	Jj Knox, R Qin, Jr Strosberg, B Tan, A Kaubisch, Ab El-Khoueiry, Ts Bekaii-Saab, Sr Rousey, Hx Chen, C Erlichman	A phase II trial of bevacizumab plus temsirolimus in patients with advanced hepatocellular carcinoma	2015	No alcohol use disorder
5964	A Goncalves-Ferreira, Couto Fs Do, Campos A Rainha, Neto Lp Lucas, D Goncalves-Ferreira, J Teixeira	Deep Brain Stimulation for Refractory Cocaine Dependence	2016	No alcohol use disorder
5965	D Rossini-Dib, D Fuentes, H Tavares	A naturalistic study of recovering gamblers: What gets better and when they get better	2015	No alcohol use disorder
5967	Pe Termansen, C Bywater	SAFER: a follow-up service for attempted suicide in Vancouver	1975	No alcohol use disorder
5968	Jd Neaton, Rh Grimm, Rj Prineas, J Stamler, Ga Grandits, Pj Elmer, Ja Cutler, Jm Flack, Ja Schoenberger, R McDonald	Treatment of Mild Hypertension Study. Final results. Treatment of Mild Hypertension Study Research Group	1993	No alcohol use disorder
5970	Cg Swift, Jm Haythorne, P Clarke, Ih Stevenson	Cardiovascular, sedative and anticholinergic effects of amitriptyline and zimelidine in young and elderly volunteers	1981	No alcohol use disorder
5971	R Cosway, Mw Strachan, A Dougall, Bm Frier, Ij Deary	Cognitive function and information processing in type 2 diabetes	2001	No alcohol use disorder
5972	K Kirmil-Gray, Jr Eagleston, Ce Thoresen, Vp Zarcone	Brief consultation and stress management treatments for drug-dependent insomnia: effects on sleep quality, self-efficacy, and daytime stress	1985	No alcohol use disorder
5977	Eg Olsen, H Olsen	Influence of ethanol ingestion on the cornea	1993	No alcohol use disorder
5978	Dj Allsop, J Copeland, N Lintzeris, Aj Dunlop, M Montebello, C Sadler, Gr Rivas, Rm Holland, P Muhleisen, Mm Norberg, J Booth, Is McGregor	Nabiximols as an agonist replacement therapy during cannabis withdrawal: a randomized clinical trial	2014	No alcohol use disorder
5979	M Serpell, S Ratcliffe, J Hovorka, M Schofield, L Taylor, H Lauder, E Ehler	A double-blind, randomized, placebo-controlled, parallel group study of THC/CBD spray in peripheral neuropathic pain treatment	2014	No alcohol use disorder
5980	Mj Cornellana, X Harvey, A Carballo, P Llaneza, S Palacios, N Mendoza, Ma Elorriaga, Ja Iparraguirre, Aed Villar, E Novo, E Adsuar, Cancelo M Jesus, A Minano, Fj Narro, R Morales, A Alamos, G Faesfarma, D Madera, Me Leon, P Juaristi, A Forteza, J Echevarria, E Garcia, B Correa, M Correa, J Montalvo, Jl Neyro, Jl Vidal, A Chicharro, D Betancur, J Uruena, F Martin-Malave, M Rueda, T Orte, E Ruiz-Do…	Sexual health in Spanish postmenopausal women presenting at outpatient clinics	2017	No alcohol use disorder
5982	L Canat, B Güner, C Gürbüz, G At, T Ça?kurlu	Effects of three-times-per-week versus on-demand tadalafil treatment on erectile function and continence recovery following bilateral nerve sparing radical prostatectomy: results of a prospective, randomized, and single-center study	2015	No alcohol use disorder
5984	Ka Phillips, K Ribi, Z Sun, A Stephens, A Thompson, V Harvey, B Thürlimann, F Cardoso, O Pagani, As Coates, A Goldhirsch, Kn Price, Rd Gelber, J Bernhard	Cognitive function in postmenopausal women receiving adjuvant letrozole or tamoxifen for breast cancer in the BIG 1-98 randomized trial	2010	No alcohol use disorder
5985	L Klotz, L Boccon-Gibod, Nd Shore, C Andreou, Be Persson, P Cantor, Jk Jensen, Tk Olesen, Fh Schröder	The efficacy and safety of degarelix: a 12-month, comparative, randomized, open-label, parallel-group phase III study in patients with prostate cancer	2008	No alcohol use disorder
5986	Hc Fox, M Sofuoglu, Pt Morgan, Kl Tuit, R Sinha	The effects of exogenous progesterone on drug craving and stress arousal in cocaine dependence: impact of gender and cue type	2013	No alcohol use disorder
5987	T. M. Rajan, V. Menon	Psychiatric disorders and obesity: A review of association studies	2017	No alcohol use disorder
5988	Y. Jia, F. Li, Y. F. Liu, J. P. Zhao, M. M. Leng, L. Chen	Depression and cancer risk: a systematic review and meta-analysis	2017	No alcohol use disorder
5992	J. Leppanen, K. W. Ng, K. Tchanturia, J. Treasure	Meta-analysis of the effects of intranasal oxytocin on interpretation and expression of emotions	2017	No alcohol use disorder
5995	D. C. Anagnostopoulos, G. Giannakopoulos, N. G. Christodoulou	The synergy of the refugee crisis and the financial crisis in Greece: Impact on mental health	2017	No alcohol use disorder
5996	C. Di Lorito, B. Vllm, T. Dening	Psychiatric disorders among older prisoners: a systematic review and comparison study against older people in the community	2017	No alcohol use disorder
5998	A. M. Naidech, P. Toledo, S. Prabhakaran, J. L. Holl	Disparities in the Use of Seizure Medications After Intracerebral Hemorrhage	2017	No alcohol use disorder
6004	F. Ahmad, Y. Shakya, L. Ginsburg, W. Lou, P. T. Ng, M. Rashid, M. Ferrari, C. Ledwos, K. McKenzie	Burden of common mental disorders in a community health centre sample	2016	No alcohol use disorder
6005	N. A. Dowling, S. S. Merkouris, C. J. Greenwood, E. Oldenhof, J. W. Toumbourou, G. J. Youssef	Early risk and protective factors for problem gambling: A systematic review and meta-analysis of longitudinal studies	2017	No alcohol use disorder
6011	F. J. Kay-Lambkin, L. Thornton, J. M. Lappin, T. Hanstock, L. Sylvia, F. Jacka, A. L. Baker, M. Berk, P. B. Mitchell, R. Callister, N. Rogers, S. Webster, S. Dennis, C. Oldmeadow, A. MacKinnon, C. Doran, A. Turner, S. Hunt	Study protocol for a systematic review of evidence for lifestyle interventions targeting smoking, sleep, alcohol/other drug use, physical activity, and healthy diet in people with bipolar disorder	2016	No alcohol use disorder
6012	S. S. Merkouris, S. A. Thomas, C. J. Browning, N. A. Dowling	Predictors of outcomes of psychological treatments for disordered gambling: A systematic review	2016	No alcohol use disorder
6021	J. Engelmann, U. Manuwald, C. Rubach, J. Kugler, A. L. Birkenfeld, M. Hanefeld, U. Rothe	Determinants of mortality in patients with type 2 diabetes: a review	2016	No alcohol use disorder
6027		WHO Guidelines Approved by the Guidelines Review Committee	2015	No alcohol use disorder
6030	J. F. Dipnall, J. A. Pasco, M. Berk, L. J. Williams, S. Dodd, F. N. Jacka, D. Meyer	Fusing Data Mining, Machine Learning and Traditional Statistics to Detect Biomarkers Associated with Depression	2016	No alcohol use disorder
6031	R. K. Berlin, P. M. Butler, M. D. Perloff	Gabapentin Therapy in Psychiatric Disorders: A Systematic Review	2015	No alcohol use disorder
6033	A. Stefan, J. F. Mathe	What are the disruptive symptoms of behavioral disorders after traumatic brain injury? A systematic review leading to recommendations for good practices	2016	No alcohol use disorder
6039	N. L. Edelman, R. O. de Visser, C. H. Mercer, L. McCabe, J. A. Cassell	Targeting sexual health services in primary care: A systematic review of the psychosocial correlates of adverse sexual health outcomes reported in probability surveys of women of reproductive age	2015	No alcohol use disorder
6049	N. A. Dowling, S. Cowlishaw, A. C. Jackson, S. S. Merkouris, K. L. Francis, D. R. Christensen	Prevalence of psychiatric co-morbidity in treatment-seeking problem gamblers: A systematic review and meta-analysis	2015	No alcohol use disorder
6050	E. B. Black, G. Ranmuthugala, S. Kondalsamy-Chennakesavan, M. R. Toombs, G. C. Nicholson, S. Kisely	A systematic review: Identifying the prevalence rates of psychiatric disorder in Australia's Indigenous populations	2015	No alcohol use disorder
6052	S. Hackett, P. T. McWhirter, S. Lesher	The Therapeutic Efficacy of Domestic Violence Victim Interventions	2016	No alcohol use disorder
6054	G. H. Cohen, D. S. Fink, L. Sampson, S. Galea	Mental health among reserve component military service members and veterans	2015	No alcohol use disorder
6056	R. A. Marrie, S. Reingold, J. Cohen, O. Stuve, M. Trojano, P. S. Sorensen, G. Cutter, N. Reider	The incidence and prevalence of psychiatric disorders in multiple sclerosis: a systematic review	2015	No alcohol use disorder
6057	K. Benson, K. Flory, K. L. Humphreys, S. S. Lee	Misuse of stimulant medication among college students: a comprehensive review and meta-analysis	2015	No alcohol use disorder
6059	S. L. House	Psychological distress and its impact on wound healing: an integrative review	2015	No alcohol use disorder
6060	T. K. Smith, E. L. Larson	HIV sexual risk behavior in older black women: a systematic review	2015	No alcohol use disorder
6063	A. Schaffer, E. T. Isometsa, L. Tondo, H. Moreno D, G. Turecki, C. Reis, F. Cassidy, M. Sinyor, J. M. Azorin, L. V. Kessing, K. Ha, T. Goldstein, A. Weizman, A. Beautrais, Y. H. Chou, N. Diazgranados, A. J. Levitt, C. A. Zarate, Z. Rihmer, L. N. Yatham	International Society for Bipolar Disorders Task Force on Suicide: meta-analyses and meta-regression of correlates of suicide attempts and suicide deaths in bipolar disorder	2015	No alcohol use disorder
6064	Y. Ginsberg, J. Quintero, E. Anand, M. Casillas, H. P. Upadhyaya	Underdiagnosis of attention-deficit/hyperactivity disorder in adult patients: a review of the literature	2014	No alcohol use disorder
6065	D. Feuerriegel, O. Churches, J. Hofmann, H. A. Keage	The N170 and face perception in psychiatric and neurological disorders: A systematic review	2015	No alcohol use disorder
6066	S. Mukherjee, D. Pierre-Victor, R. Bahelah, P. Madhivanan	Mental health issues among pregnant women in correctional facilities: a systematic review	2014	No alcohol use disorder
6069	N. Wilson, D. Heath, T. Heath, P. Gallagher, M. Huthwaite	Madness at the movies: prioritised movies for self-directed learning by medical students	2014	No alcohol use disorder
6070	Social National Research Council Committee on the, Gambling Economic Impact of Pathological		1999	No alcohol use disorder
6071	C. Mello Ade, E. M. Engstrom, L. C. Alves	Health-related and socio-demographic factors associated with frailty in the elderly: a systematic literature review	2014	No alcohol use disorder
6072	A. F. Carvalho, D. Dimellis, X. Gonda, E. Vieta, R. S. McLntyre, K. N. Fountoulakis	Rapid cycling in bipolar disorder: a systematic review	2014	No alcohol use disorder
6073	A. M. Sewilam, A. M. Watson, A. M. Kassem, S. Clifton, M. C. McDonald, R. Lipski, S. Deshpande, H. Mansour, V. L. Nimgaonkar	Suggested avenues to reduce the stigma of mental illness in the Middle East	2015	No alcohol use disorder
6074	R. C. Ho, M. W. Zhang, T. Y. Tsang, A. H. Toh, F. Pan, Y. Lu, C. Cheng, P. S. Yip, L. T. Lam, C. M. Lai, H. Watanabe, K. K. Mak	The association between internet addiction and psychiatric co-morbidity: a meta-analysis	2014	No alcohol use disorder
6075	A. M. Kelley, B. M. Ranes, A. Estrada, C. M. Grandizio	Evaluation of the Military Functional Assessment Program: Preliminary Assessment of the Construct Validity Using an Archived Database of Clinical Data	2015	No alcohol use disorder
6077	N. Jordan, M. W. Sohn, B. Bartle, M. Valenstein, Y. Lee, T. A. Lee	Association between chronic illness complexity and receipt of evidence-based depression care	2014	No alcohol use disorder
6079	R. Strohal, B. Kirby, L. Puig, G. Girolomoni, K. Kragballe, T. Luger, F. O. Nestle, J. C. Prinz, M. Stahle, N. Yawalkar	Psoriasis beyond the skin: an expert group consensus on the management of psoriatic arthritis and common co-morbidities in patients with moderate-to-severe psoriasis	2014	No alcohol use disorder
6087	A. Ordean, M. Kahan, L. Graves, R. Abrahams, T. Boyajian	Integrated care for pregnant women on methadone maintenance treatment: Canadian primary care cohort study	2013	No alcohol use disorder
6091	E. Ward, M. Mengesha	Depression in African American men: a review of what we know and where we need to go from here	2013	No alcohol use disorder
6098	A. Modabbernia, H. Poustchi, R. Malekzadeh	Neuropsychiatric and psychosocial issues of patients with hepatitis C infection: a selective literature review	2013	No alcohol use disorder
6120	F. M. Weaver, B. Smith, S. L. LaVela, C. T. Evans, P. Ullrich, S. Miskevics, B. Goldstein, J. Strayer, S. P. Burns	Smoking behavior and delivery of evidence-based care for veterans with spinal cord injuries and disorders	2011	No alcohol use disorder
6122	T. Luckett, B. Britton, K. Clover, N. M. Rankin	Evidence for interventions to improve psychological outcomes in people with head and neck cancer: a systematic review of the literature	2011	No alcohol use disorder
6130	A. Weinstein, M. Lejoyeux	Internet addiction or excessive internet use	2010	No alcohol use disorder
6131	N. Reavley, A. F. Jorm	Prevention and early intervention to improve mental health in higher education students: a review	2010	No alcohol use disorder
6138	L. Nrugham, H. Herrestad, L. Mehlum	Suicidality among Norwegian youth: review of research on risk factors and interventions	2010	No alcohol use disorder
6139	A. Renalds, T. H. Smith, P. J. Hale	A systematic review of built environment and health	2010	No alcohol use disorder
6142	J. Sun, L. Han, Z. Zhao	Gene- and evidence-based candidate gene selection for schizophrenia and gene feature analysis	2010	No alcohol use disorder
6143	A. Chiesa, A. Serretti	A systematic review of neurobiological and clinical features of mindfulness meditations	2010	No alcohol use disorder
6146	H. G. Koenig	Research on religion, spirituality, and mental health: a review	2009	No alcohol use disorder
6151	A. Rahman, M. Prince	Mental health in the tropics	2009	No alcohol use disorder
6154	S. Fazel, V. Khosla, H. Doll, J. Geddes	The prevalence of mental disorders among the homeless in western countries: systematic review and meta-regression analysis	2008	No alcohol use disorder
6156	K. Bailey	The use of evidence-based clinical tools in occupational medicine	2008	No alcohol use disorder
6157	N. W. Boris, L. A. Brown, T. R. Thurman, J. C. Rice, L. M. Snider, J. Ntaganira, L. N. Nyirazinyoye	Depressive symptoms in youth heads of household in Rwanda: correlates and implications for intervention	2008	No alcohol use disorder
6162	H. M. Mehanna, M. F. De Boer, R. P. Morton	The association of psycho-social factors and survival in head and neck cancer	2008	No alcohol use disorder
6167	M. Bahora, S. Hanafi, V. H. Chien, M. T. Compton	Preliminary evidence of effects of crisis intervention team training on self-efficacy and social distance	2008	No alcohol use disorder
6171	J. Sareen, B. J. Cox, T. O. Afifi, M. B. Stein, S. L. Belik, G. Meadows, G. J. Asmundson	Combat and peacekeeping operations in relation to prevalence of mental disorders and perceived need for mental health care: findings from a large representative sample of military personnel	2007	No alcohol use disorder
6172	J. Ormel, M. Von Korff, H. Burger, K. Scott, K. Demyttenaere, Y. Q. Huang, J. Posada-Villa, J. Pierre Lepine, M. C. Angermeyer, D. Levinson, G. de Girolamo, N. Kawakami, E. Karam, M. E. Medina-Mora, O. Gureje, D. Williams, J. M. Haro, E. J. Bromet, J. Alonso, R. Kessler	Mental disorders among persons with heart disease - results from World Mental Health surveys	2007	No alcohol use disorder
6176	M. D. Sullivan, M. J. Edlund, L. Zhang, J. Unutzer, K. B. Wells	Association between mental health disorders, problem drug use, and regular prescription opioid use	2006	No alcohol use disorder
6178	S. J. Roberts	Health care recommendations for lesbian women	2006	No alcohol use disorder
6182	D. J. Godden, I. J. Aaraas	Making it Work 2: using a virtual community to focus on rural health issues	2006	No alcohol use disorder
6183	J. A. Boscarino, R. E. Adams, E. B. Foa, P. J. Landrigan	A propensity score analysis of brief worksite crisis interventions after the World Trade Center disaster: implications for intervention and research	2006	No alcohol use disorder
6184	K. Y. Vinod, B. L. Hungund	Cannabinoid-1 receptor: a novel target for the treatment of neuropsychiatric disorders	2006	No alcohol use disorder
6194	K. R. Krishnan	Psychiatric and medical comorbidities of bipolar disorder	2005	No alcohol use disorder
6196	E. de Toledo Piza Peluso, S. L. Blay	Community perception of mental disorders - a systematic review of Latin American and Caribbean studies	2004	No alcohol use disorder
6199	P. Thomas	The many forms of bipolar disorder: a modern look at an old illness	2004	No alcohol use disorder
6204	R. J. Park, R. Senior, A. Stein	The offspring of mothers with eating disorders	2003	No alcohol use disorder
6205	H. Tiemeier, W. J. de Vries, M. van het Loo, J. P. Kahan, N. Klazinga, R. Grol, H. Rigter	Guideline adherence rates and interprofessional variation in a vignette study of depression	2002	No alcohol use disorder
6207	J. D. Hawkins, R. F. Catalano, M. W. Arthur	Promoting science-based prevention in communities	2002	No alcohol use disorder
6211	T. L. Simpson, W. R. Miller	Concomitance between childhood sexual and physical abuse and substance use problems. A review	2002	No alcohol use disorder
6215	M. Lejoyeux, M. Mc Loughlin, J. Ades	Epidemiology of behavioral dependence: literature review and results of original studies	2000	No alcohol use disorder
6217	M. Martucci, M. Balestrieri, G. Bisoffi, P. Bonizzato, M. G. Covre, L. Cunico, M. De Francesco, M. G. Marinoni, C. Mosciaro, M. Piccinelli, L. Vaccari, M. Tansella	Evaluating psychiatric morbidity in a general hospital: a two-phase epidemiological survey	1999	No alcohol use disorder
6219	A. E. Stuck, J. M. Walthert, T. Nikolaus, C. J. Bula, C. Hohmann, J. C. Beck	Risk factors for functional status decline in community-living elderly people: a systematic literature review	1999	No alcohol use disorder
6221	G. P. Chrousos, D. J. Torpy, P. W. Gold	Interactions between the hypothalamic-pituitary-adrenal axis and the female reproductive system: clinical implications	1998	No alcohol use disorder
6223	M. Elie, M. G. Cole, F. J. Primeau, F. Bellavance	Delirium risk factors in elderly hospitalized patients	1998	No alcohol use disorder
6225	R. L. Brown, R. L. Brown, L. A. Saunders, C. A. Castelaz, O. Papasouliotis	Physicians' decisions to prescribe benzodiazepines for nervousness and insomnia	1997	No alcohol use disorder
6227	K. D. Denicoff, S. B. Meglathery, R. M. Post, S. I. Tandeciarz	Efficacy of carbamazepine compared with other agents: a clinical practice survey	1994	No alcohol use disorder
6228	D. L. Rosenstein, J. C. Nelson, S. C. Jacobs	Seizures associated with antidepressants: a review	1993	No alcohol use disorder
6231	D. W. Tsuang, G. Winokur	Testing the validity of the neurotic depression concept	1992	No alcohol use disorder
6235	J. Biederman, J. Newcorn, S. Sprich	Comorbidity of attention deficit hyperactivity disorder with conduct, depressive, anxiety, and other disorders	1991	No alcohol use disorder
6253	Marie-Paule Austin, Susan R Priest, Elizabeth A Sullivan	Antenatal psychosocial assessment for reducing perinatal mental health morbidity	2008	No alcohol use disorder
6262	Cherith Semple, Kader Parahoo, Alyson Norman, Eilis McCaughan, Gerry Humphris, Moyra Mills	Psychosocial interventions for patients with head and neck cancer	2013	No alcohol use disorder
6267	AbbVie, Raffeiner GmbH,AbbVie	Effectiveness of Adalimumab in Moderate to Severe Plaque Psoriasis Patients With Distinct Co-morbidities	2011	No alcohol use disorder
6281	National Institute on Drug Abuse	Early Tobacco Abstinence - 5		No alcohol use disorder
6284	National Institute on Drug Abuse	Physician Focused Intervention to Improve Adherence With HIV Antiretrovirals	2002	No alcohol use disorder
6285	National Institute on Drug Abuse, National Institutes of Health Clinical Center	Pilot Study of Repetitive Transcranial Magnetic Stimulation in Cocaine Craving	2010	No alcohol use disorder
6286	National Institute on Drug Abuse, National Institutes of Health Clinical Center	Theta-Burst Stimulation as a Treatment for Reducing Cocaine Use	2016	No alcohol use disorder
6287	National Institute on Drug Abuse, Houston The University of Texas Health Science Center	A Transtheoretical Model Group Therapy for Cocaine	2003	No alcohol use disorder
6294	Hospital de Clinicas de Porto Alegre, Federal University of Rio Grande do Sul	Evaluation of Effectiveness of Pharmaceutical Care on the Adherence of HIV-Positive Patients to Antiretroviral Therapy	2006	No alcohol use disorder
6297	University of Arizona, National Collegiate Athletic Association - NCAA	Recovery Enhancement and Sleep Training	2016	No alcohol use disorder
6298	University of Arkansas	Characterizing Methamphetamine Withdrawal in Recently Abstinent Methamphetamine Users: A Pilot Study	2006	No alcohol use disorder
6299	Centre Leon Berard, France National Cancer Institute, Ligue du Rhône, Fondation de France, Cancéropôle Lyon Auvergne Rhône-Alpes, Lions Club Bourg-en-Bresse et Pérouges, Association Lyonnaise de Logistique Posthospitalière, Ministère de la Recherche	Impact of Nutritional Intervention in Women With Breast Cancer Under Adjuvant Chemotherapy	2011	No alcohol use disorder
6300	University of Bergen, Norwegian National Advisory Unit on Sleep Disorders, Western Norway University of Applied Sciences	Blocking Blue Light in Pregnancy, Effects on Melatonin Profile and Sleep	2017	No alcohol use disorder
6304	University of Alabama at Birmingham	Impulsivity and Thought Process Disorder in Patients With Active Suicidal Ideation and Depression	2010	No alcohol use disorder
6305	University of Alabama at Birmingham	A Case Control Study of Women With Multiple Sexual Partners	2011	No alcohol use disorder
6309	University of Calgary, Movember Foundation	The Effects of E-mental Health Program and Job Coaching on the Risk of Major Depression in Canadian Working Men	2016	No alcohol use disorder
6311	Medical University of South Carolina	A Trial of Dextromethorphan for Treatment of Major Depressive Disorder	2016	No alcohol use disorder
6320	Instituto de Cardiologia de Santa Catarina	Post-Myocardial Infarction Patients in Santa Catarina, Brazil - Catarina Heart Study	2016	No alcohol use disorder
6322	Boston Medical Center, Boston University	Nefazodone in the Treatment of Cocaine Dependence and Depression - 4	1997	No alcohol use disorder
6325	Madison Center for Psychological Research, Massachusetts General Hospital, National Institute of Mental Health	Vocal Acoustic Biomarkers in Depression	2008	No alcohol use disorder
6326	Kyunghee University Medical Center, University of Tsukuba	Acupuncture for Whiplash Associated Disorder	2009	No alcohol use disorder
6327	M.D. Anderson Cancer Center, National Cancer Institute	College Students and Smoking Cessation	2009	No alcohol use disorder
6328	Memorial Sloan Kettering Cancer Center, Queens Cancer Center of Queens Hospital, Michigan State University, National Cancer Institute, Indiana University	Support Needs and Preferences of Family Caregivers of Lung Cancer Patients	2009	No alcohol use disorder
6329	McGill University Health Center	Using Repetitive Transcranial Magnetic Stimulation (rTMS) for the Treatment of Bipolar Depression	2014	No alcohol use disorder
6332	Shanghai Mental Health Center	Research of Prevention and Intervention of Mental Health Problems	2010	No alcohol use disorder
6338	University of Texas Southwestern Medical Center, Stanley Medical Research Institute	A Pilot Study of Citicoline add-on Therapy in Patients With Bipolar Disorder or Major Depressive Disorder and Amphetamine Abuse or Dependence	2006	No alcohol use disorder
6343	Berlin Charite University	Retinoic Acid Homeostasis in Neuropsychiatric Diseases	2015	No alcohol use disorder
6344	Berlin Charite University, German Federal Ministry of Education,Research	Systematic Screening for Comorbid Psychological Conditions in Cardiac ACSC Patients With Multimorbidity in the ED	2017	No alcohol use disorder
6346	University of Illinois at Chicago, National Institute of Diabetes,Digestive, Kidney Diseases	mHealth for Diabetes Adherence Support	2017	No alcohol use disorder
6352	University of British Columbia, Canadian Cancer Society Research Institute	HAT TRICK: An Innovative Health Promotion Program for Men	2016	No alcohol use disorder
6353	Mental Health Centre Copenhagen, Denmark Mental Health Services in the Capital Region, The Danish Health Fund	Illness Management and Recovery (IMR) in Danish Community Mental Health Centres	2011	No alcohol use disorder
6355	Örebro County Council, Karolinska Institutet	iCBT for Depression - Standard Versus Condensed Treatment Material	2013	No alcohol use disorder
6357	Xijing Hospital of Digestive Diseases, Ankang City Central Hospital, Shaanxi Provincial People's Hospital, Baoji Central Hospital, Hanzhong Central Hospital	Trimebutine Maleate Combined With Rabeprazole in Patients With Grade A or B Reflux Esophagitis Whose Symptoms Refractory to Rabeprazole	2016	No alcohol use disorder
6358	National Institute of Neurological Disorders,Stroke, National Institutes of Health Clinical Center	How the Loss of Dopamine and Dopamine-Restoring Medicines Affect Movement Performance	2002	No alcohol use disorder
6359	National Institute of Neurological Disorders,Stroke, National Institutes of Health Clinical Center	The Role of Dopamine in Motor Learning in Healthy Subjects and Patients With Parkinson's Disease	2002	No alcohol use disorder
6360	National Institute of Neurological Disorders,Stroke, National Institutes of Health Clinical Center	Augmenting Effects of L-DOPS With Carbidopa and Entacapone	2007	No alcohol use disorder
6362	Brian Edlin, Weill Medical College of Cornell University, State University of New York - Downstate Medical Center	Hepatitis C Treatment in Underserved Populations	2005	No alcohol use disorder
6365	University of Florida	Effects of GTS-21 on Smoking Behavior and Neurocognitive Functions	2017	No alcohol use disorder
6369	Ontario Mental Health Foundation, Schizophrenia Society of Ontario	A Randomized Controlled Trial of Individual Therapy for First Episode Psychosis	2007	No alcohol use disorder
6370	GlaxoSmithKline	Bupropion & Cardio Birth Defect (Slone)	2011	No alcohol use disorder
6371	GlaxoSmithKline	To Evaluate the Influence of the A118G Polymorphism in the mu Opioid Receptor Gene (OPRM1) on Effects of GSK1521498 and Naltrexone on Physiological and Behavioural Markers of Brain Function in Healthy Social Drinkers	2012	No alcohol use disorder
6374	Universitätsklinikum Hamburg-Eppendorf, Center for Health Care Research Hamburg, Hamburg Center for Health Economics	Collaborative and Stepped Care in Mental Health (COMET)	2017	No alcohol use disorder
6376	Eunice Kennedy Shriver National Institute of Child Health, Human Development, Denver University of Colorado	Follow-up of Families in Early Preventive Intervention	2000	No alcohol use disorder
6377	Johns Hopkins Bloomberg School of Public Health, Burma Border Projects	Mental Health Assessment Project on the Thailand-Burma Border	2011	No alcohol use disorder
6378	Johns Hopkins Bloomberg School of Public Health,SHARPZ	Trial of a Multi-pronged Intervention to Address Prevention of Violence in Zambia	2016	No alcohol use disorder
6380	National Institute of Mental Health, National Institutes of Health Clinical Center	FMRI Study of Performance During a Probabilistic Reversal Learning Task in Depression	2004	No alcohol use disorder
6381	National Institute of Mental Health, National Institutes of Health Clinical Center	Neurocardiac Control in Major Depression	2004	No alcohol use disorder
6382	National Institute of Mental Health, National Institutes of Health Clinical Center	Function of Catecholamines in the Brain During Depression	2004	No alcohol use disorder
6383	National Institute of Mental Health, National Institutes of Health Clinical Center	PET Whole Body Distribution Studies Using 11C CUMI	2010	No alcohol use disorder
6386	UConn Health, National Institute on Drug Abuse	Healthy Activities for Prize Incentives	2008	No alcohol use disorder
6392	Beijing Anzhen Hospital, Chinese PLA General Hospital	Web-Based Collaborative Care for Patients With Diabetes and Depression	2014	No alcohol use disorder
6394	Danderyd Hospital, University of Tsukuba, Sweden Sahlgrenska University Hospital, Umeå University	New Technology for Individualised, Intensive Training of Gait After Stroke- Study II	2015	No alcohol use disorder
6395	Danderyd Hospital, University of Tsukuba, Sweden Sahlgrenska University Hospital, Umeå University	New Technology for Individualised, Intensive Training of Gait After Stroke	2016	No alcohol use disorder
6396	Herlev Hospital, University of Copenhagen, Association of Danish Physiotherapists	The Effect of Aerobic Exercise in Patients With Minor Stroke	2016	No alcohol use disorder
6397	Helsinki University Central Hospital	Dexmedetomidine Versus Placebo in Endoscopic Retrograde Cholangiopancreatography (ERCP) Sedation	2010	No alcohol use disorder
6401	Massachusetts General Hospital, National Institute of Mental Health	Cognitive-Behavior Therapy for Young Adults With Bipolar Disorder	2007	No alcohol use disorder
6403	Massachusetts General Hospital, Boston Clinical Trials	Low-Dose Naltrexone (LDN) for Depression Relapse and Recurrence	2013	No alcohol use disorder
6406	Oslo University Hospital,Asker, Baerum Hospital, Drammen sykehus, Haukeland University Hospital, Molde Hospital, St. Olavs Hospital, University Hospital of North Norway, University of Oslo, Norwegian University of Science,Technology	Norwegian Capture the Fracture Initiative	2015	No alcohol use disorder
6408	Rhode Island Hospital, National Institute on Drug Abuse, Inc. Alkermes	Pre-Release VIVITROL for Opioid Dependent Inmates	2012	No alcohol use disorder
6411	Seoul National University Hospital	Efficacy and Safety of CDP-choline in Patients With Methamphetamine Dependence	2009	No alcohol use disorder
6416	Life Extension Foundation Inc.	Efficacy and Safety Study of Propofol Infusion for Refractory Chronic Primary Insomnia	2013	No alcohol use disorder
6417	Public Health Foundation of India, Wellcome Trust, London School of Hygiene, Tropical Medicine	mWELLCARE:An Integrated mHealth System for the Prevention and Care of Chronic Disease	2016	No alcohol use disorder
6418	Hospital Universitari Vall d'Hebron Research Institute, Aalto University, Helsinki University, Firstbeat Technologies Ltd., University of Vienna, Telecom Bretagne, Campden BRI,EuroFIR	PREventive Care Infrastructure Based On Ubiquitous Sensing (PRECIOUS). VHIR Pilot	2016	No alcohol use disorder
6419	Murdoch Childrens Research Institute	A Mobile Phone Self-Monitoring Tool to Increase Emotional Self-Awareness and Reduce Depression in Young People	2009	No alcohol use disorder
6420	National Cancer Institute, National Institutes of Health Clinical Center	DNA Repair, p53 and Apoptosis Phenotypes in Lung Cancer	1995	No alcohol use disorder
6424	The Scripps Research Institute, National Institute on Drug Abuse	Gabapentin Treatment of Cannabis Dependence	2006	No alcohol use disorder
6433	Karolinska Institutet	Internet-Based Treatment for Individuals With Regular Cannabis Use: A Randomized Controlled Trial	2015	No alcohol use disorder
6441	RTI International, Chapel Hill University of North Carolina	Adaptation of Mindfulness Training to Treat Chronic Pain in the Military	2017	No alcohol use disorder
6442	University of Iowa, VA Office of Research,Development	Tailored Tobacco Quitline for Rural Veterans	2012	No alcohol use disorder
6445	University of Jyvaskyla, University of Eastern Finland	Dialogical and Narrative Processes in Couple Therapy for Depression	2006	No alcohol use disorder
6446	Brandon Kohrt, National Institute of Mental Health, United Kingdom Department for International Development, George Washington University	Reducing Stigma Among Healthcare Providers to Improve Mental Health Services	2016	No alcohol use disorder
6451	Universitaire Ziekenhuizen Leuven	bAriatric sUrgery Registration in wOmen of Reproductive Age	2012	No alcohol use disorder
6452	Universitaire Ziekenhuizen Leuven	Belgian Cross-sectional Allogeneic Transplant Survivor Study	2014	No alcohol use disorder
6454	Eli Lilly,Company	A Study for Patients With Major Depression	2006	No alcohol use disorder
6455	Eli Lilly,Company	Olanzapine Treatment of Patients With Bipolar I Disorder	2007	No alcohol use disorder
6456	Eli Lilly,Company	Treatment of Attention-Deficit/Hyperactivity Disorder (ADHD) With Atomoxetine in Young Adults and Its Effects on Functional Outcomes	2007	No alcohol use disorder
6459	Eli Lilly,Company	A Study of Adjunctive Treatment to Antidepressant Therapy for Adults With Major Depressive Disorder	2009	No alcohol use disorder
6461	Eli Lilly,Company	A Fixed Dose Study of Adjunctive Treatment to Antidepressant Therapy for Adults With Major Depressive Disorder	2010	No alcohol use disorder
6462	Eli Lilly,Company	A Safety Study in Patients With Major Depressive Disorder	2010	No alcohol use disorder
6463	Eli Lilly,Company	A Study of LY2216684 in Subjects With Impaired Hepatic Function	2010	No alcohol use disorder
6464	Eli Lilly,Company	A Study of LY2216684 in Major Depressive Disorder in Patients Taking Selective Serotonin Reuptake Inhibitors	2010	No alcohol use disorder
6466	Eli Lilly,Company	A Study of LY2216684 and Digoxin in Healthy Subjects	2010	No alcohol use disorder
6467	Eli Lilly,Company	A Study of LY2216684 and Warfarin in Healthy Subjects	2010	No alcohol use disorder
6468	Eli Lilly,Company	A Study of LY2216684 and Theophylline in Healthy Subjects	2010	No alcohol use disorder
6470	Eli Lilly,Company	A Study to Measure if There is Any Difference in How the Body Breaks Down or Inactivates Either Fluoxetine or LY2216684 When Both of These Medicines Are Given Together	2010	No alcohol use disorder
6471	Eli Lilly,Company	A Study of LY2216684 in Healthy Subjects Receiving Albuterol or Propanolol	2010	No alcohol use disorder
6472	Eli Lilly,Company	A Pharmacokinetic Study on the Effect of LY2216684 on the Active Metabolite of Clopidogrel	2010	No alcohol use disorder
6473	Eli Lilly,Company	A Study of LY2216684 in Healthy Subjects	2011	No alcohol use disorder
6474	Eli Lilly,Company	A Study in Prevention of Re-emergence of Depression Symptoms	2011	No alcohol use disorder
6475	Eli Lilly,Company	A Study of LY2216684 in Patients With Major Depression Disorder	2011	No alcohol use disorder
6476	Eli Lilly,Company	A Study to Evaluate the Effect of Food on LY2216684	2011	No alcohol use disorder
6477	Eli Lilly,Company	A Study in Patients With Major Depressive Disorder Who Are Partial Responders to Selective Serotonin Reuptake Inhibitor	2011	No alcohol use disorder
6478	Eli Lilly,Company	A Study of Flexible or Fixed Dose LLY2216684 as Adjunctive Treatment for Participants With Major Depressive Disorder Who Have Had a Partial Response to Selective Serotonin Reuptake Inhibitor (SSRI) Treatment	2011	No alcohol use disorder
6480	Eli Lilly,Company	A Study to Evaluate the Effect of Activated Charcoal on the Absorption of LY2216684 in Healthy Subjects	2011	No alcohol use disorder
6481	Eli Lilly,Company	A Study to Evaluate the Effect of Genotype on LY2216684	2011	No alcohol use disorder
6482	Eli Lilly,Company	A Study of LY2216684 in Healthy Females	2011	No alcohol use disorder
6486	Hospices Civils de Lyon	Cognitive Processes Study in Obese Women With and Without Eating Disorders	2013	No alcohol use disorder
6488	Hospices Civils de Lyon	Efficacy of Naloxone in Reducing Postictal Central Respiratory Dysfunction in Patients With Epilepsy	2015	No alcohol use disorder
6494	University of Maryland, National Institute on Drug Abuse	Integrative Meditation (IM) for Cocaine Addiction	2009	No alcohol use disorder
6496	University of Maryland, University of Memphis	Helping College Students With ADHD Lead Healthier Lifestyles	2015	No alcohol use disorder
6498	University of Maryland, Florida State University	Assessing Online Interventions for Men's' Mental Health and Wellbeing	2016	No alcohol use disorder
6505	Henry M. Jackson Foundation for the Advancement of Military Medicine, Federal government	Acupuncture for the Treatment of Posttraumatic Stress Among Military Personnel	2006	No alcohol use disorder
6506	Henry M. Jackson Foundation for the Advancement of Military Medicine, Fort Belvoir Community Hospital, Walter Reed National Military Medical Center, National Institute of Diabetes,Digestive, Kidney Diseases	Preventing Obesity in Military Communities-Adolescents	2015	No alcohol use disorder
6507	New York University School of Medicine, New York University	Impact of Exercise and Affirmations (IntenSati) on Addiction-related Cognitive and Psychosocial Deficits	2010	No alcohol use disorder
6509	University of Memphis, National Institute on Alcohol Abuse,Alcoholism	Improving Brief Marijuana Interventions With a Behavioral Economic Supplement	2014	No alcohol use disorder
6510	Denmark Mental Health Services in the Capital Region	MYPLAN - Effectiveness of a Safety Plan App to Manage Crisis of Persons at Risk of Suicide	2016	No alcohol use disorder
6511	Hospital Juarez de Mexico	Homeopathic Treatment for Depression in Peri- and Postmenopausal Women	2012	No alcohol use disorder
6513	University of Miami, H. Lee Moffitt Cancer Center, Research Institute	Addressing Racial/Ethnic Tobacco Health Disparities Via Group Intervention	2015	No alcohol use disorder
6515	University of Miami, Premier Research Labs	The Effect of Methylated Vitamin B Complex on Depression	2011	No alcohol use disorder
6519	University of Michigan, Wayne State University, Santa Clara Valley Health, Hospital System, University of Washington	A Study of Mood and Stress After Spinal Cord Injury	2009	No alcohol use disorder
6520	Centre Hospitalier Universitaire de Nīmes	Assessment of the Prevalence of Major Psychiatric Disorders in a Cohort of Women With Clinical Criteria Corresponding to Pure, Abortive-form, Obstetrical, Antiphospholipid Syndrome	2005	No alcohol use disorder
6521	University of Oklahoma, National Institute of Mental Health, Centers for Disease Control,Prevention, Oklahoma Department of Health, Human Services	Effectiveness Trial for Project SafeCare for Child Neglect	2003	No alcohol use disorder
6524	Hadassah Medical Organization, GW Pharmaceuticals Ltd.	Anesthetic Premedication With a Cannabis Extract (Cannapremed)	2015	No alcohol use disorder
6526	University of Oxford, Tanzanian National Institute of Medical Research, University of Glasgow, Investing in Children, Our Societies, UBS Optimus Fund	Malezi Na Kilimo Bora - Skilful Parenting and Agribusiness Child Abuse Prevention Study	2015	No alcohol use disorder
6528	Assistance Publique - Hôpitaux de Paris	Pathway Taking Into Account PeriConceptional Environment for Infertile Couple	2017	No alcohol use disorder
6529	Assistance Publique - Hôpitaux de Paris	Pregnancy With Insomnia: a Trial of Acupuncture	2017	No alcohol use disorder
6533	University of Pennsylvania, National Institute on Drug Abuse, Society of Alcoholism, other Addictions	Extended Release Naltrexone for Treating Amphetamine Dependence in Iceland	2010	No alcohol use disorder
6535	University of Pennsylvania,Saniona, The Dana Foundation	Trial Of NS2359 For The Treatment of Cocaine Dependence	2016	No alcohol use disorder
6536	UCB Pharma	Assessing Efficacy and Safety of Lacosamide Compared to Placebo in Reducing Signs and Symptoms of Fibromyalgia Syndrome	2006	No alcohol use disorder
6537	UCB Pharma	The Use of Rotigotine for Treatment of Reducing Signs and Symptoms of Fibromyalgia in Adults	2007	No alcohol use disorder
6538	Janssen Pharmaceutica	A Study to Assess the Severity of Psoriasis in Brazilians Participants With Chronic Plaque-type Psoriasis	2012	No alcohol use disorder
6543	University of Pittsburgh, Inc. American Cancer Society	Stress Management Intervention for Mothers of Children With Cancer	2010	No alcohol use disorder
6546	University of Pittsburgh, Lung National Heart, Blood Institute	Blended Collaborative Care for Heart Failure and Co-Morbid Depression	2014	No alcohol use disorder
6547	Holdsworth House Medical Practice	The Prevalence of Neurocognitive Disorder in a Primary Care-based HIV Cohort Compared to a HIV-negative Control Cohort	2011	No alcohol use disorder
6556	National Institute of Nursing Research, National Institutes of Health Clinical Center	Fatigue in Healthy Individuals	2009	No alcohol use disorder
6557	National Institute of Nursing Research, National Institutes of Health Clinical Center	Effect of Ketamine on Fatigue Following Cancer Therapy	2014	No alcohol use disorder
6562	VA Office of Research,Development	Genetic and Biochemical Markers of Interferon-Induced Depression	2006	No alcohol use disorder
6565	VA Office of Research,Development	Telerehabilitation for OIF/OEF Returnees With Combat-Related Traumatic Brain Injury	2008	No alcohol use disorder
6566	VA Office of Research,Development	Implementing Evidence-Based Mental Health Practices in Primary Care	2009	No alcohol use disorder
6567	VA Office of Research,Development	Telemedicine Outreach for Post Traumatic Stress in CBOCs	2009	No alcohol use disorder
6569	VA Office of Research,Development	Linking National Guard Veterans With Need to Mental Health Care	2010	No alcohol use disorder
6576	VA Office of Research,Development	Chronic Postconcussive Headache: A Placebo-Controlled Treatment Trial of Prazosin	2016	No alcohol use disorder
6580	VA Office of Research,Development	Weight Loss Treatment for Veterans With Binge Eating	2017	No alcohol use disorder
6581	VA Office of Research,Development, Texas A, M University, Boston University	Project SERVE: Post Deployment Functioning	2010	No alcohol use disorder
6583	VA Office of Research,Development, Minneapolis Veterans Affairs Medical Center, San Francisco Veterans Affairs Medical Center, San Diego Veterans Healthcare System	Psychosocial Rehabilitation After Military Trauma With Adaptive Disclosure	2017	No alcohol use disorder
6586	Denmark Rigshospitalet	PROstaTe Cancer - Exercise-STudy (PRO-TEST)	2016	No alcohol use disorder
6587	Psychiatric Centre Rigshospitalet, University of Copenhagen, IT University of Copenhagen, 7.th Frame program The European Union	The MONARCA Project (MONitoring, treAtment and pRediCtion of bipolAr Disorder Episodes)	2011	No alcohol use disorder
6589	Fundacion para la Investigacion y Formacion en Ciencias de la Salud, Castilla-León Health Service	Influence of Different Risk Factors in Vascular Accelerated Aging (EVA Study)	2015	No alcohol use disorder
6590	Hospital Clinico Universitario de Santiago,Medtronic	Inflammation and Glycation in a General Adult Population	2012	No alcohol use disorder
6595	Shiraz University of Medical Sciences	Efficacy of Nepeta Menthoides Extract on Anxiety of Patients With Depression: a Double-blind Randomized Controlled Clinical Trial	2014	No alcohol use disorder
6596	Uniformed Services University of the Health Sciences, Walter Reed National Military Medical Center, United States Department of Defense, VA Office of Research,Development	Delivery of Self Training and Education for Stressful Situations-Telephone Version	2012	No alcohol use disorder
6598	M.D. ShanWu Feng, Nanjing Medical University	The Effects of Intermittent Epidural Bolus on Fever During Labor Analgesia	2012	No alcohol use disorder
6599	Danish Cancer Society, University of Copenhagen, Herlev Hospital	Mindfulness and Cancer Mamma - Clinical Trial MBSR Among Women Operated for Breast Cancer	2008	No alcohol use disorder
6600	Danish Cancer Society, TRYG Foundation, Denmark Rigshospitalet, Center for Kræft og Sundhed	REBECCA - Research in Rehabilitation After Breast Cancer	2013	No alcohol use disorder
6601	Danish Cancer Society, Statens Serum Institut, Center for Crisis Psychology,Counselling, Teens Research Center for Grieving Children, Young Adults, Children´s Welfare	Long-term Consequences of Bereavement in Children, Adolescents and Young Adults	2009	No alcohol use disorder
6602	Public Health Solutions, Centers for Disease Control,Prevention	Novel Internet-Based Interventions to Reduce Sexual Risk Among Men Who Have Sex With Men	2008	No alcohol use disorder
6604	Ph.D. Staci Gruber, Mclean Hospital	Sublingual Cannabidiol for Anxiety	2016	No alcohol use disorder
6605	Sherry Stewart, The University of New Brunswick, Canadian Institutes of Health Research, Dalhousie University, Nova Scotia Health Authority	CBT for Anxiety Sensitivity vs. Disorder-specific CBT: An RCT	2017	No alcohol use disorder
6611	University of Tilburg, The Elisabeth-TweeSteden Hospital, Elisabeth-TweeSteden Ziekenhuis	TweeSteden Mild Stenosis Study	2009	No alcohol use disorder
6612	University of Toronto	Computer-assisted Psychosocial Risk Assessment (CaPRA) for Refugee Health and Settlement	2010	No alcohol use disorder
6613	Université du Québec à Trois-Rivières	Integrative Couple Therapy for Pathological Gambling	2011	No alcohol use disorder
6614	Swiss Tropical, Public Health Institute, Swiss Foundation for Excellence, Talent in Biomedical Research, SolidarMed - Swiss Organization for Health in Africa, University of Basel, University Hospitals Basel-Land Central Laboratories	Comorbidities and Virologic Outcome Among Patients on Anti-retroviral Therapy in Rural Lesotho	2014	No alcohol use disorder
6616	Ateneo de Manila University, University of Oxford, Philippine Ambulatory Pediatric Association, Philippine Department of Social Welfare,Development, Bangor University, University of Cape Town, International Child Protection Network, The UBS Optimus Foundation,UNICEF	Parenting for Lifelong Health (PLH) - Masayang Pamilya (MaPa) Evaluation Study	2017	No alcohol use disorder
6620	Boston University, National Institute of Mental Health	Examining Written Disclosure as a Treatment for Post-Traumatic Stress Disorder	2008	No alcohol use disorder
6621	Brown University, Truth Initiative	Positive Psychotherapy for Smoking Cessation Enhanced With Text Messaging: A Randomized Controlled Trial	2016	No alcohol use disorder
6622	Creighton University	Impact of a Financial Success Education Program in Women and Children	2011	No alcohol use disorder
6623	Cairo University	Effect of Pulmonary Recruitment and Intra-peritoneal Lidocaine in Decreasing Post Laproscopy Shoulder and Abdominal Pain	2017	No alcohol use disorder
6624	Curtin University,Beyondblue	First Australian National Trans Mental Health Study	2013	No alcohol use disorder
6628	Case Western Reserve University, Centers for Disease Control,Prevention	Targeted Self-Management for Epilepsy and Serious Mental Illness (TIME)	2013	No alcohol use disorder
6629	Case Western Reserve University, National Institute of Mental Health	Understanding Treatment Adherence Among Individuals With Bipolar Disorder	2004	No alcohol use disorder
6630	Case Western Reserve University, National Institute of Mental Health	Treatment Adherence Enhancement in Bipolar Disorder	2012	No alcohol use disorder
6631	Case Western Reserve University, National Institute of Mental Health, MetroHealth Medical Center	Improving Outcomes for Individuals With Serious Mental Illness and Diabetes	2011	No alcohol use disorder
6632	Dalhousie University	Distance-Based Cognitive-Behavioural Therapy for High Anxiety Sensitivity: A Randomized Controlled Trial	2011	No alcohol use disorder
6634	Duke University,GlaxoSmithKline	Paroxetine - Controlled Release in the Treatment of Irritable Bowel Syndrome (IBS)	2002	No alcohol use disorder
6637	Emory University	Suicidal Behavior in Patients Diagnosed With Bipolar Disorder	2016	No alcohol use disorder
6638	First Affiliated Hospital Xi'an Jiaotong University, Xidian University	Interaction Research on Cognitive Impairment and Emotional Disorder in End-stage Renal Disease	2017	No alcohol use disorder
6639	Göteborg University	Role and Mechanisms of Obesity Surgery - Physical Activity and Other Predictors of Hospital Stay, Recovery and Complications After Obesity Surgery	2015	No alcohol use disorder
6640	Helsinki University, Services for Aged People City of Lohja, Lohjan 1. Apteekki, Finland Social Insurance Institution	Development of a Coordinated, Community-Based Medication Management Model for Home-Dwelling Aged in Primary Care	2015	No alcohol use disorder
6641	Toronto University Health Network, Stanley Medical Research Institute	Psychoeducation Versus Cognitive-Behavioral Therapy in Bipolar Disorder	2002	No alcohol use disorder
6642	Basel University Hospital, Psychiatric Hospital of the University of Basel	PHAST: Physical Activity in Substitution Therapy	2014	No alcohol use disorder
6646	Johns Hopkins University, Substance Abuse, Mental Health Services Administration, Annie E. Casey Foundation, Ford Foundation, Charles Stewart Mott Foundation, Educational Foundation of America	Family Spirit Study	2002	No alcohol use disorder
6647	Johns Hopkins University, Eunice Kennedy Shriver National Institute of Child Health, Human Development, Arizona State University, University of Missouri-Columbia, Kaiser Permanente	Effectiveness of a Safety App to Respond to Dating Violence for College Women and Their Friends	2015	No alcohol use disorder
6648	Lund University	Prevention of Depressive Relapse by Means of Physical Exercise and Lifestyle	2016	No alcohol use disorder
6649	McGill University, Fonds de la Recherche en Santé du Québec	Effectiveness of a Self-care Intervention for Depression in Primary Care Patients With Chronic Physical Illnesses	2012	No alcohol use disorder
6650	Michigan State University, Spectrum Health Hospitals	Medicaid Enhanced Prenatal/Postnatal Services Using a Nurse-Community Health Worker Team	1997	No alcohol use disorder
6652	Northwestern University, University of Pittsburgh	Neural and Visual Responses to Light in Bipolar Disorder: A Novel Putative Biomarker	2014	No alcohol use disorder
6653	New York University	Psilocybin Cancer Anxiety Study	2009	No alcohol use disorder
6655	Los Angeles University of California	Traumatic Brain Injury and Risk for Chronic Traumatic Encephalopathy	2013	No alcohol use disorder
6657	Los Angeles University of California, Eunice Kennedy Shriver National Institute of Child Health, Human Development, Tulane University Health Sciences Center, San Francisco University of California, Inc. Friends Research Institute	Engaging Seronegative Youth to Optimize HIV Prevention Continuum	2017	No alcohol use disorder
6660	Los Angeles University of California, National Institute of Mental Health	An HIV Intervention for Black Men at Risk - The Enhanced Sexual Health Intervention for Men (ES-HIM)	2008	No alcohol use disorder
6661	Los Angeles University of California, National Institute of Mental Health, University of Stellenbosch	Improving South African Government Workers' Capacities to Deliver HIV Interventions	2017	No alcohol use disorder
6663	San Diego University of California, National Institute of Mental Health	STD Risk Reduction for Heterosexual Methamphetamine Users	2006	No alcohol use disorder
6664	San Francisco University of California	Mindful Mental Training for Surgeons to Enhance Resilience and Performance Under Stress	2017	No alcohol use disorder
6665	San Francisco University of California, National Institute on Drug Abuse	LGBT Internet Based Smoking Treatment - 1	2002	No alcohol use disorder
6667	San Francisco University of California, National Institute on Drug Abuse	Maintaining Nonsmoking	2010	No alcohol use disorder
6668	San Francisco University of California, National Institute of Diabetes,Digestive, Kidney Diseases	Reducing Distress and Improving Self-Care in Diabetes	2008	No alcohol use disorder
6670	San Francisco University of California, Denver University of Colorado	Enhancing Self-Management Support in Diabetes Through Patient Engagement	2016	No alcohol use disorder
6673	Denver University of Colorado, Colorado Department of Public Health,Environment, GW Research Ltd	A Study of Tolerability and Efficacy of Cannabidiol on Tremor in Parkinson's Disease	2016	No alcohol use disorder
6675	Trinity College University of Dublin, Beaumont Hospital, Ireland Royal College of Surgeons	Text Message Intervention to Reduce Repeat Self-harm	2015	No alcohol use disorder
6679	Chapel Hill University of North Carolina, University of Florida, Inc. Rho, National Institutes of Health, National Institute of Dental, Craniofacial Research, State University of New York at Buffalo	Study of Orofacial Pain and PropRANOlol	2015	No alcohol use disorder
6680	Chapel Hill University of North Carolina, National Institute of Mental Health	Graduated Recovery Intervention Program for Enhancing Treatment for First-Episode Psychosis	2006	No alcohol use disorder
6681	Madison University of Wisconsin	Meditation-CBT for Opioid-treated Chronic Low Back Pain	2013	No alcohol use disorder
6684	Madison University of Wisconsin, Stanley Street Treatment,Resources, Gosnold on Cape Cod, Inc. ARC Community Services, National Institute on Drug Abuse	Impact on Opioid Use of Bundling Medication-assisted Treatment With mHealth	2016	No alcohol use disorder
6685	Pacific University	A Pilot Trial of Mindfulness-Based Resilience Training Among Police Officers	2015	No alcohol use disorder
6686	Rutgers University	Process and Outcomes in CBT for Anxious and Depressed Youth	2005	No alcohol use disorder
6687	Stanford University	The EARN-Health Trial of Financial Savings and Health	2016	No alcohol use disorder
6688	Stanford University, National Institute of Mental Health, Washington University School of Medicine	Testing an Internet-Based Intervention for Preventing Eating Disorders	2009	No alcohol use disorder
6689	Simon Fraser University, Grand Challenges Canada, Invalids Ministry of Labour, Social Affairs : Vietnam	Mental Health in Adults and Children- Frugal Innovations (MAC-FI): Adult Depression Component	2016	No alcohol use disorder
6691	State University of New York - Upstate Medical University, Forest Laboratories	An 8 Week Open-Label Study to Evaluate the Efficacy and Safety of Acamprosate Calcium (Campral) as Augmentation Therapy in Patients With Anxiety Symptoms Who Are Only Partial Responders to SSRI or SNRI Antidepressants	2006	No alcohol use disorder
6693	Uppsala University	Behavioral Activation - From Inpatient to Outpatient Services	2013	No alcohol use disorder
6695	Virginia Commonwealth University, National Cancer Institute, Agency for Healthcare Research,Quality, Office of Behavioral, Social Sciences Research, Los Angeles University of California	Goal Setting for Health Behavior and Psychosocial Issues in Primary Care	2013	No alcohol use disorder
6697	Wayne State University, National Institute on Drug Abuse	Brief Intervention in At-Risk First-time Mothers	2004	No alcohol use disorder
6703	Yale University, Anna Freud Centre	Intranasal Oxytocin Administration and the Neural Correlates of Social and Non-Social Visual Perception	2014	No alcohol use disorder
6704	York University, Canadian Institutes of Health Research, North York General Hospital	A Pilot With Interactive Computer-assisted Screening for Mental Health in Primary Care	2013	No alcohol use disorder
6708	Yale University, Hunter College of City University of New York	Intervention Development for Social Stress, Mental Health, and HIV Risk MSM	2012	No alcohol use disorder
6709	University of Utah	Pilot Study on Sleep Management for US Veterans	2008	No alcohol use disorder
6728	Mark Vander Weg, VA Office of Research,Development, University of Iowa	Dissemination of a Tailored Tobacco Quitline for Rural Veteran Smokers	2013	No alcohol use disorder
6729	Mark Vander Weg, Iowa City VA Health Care System, University of Iowa	Treating Smokeless Tobacco Use in Rural Veterans	2016	No alcohol use disorder
6730	Tulane University School of Social Work, United States Agency for International Development, Tulane University	HIV/AIDS Orphaned and Vulnerable Children Public Health Evaluation	2012	No alcohol use disorder
6737	ACTRN12607000285459	A randomised trial of effective and cost effectiveness of supervised versus unsupervised administration of buprenorphine-naloxone for heroin dependence	2007	No alcohol use disorder
6739	ACTRN12607000595415	An implementation trial of a telephone-based care management program for patients following myocardial infarction.	2007	No alcohol use disorder
6740	ACTRN12609000156280	Enhancing Resilience In New Recruit Police Officers.	2009	No alcohol use disorder
6741	ACTRN12609000389202	Depression in Epilespy	2009	No alcohol use disorder
6758	ACTRN12613000062729	A study to compare two different pedal wart treatments.	2013	No alcohol use disorder
6762	ACTRN12613000196741	A Longitudinal Study into Physical Activity and Cardiovascular Risk in People with Stroke	2013	No alcohol use disorder
6765	ACTRN12613000320752	Eating As Treatment (EAT): A stepped wedge, randomised control trial of a health behaviour change intervention provided by dietitians to improve nutrition in head and neck cancer patients undergoing radiotherapy	2013	No alcohol use disorder
6766	ACTRN12613000399796	Multi-level Intervention for Suicide Prevention in New Zealand	2013	No alcohol use disorder
6767	ACTRN12613000456752	A computerised psychological treatment for problematic cannabis use and depression in an early psychosis treatment service	2013	No alcohol use disorder
6768	ACTRN12613000571774	Comparative assessment of the absorption of a generic formulation of desvenlafaxine extended release tablet against the innovator desvenlafaxine extended release tablet conducted under fasting conditions in healthy male and female volunteers	2013	No alcohol use disorder
6769	ACTRN12613000588796	Comparative assessment of the absorption of a generic formulation of desvenlafaxine extended release tablet against the innovator desvenlafaxine extended release tablet conducted under fed conditions in healthy male and female volunteers	2013	No alcohol use disorder
6770	ACTRN12613000622707	Comparative assessment of the absorption of a generic formulation of 50 mg desvenlafaxine extended release tablet against the innovator 50 mg desvenlafaxine extended release tablet conducted under fasting conditions in healthy male and female volunteers	2013	No alcohol use disorder
6771	ACTRN12613000630718	Comparative assessment of the absorption of a generic formulation of desvenlafaxine extended release tablet against the innovator desvenlafaxine extended release tablet conducted under fasting conditions and at steady state in healthy male and female volunteers	2013	No alcohol use disorder
6776	ACTRN12614000623695	WorkplaceAid - A trial on improving mental health and physical first aid skills in the workplace	2014	No alcohol use disorder
6780	ACTRN12614000974606	Tools for resilience: A mobile phone and web-based intervention for improving mental wellbeing and reducing distress in adolescents and young adults with Type 1 diabetes	2014	No alcohol use disorder
6782	ACTRN12615000574549	The Resilience at Work (RAW) Mindfulness Program: The development and evaluation of an online mindfulness based training program aimed at enhancing psychological resilience and wellbeing among Emergency Workers	2015	No alcohol use disorder
6783	ACTRN12615000831583	Comparative assessment of the absorption of a generic formulation of 100 mg desvenlafaxine extended release tablet against the innovator 100 mg desvenlafaxine extended release tablet conducted under fasting conditions in healthy male and female volunteers	2015	No alcohol use disorder
6784	ACTRN12615000832572	Comparative assessment of the absorption of a generic formulation of 50 mg desvenlafaxine extended release tablet against the innovator 50 mg desvenlafaxine extended release tablet conducted under fasting conditions in healthy male and female volunteers	2015	No alcohol use disorder
6785	ACTRN12615000833561	Comparative assessment of the absorption of a generic formulation of 100 mg desvenlafaxine extended release tablet against the innovator 100 mg desvenlafaxine extended release tablet conducted under fed conditions in healthy male and female volunteers	2015	No alcohol use disorder
6786	ACTRN12615000869572	Comparative assessment of the absorption of a generic formulation of 100 mg desvenlafaxine extended release tablet against the innovator 100 mg desvenlafaxine extended release tablet conducted under fasting conditions and at steady state in healthy male and female volunteers	2015	No alcohol use disorder
6787	ACTRN12615001211550	Can a tailored online program reduce mental health symptoms in adults?	2015	No alcohol use disorder
6788	ACTRN12616000720415	Cognitive Decline and Intensive Therapeutic Lifestyle Change (ITLC) – A Pilot Study	2016	No alcohol use disorder
6789	ACTRN12616001243404	Acceptability and utility of electronic screener, YouthCHAT (Youth Version Case-finding Help Assessment Tool), and its comparison with the Home, Education, Eating, Activities, Drugs and Alcohol, Sexuality, Suicide/Depression, Safety (HEEADSSS) assessment. for young people with long-term physical conditions and high school students.	2016	No alcohol use disorder
6790	ACTRN12616001320448	The Healthy Brain Ageing E-Health Platform: Validating Online Strategies to Recruit and Assess Older Adults at Risk of Cognitive Decline	2016	No alcohol use disorder
6791	ACTRN12616001384448	Pilot-testing of a smartphone application for the prevention of common mental disorders in male-dominated industries	2016	No alcohol use disorder
6792	ACTRN12616001443482	Testing the effectiveness of point-of-care touchscreen computer assessment and printed feedback for improving self-management of health risks among general practice patients	2016	No alcohol use disorder
6793	ACTRN12616001626459	MindExpressTM: trial of a depression prevention program for young people vulnerable to depressive disorders	2016	No alcohol use disorder
6794	ACTRN12617000461392	Nutrition Intervention In Metabolic Syndrome In Young People With Mental Illness (NIMSMI)	2017	No alcohol use disorder
6795	ACTRN12617000547347	HeadGear – A mental health smartphone application for those with elevated symptoms of depression	2017	No alcohol use disorder
6796	ACTRN12617000548336	HeadGear – A mental health smartphone application for the prevention of depression: A randomised controlled trial	2017	No alcohol use disorder
6797	ACTRN12617000578303	A randomised controlled trial of iChooseWell digital health: A comprehensive biopsychosocial strategies-based wellbeing program.	2017	No alcohol use disorder
6799	ACTRN12617000995370	Evaluating an instant assessment feedback tool among cannabis users referred to treatment.	2017	No alcohol use disorder
6800	CTRI/2015/01/005365	Prevention and management of neuropsychiatric and cardiovascular complications by an Ayurvedic formulation among menopausal women	2015	No alcohol use disorder
6801	CTRI/2015/01/005412	Management of mild to moderate degree of depression by an Ayurvedic plant based formulation	2015	No alcohol use disorder
6802	CTRI/2016/11/007464	The Role negative emotions, worry, anxiety and high exercise activities in the routine life affecting the action of medicines in human beings.	2016	No alcohol use disorder
6803	CTRI/2017/03/008224	This is a clinical Study that aimed at Assessment of Burden of Care on relatives, Quality of life, Anxiety, Depression in relatives of patients having Schizophrenia or Alcohol Dependence	2017	No alcohol use disorder
6804	CTRI/2017/03/008244	Physical Health risks for Young patients with mental health issues	2017	No alcohol use disorder
6805	DRKS00003604	Neural correlates of stress-related gene-environment interactions	2012	No alcohol use disorder
6806	DRKS00004290	PFC-HC coupling in schizophrenia and related polymorphisms in working memory	2012	No alcohol use disorder
6808	DRKS00004935	Attitudes towards eCommunication in treatment of chronically ill patients	2013	No alcohol use disorder
6809	DRKS00005150	Patient empowerment and risk–assessment to improve outcome in the elderly after gastrointestinal, thoracic or urogenital cancer surgery - Pilot study	2013	No alcohol use disorder
6811	DRKS00010082	EUDOR-A Multi-centre Research Program A Naturalistic, European Multi-centre Clinical Study of EDOR Test in adult patients with primary depression	2016	No alcohol use disorder
6815	IRCT138803061959N1	A pilot study of suicide prevention in Nahavand and Savojbolagh districts	2010	No alcohol use disorder
6816	IRCT201008271959N4	Suicide prevention program at Khorram Abad, the capital of Lorestan province, Iran	2010	No alcohol use disorder
6817	IRCT201011105147N1	The effect of Hydro alcoholic Extract of Mentha Piperita (Mint) as a Complementary Treatment on the severity of Depressive Disorder	2011	No alcohol use disorder
6818	IRCT201204049371N1	the effect of saffron on depression	2013	No alcohol use disorder
6819	IRCT2012121511758N1	Comparison effectiveness of educaion and telenursing on self-management in adult with Epilepsy	2013	No alcohol use disorder
6820	IRCT2015082623776N1	Effect of Saffron on depression and anxiety	2015	No alcohol use disorder
6821	IRCT2016092529954N2	Effect motivational interviewing in depressed patients suffering from heart failure	2016	No alcohol use disorder
6823	ISRCTN17006837	Theory based patient-education, acceptance and commitment Therapy (ACT), designed for people with type 1 diabetes	2015	No alcohol use disorder
6824	ISRCTN19965528	Post-deployment health screening of members of the United Kingdom Armed Forces: the POST study	2011	No alcohol use disorder
6825	ISRCTN25429892	Evaluation of an online help program for the treatment of depression and drug abuse in Mexico	2014	No alcohol use disorder
6827	ISRCTN41346609	Computerised cognitive behaviour therapy for dementia carers	2013	No alcohol use disorder
6828	ISRCTN55102899	Comparing counseling alone versus counseling supplemented with a well-being mobile phone app for university students with anxiety or depression	2016	No alcohol use disorder
6829	ISRCTN62598070	Integrating mental health into primary care for conflict-affected internal forced migrants in Northern Sri Lanka (COMGAP-S)	2017	No alcohol use disorder
6830	ISRCTN62761948	Group psychoeducation versus group support using expert patients and clinical staff in the management of bipolar disorder	2009	No alcohol use disorder
6831	ISRCTN63094649	A comparison of two online cognitive-behavioural interventions for symptoms of depression in a student population: the role of therapist responsiveness	2011	No alcohol use disorder
6832	ISRCTN65811640	Brief psychological therapy compared to general practitioners care for depression in primary care: a randomised controlled trial	2010	No alcohol use disorder
6834	ISRCTN76465238	Program for effective mental health interventions in under-resourced health systems	2013	No alcohol use disorder
6835	ISRCTN79407277	A study of Mind's resilience intervention for emergency service workers	2016	No alcohol use disorder
6848	NCT00330434	Effect of Ethanol and Genetic Polymorphisms on Bupropion Metabolism	2006	No alcohol use disorder
6868	NCT01380691	A Study of LY2216684 in Healthy Subjects	2011	No alcohol use disorder
6869	NCT01422447	Research of Prevention and Intervention of Mental Health Problems	2011	No alcohol use disorder
6873	NCT01592695	Tailored Tobacco Quitline for Rural Veterans	2012	No alcohol use disorder
6874	NCT01625416	Trauma Survivors Outcomes and Support Study IV	2012	No alcohol use disorder
6878	NCT01892813	Dissemination of a Tailored Tobacco Quitline for Rural Veteran Smokers	2013	No alcohol use disorder
6879	NCT01941693	A Randomized Controlled Trial of Structured Stepped-care Intervention for Psychiatric Comorbidity	2013	No alcohol use disorder
6881	NCT02126696	Comorbidities and Virologic Outcome Among Patients on Anti-retroviral Therapy in Rural Lesotho	2014	No alcohol use disorder
6888	NCT02335125	A Policy Relevant US Trauma Care System Pragmatic Trial for PTSD and Comorbidity Pilot	2014	No alcohol use disorder
6891	NCT02439099	Retinoic Acid Homeostasis in Neuropsychiatric Diseases	2015	No alcohol use disorder
6894	NCT02604277	Suicidal Behavior in Patients Diagnosed With Bipolar Disorder	2015	No alcohol use disorder
6899	NCT02919579	A Study to Evaluate the Effects of a Single-Dose and Repeat-Administration of Intranasal Esketamine on On-Road Driving in Participants With Major Depressive Disorder	2016	No alcohol use disorder
6900	NCT02957799	Improving South African Government Workers' Capacities to Deliver HIV Interventions	2016	No alcohol use disorder
6901	NCT02994082	Treating Smokeless Tobacco Use in Rural Veterans	2016	No alcohol use disorder
6902	NCT03188861	Systematic Screening for Comorbid Psychological Conditions in Cardiac ACSC Patients With Multimorbidity in the ED	2017	No alcohol use disorder
6904	RBR-3tv5mr	Postpartum depression and Emotion Recognition: clinical study of the acute effects of Oxytocin	2016	No alcohol use disorder
6905	RBR-8nb7xf	A study that evaluates the influence of an exercise program guided and structured combined with sleep hygiene measures on the metabolic changes, sleep disturbances and quality of life in patients with type 2 diabetes.	2012	No alcohol use disorder
6906	RBR-686gts	The effect of psychoeducation in reducing the burden of caregivers from mental disorders	2015	No alcohol use disorder
6907	SLCTR/2013/025	Improving primary mental health care for forced migrants through training primary care practitioners in Sri Lanka: a feasibility pilot study	2013	No alcohol use disorder
7371	S. S. Cheng, J. E. Terrell, C. R. Bradford, D. L. Ronis, K. E. Fowler, M. E. Prince, T. N. Teknos, G. T. Wolf, S. A. Duffy	Variables associated with feeding tube placement in head and neck cancer	2006	No alcohol use disorder
7372	J. E. Terrell, D. L. Ronis, K. E. Fowler, C. R. Bradford, D. B. Chepeha, M. E. Prince, T. N. Teknos, G. T. Wolf, S. A. Duffy	Clinical predictors of quality of life in patients with head and neck cancer	2004	No alcohol use disorder
7381	B. S. Fjeldsoe, A. L. Marshall, Y. D. Miller	Behavior change interventions delivered by mobile telephone short-message service	2009	No alcohol use disorder
7384	R. A. Brown, P. M. Monti, M. G. Myers, R. A. Martin, T. Rivinus, M. E. Dubreuil, D. J. Rohsenow	Depression among cocaine abusers in treatment: relation to cocaine and alcohol use and treatment outcome	1998	No alcohol use disorder
7388	J. Katz	Machines that become us: the social context of personal communication technology	2003	No alcohol use disorder
7389	R. Ling	The mobile connection: the cell phone's impact on society	2004	No alcohol use disorder
7390	K. Patrick, F. Raab, M. A. Adams, L. Dillon, M. Zabinski, C. L. Rock, W. G. Griswold, G. J. Norman	A text message-based intervention for weight loss: randomized controlled trial	2009	No alcohol use disorder
7391	J. L. Obermayer, W. T. Riley, O. Asif, J. Jean-Mary	College smoking-cessation using cell phone text messaging	2004	No alcohol use disorder
7392	V. L. Franklin, A. Waller, C. Pagliari, S. A. Greene	A randomized controlled trial of Sweet Talk, a text-messaging system to support young people with diabetes	2006	No alcohol use disorder
7393	S. Bauer, R. Percevic, E. Okon, R. Meermann, H. Kordy	Use of text messaging in the aftercare of patients with bulimia nervosa	2003	No alcohol use disorder
7394	A. Bos, J. Hoogstraten, B. Prahl-Andersen	Failed appointments in an orthodontic clinic	2005	No alcohol use disorder
7396	R. G. Milne, M. Horne, B. Torsney	SMS reminders in the UK national health service: an evaluation of its impact on "no-shows" at hospital out-patient clinics	2006	No alcohol use disorder
7397	A. Vilella, J. M. Bayas, M. T. Diaz, C. Guinovart, C. Diez, D. Simo, A. Munoz, J. Cerezo	The role of mobile phones in improving vaccination rates in travelers	2004	No alcohol use disorder
7398	C. E. Cohen, K. M. Coyne, S. Mandalia, A. M. Waters, A. K. Sullivan	Time to use text reminders in genitourinary medicine clinics	2008	No alcohol use disorder
7399	E. Sherry, B. Colloridi, P. H. Warnke	Short message service (SMS): a useful communication tool for surgeons	2002	No alcohol use disorder
7400	B. Pal	The doctor will text you now; is there a role for the mobile telephone in health care?	2003	No alcohol use disorder
7401	J. E. Tomnay, M. K. Pitts, C. K. Fairley	New technology and partner notification--why aren't we using them?	2005	No alcohol use disorder
7402	A. S. Menon-Johansson, F. McNaught, S. Mandalia, A. K. Sullivan	Texting decreases the time to treatment for genital Chlamydia trachomatis infection	2006	No alcohol use disorder
7403	A. Weaver, A. M. Young, J. Rowntree, N. Townsend, S. Pearson, J. Smith, O. Gibson, W. Cobern, M. Larsen, L. Tarassenko	Application of mobile phone technology for managing chemotherapy-associated side-effects	2007	No alcohol use disorder
7405	M. Cocosila, N. Archer, R. B. Haynes, Y. Yuan	Can wireless text messaging improve adherence to preventive activities? Results of a randomised controlled trial	2009	No alcohol use disorder
7406	R. B. Haynes, D. Sackett, G. Guyatt, P. Tugwell	Clinical Epidemiology: How to do Clinical Practice Research	2005	No alcohol use disorder
7407	D. S. Greenawalt, J. Y. Tsan, N. A. Kimbrel, E. C. Meyer, M. I. Kruse, D. F. Tharp, S. B. Gulliver, S. B. Morissette	Mental Health Treatment Involvement and Religious Coping among African American, Hispanic, and White Veterans of the Wars of Iraq and Afghanistan	2011	No alcohol use disorder
7408	S. B. Morissette, M. Woodward, N. A. Kimbrel, E. C. Meyer, M. I. Kruse, S. Dolan, S. B. Gulliver	Deployment-related TBI, persistent postconcussive symptoms, PTSD, and depression in OEF/OIF veterans	2011	No alcohol use disorder
7409	B. B. Debeer, N. A. Kimbrel, E. C. Meyer, S. B. Gulliver, S. B. Morissette	Combined PTSD and depressive symptoms interact with post-deployment social support to predict suicidal ideation in Operation Enduring Freedom and Operation Iraqi Freedom veterans	2014	No alcohol use disorder
7412	N. A. Kimbrel, L. D. Evans, A. B. Patel, L. C. Wilson, E. C. Meyer, S. B. Gulliver, S. B. Morissette	The critical warzone experiences (CWE) scale: initial psychometric properties and association with PTSD, anxiety, and depression	2014	No alcohol use disorder
7421	J. P. McCullough	Treatment for chronic depression using Cognitive Behavioral Analysis System of Psychotherapy (CBASP)	2003	No alcohol use disorder
7422	J. P. McCullough Jr.	Treatment for Chronic Depression: Cognitive Behavioral Analysis System of Psychotherapy (CBASP)	2000	No alcohol use disorder
7423	J. P. McCullough Jr.	Skills Training Manual for Diagnosis and Treating Chronic Depression: Cognitive Behavioral Analysis System of Psychotherapy (CBASP)	2001	No alcohol use disorder
7425	R. B. D'Agostino, R. S. Vasan, M. J. Pencina, P. A. Wolf, M. Cobain, J. M. Massaro, W. B. Kannel	General cardiovascular risk profile for use in primary care: the Framingham Heart Study	2008	No alcohol use disorder
7426	K. Chalkidou, R. Levine, A. Dillon	Helping poorer countries make locally informed health decisions	2010	No alcohol use disorder
7427	H. L. Wee, W. C. Loke, S. C. Li, K. Y. Fong, Y. B. Cheung, D. Machin, N. Luo, J. Thumboo	Cross-cultural adaptation and validation of Singapore Malay and Tamil versions of the EQ-5D	2007	No alcohol use disorder
7453	B. Lowe, J. Unutzer, C. M. Callahan, A. J. Perkins, K. Kroenke	Monitoring depression treatment outcomes with the patient health questionnaire-9	2004	No alcohol use disorder
7459	S. R. Wisniewski, M. Fava, M. H. Trivedi, M. E. Thase, D. Warden, G. Niederehe, E. S. Friedman, M. M. Biggs, H. A. Sackeim, K. Shores-Wilson, P. J. McGrath, P. W. Lavori, S. Miyahara, A. J. Rush	Acceptability of second-step treatments to depressed outpatients: a STAR*D report	2007	No alcohol use disorder
7460	J. Worthington, M. Fava, C. Agustin, J. Alpert, A. A. Nierenberg, J. A. Pava, J. F. Rosenbaum	Consumption of alcohol, nicotine, and caffeine among depressed outpatients. Relationship with response to treatment	1996	No alcohol use disorder
7468	P. S. Wang, G. Simon, R. C. Kessler	The economic burden of depression and the cost-effectiveness of treatment	2003	No alcohol use disorder
7471	E. Lang, M. Engelander, T. Brooke	Report of an integrated brief intervention with self-defined problem cannabis users	2000	No alcohol use disorder
7474	R. C. Kessler	Epidemiology of women and depression	2003	No alcohol use disorder
7475	F. M. Culbertson	Depression and gender. An international review	1997	No alcohol use disorder
7481	P. N. Dannon, K. Lowengrub, R. Amiaz, L. Grunhaus, M. Kotler	Comorbid cannabis use and panic disorder: short term and long term follow-up study	2004	No alcohol use disorder
7482	G. B. Bovasso	Cannabis abuse as a risk factor for depressive symptoms	2001	No alcohol use disorder
7483	J. M. Rey, A. Martin, P. Krabman	Is the party over? Cannabis and juvenile psychiatric disorder: the past 10 years	2004	No alcohol use disorder
7484	C. Y. Chen, F. A. Wagner, J. C. Anthony	Marijuana use and the risk of Major Depressive Episode. Epidemiological evidence from the United States National Comorbidity Survey	2002	No alcohol use disorder
7485	M. T. Lynskey, A. L. Glowinski, A. A. Todorov, K. K. Bucholz, P. A. Madden, E. C. Nelson, D. J. Statham, N. G. Martin, A. C. Heath	Major depressive disorder, suicidal ideation, and suicide attempt in twins discordant for cannabis dependence and early-onset cannabis use	2004	No alcohol use disorder
7487	A. Akincigil, J. R. Bowblis, C. Levin, J. T. Walkup, S. Jan, S. Crystal	Adherence to antidepressant treatment among privately insured patients diagnosed with depression	2007	No alcohol use disorder
7488	National Cannabis Prevention and Information Centre (NCPIC)	Cannabis and prescribed medications	2008	No alcohol use disorder
7489	T. E. Wilens, J. Biederman, T. J. Spencer	Case study: adverse effects of smoking marijuana while receiving tricyclic antidepressants	1997	No alcohol use disorder
7490	L. E. O'Dell, F. R. George, M. C. Ritz	Antidepressant drugs appear to enhance cocaine-induced toxicity	2000	No alcohol use disorder
7491	M. D. Stein, D. S. Herman, D. A. Solomon, J. L. Anthony, B. J. Anderson, S. E. Ramsey, I. W. Miller	Adherence to treatment of depression in active injection drug users: the minerva study	2004	No alcohol use disorder
7493	National Institute of Mental Health	Depression	2000	No alcohol use disorder
7518	L. Degenhardt, W. Hall, M. Lynskey	Exploring the association between cannabis use and depression	2003	No alcohol use disorder
7519	F. R. Bambico, N. Katz, G. Debonnel, G. Gobbi	Cannabinoids elicit antidepressant-like behavior and activate serotonergic neurons through the medial prefrontal cortex	2007	No alcohol use disorder
7520	M. R. Hayatbakhsh, J. M. Najman, K. Jamrozik, A. A. Mamun, R. Alati, W. Bor	Cannabis and anxiety and depression in young adults: a large prospective study	2007	No alcohol use disorder
7523	D. M. Herbeck, Y. I. Hser, A. T. Lu, M. E. Stark, A. Paredes	A 12-year follow-up study of psychiatric symptomatology among cocaine-dependent men	2006	No alcohol use disorder
7524	L. Siqueland, A. Horn, K. Moras, G. Woody, R. Weiss, J. Blaine, S. Bishop, J. Barber, M. Thase	Cocaine-induced mood disorder: prevalence rates and psychiatric symptoms in an outpatient cocaine-dependent sample	1999	No alcohol use disorder
7525	B. E. Havassy, P. G. Arns	Relationship of cocaine and other substance dependence to well-being of high-risk psychiatric patients	1998	No alcohol use disorder
7526	J. E. Zweben, J. B. Cohen, D. Christian, G. P. Galloway, M. Salinardi, D. Parent, M. Iguchi, Project Methamphetamine Treatment	Psychiatric symptoms in methamphetamine users	2004	No alcohol use disorder
7527	M. H. Leamon, R. D. Canning, L. Benjamin	The impact of amphetamine-related disorders on community psychiatric emergency services: 1993-1997	2000	No alcohol use disorder
7534	B. Anderson	HEDIS antidepressant medication management measures and performance-based measures: an opportunity for improvement in depression care	2007	No alcohol use disorder
7535	C. R. Cantrell, M. T. Eaddy, M. B. Shah, T. S. Regan, M. C. Sokol	Methods for evaluating patient adherence to antidepressant therapy: a real-world comparison of adherence and economic outcomes	2006	No alcohol use disorder
7536	J. B. Bricker, J. Russo, M. B. Stein, C. Sherbourne, M. Craske, T. J. Schraufnagel, P. Roy-Byrne	Does occasional cannabis use impact anxiety and depression treatment outcomes?: Results from a randomized effectiveness trial	2007	No alcohol use disorder
7538	B. Raphael, S. Wooding, G. Stevens, J. Connor	Comorbidity: cannabis and complexity	2005	No alcohol use disorder
7548	J. J. Prochaska, S. C. Fromont, S. M. Hall	How prepared are psychiatry residents for treating nicotine dependence?	2005	No alcohol use disorder
7573	G. Martin, J. Copeland, W. Swift	The Adolescent Cannabis Check-Up: feasibility of a brief intervention for young cannabis users	2005	No alcohol use disorder
7574	B. Saunders, C. Wilkinson, M. Phillips	The impact of a brief motivational intervention with opiate users attending a methadone programme	1995	No alcohol use disorder
7575	J. McCambridge, R. L. Slym, J. Strang	Randomized controlled trial of motivational interviewing compared with drug information and advice for early intervention among young cannabis users	2008	No alcohol use disorder
[truncated: 3,833 more rows]

## Sheet: Ongoing & Awaiting Studies
Parent Study	References	Participants	Setting	Intervention 1	Intervention 2	Intervention 3	Intervention 4	Outcomes	Notes
[truncated: 22 more rows]

## Sheet: Included Studies
Study ID	Parent study	Additional
[truncated: 75 more rows]

## Sheet: Study Design & Setting
Study ID	Study Dates	Objective	Randomization	Recruitment Method	Inclusion Criteria	Exclusion Criteria	Power calculation	Overall Sample Size	N Group 1	N Group 2	N Group 3	N Group 4	Geographic Location	Intervention Sites	N - Intervention Sites	External Context
[truncated: 37 more rows]

[truncated: 16 more sheets: Participants, Interventions, Outcomes, Extracted Outcome Data, Risks of Bias, GRADE - Psych, GRADE - Pharm Depress Remission, GRADE - Pharm Alcohol Remission, GRADE - Pharm Dep Symptoms, GRADE - Pharm With Crave, GRADE - Pharm Total Drinking, GRADE - Pharm Heavy Drinking, GRADE - Pharm QoL, GRADE - Pharm Functional Status, GRADE - Pharm Adverse Events, GRADE - Pharm Serious AEs]
